# Supplementary material for: Identification of microRNAs in Macaca fascicularis (Cynomolgus Monkey) by Homology Search and Experimental Validation by Small RNA-Seq and RT-qPCR Using Kidney Cortex Tissues
Source: PLoS One. 2015 Nov 12;10(11):e0142708. doi: 10.1371/journal.pone.0142708 (PMC4642959; doi:10.1371/journal.pone.0142708)
Supplement: S1 Table — (XLSX) [file pone.0142708.s001.xlsx]

## Sheet: S Table 1
Supplementary Table 1. Identification of M. fascicularis stem-loop miRNAs by BLASTN searching of M. mulatta stem-loop miRNA reference sequences in M. fascicularis genome
M. mulatta miRNAs (miRBase 21)				M. fascicularis hits (RefSeq Genome 5.0 - WashU or Beijing Genomics Institute CE_1.0 )
Stem-loop miRNA name	Stem-loop miRNA accession number	Stem-loop miRNA length	Stem-loop miRNA internal ID	Genomic accession number	Chromosome	Strand	Start position	End position	Mismatches M. mulatta / M. fascicularis	Stem-loop miRNA name	Identified stem-loop miRNA sequence in genome of M. fascicularis
mml-mir-650c	MI0007893	91	mml-mir-650c:NC_022281.1:28907320-28907410	NC_022281.1	Chr10	-	28907320	28907410	5	mfa-mir-650c	TCATCCGTGCCCTGAGTGAGGAGAGTGAGGAGGAGCAGAGCCCAGGCTATGGTGGAGACTGAGAGCCCTGCCTCCTGAGACCCCAGCACTG
mml-mir-501	MI0007775	84	mml-mir-501:NC_022292.1:48330983-48331066	NC_022292.1	ChrX	+	48330983	48331066	4	mfa-mir-501	GCTCTTCCTCTCTAATCCTTTGTCCCTGGGTGAGAGTGCTTTCTGAATGCAGTGCACCCAGGCAAGGATTCTGCAAGGGGGAGT
mml-mir-9-3	MI0007586	90	mml-mir-9-3:NC_022278.1:69596628-69596717	NC_022278.1	Chr7	+	69596628	69596717	4	mfa-mir-9-3	GGAGGCCCGTTTCTCTCTTTGGTTATCTAGCTGTATGAGTGCCACAGAGCCGTCATAAAGCTAGATAACCGAAAGTAGAAATGACTCTCA
mml-mir-3151	MI0020866	108	mml-mir-3151:NC_022279.1:104324356-104324463	NC_022279.1	Chr8	+	104324356	104324463	3	mfa-mir-3151	TTCATACAGCCTTTGGGGTAACAGGTGGCGCAATGGGATCAGGTGCCTCAAAGGGCATCCCATCTGATCCCACAGCCTCACCCATCACCCCAAAGGCCTACTGCTCCT
mml-mir-500b	MI0023624	61	mml-mir-500b:NC_022292.1:48330995-48331055	NC_022292.1	ChrX	+	48330995	48331055	3	mfa-mir-500b	TAATCCTTTGTCCCTGGGTGAGAGTGCTTTCTGAATGCAGTGCACCCAGGCAAGGATTCTG
mml-mir-650a-2	MI0007891	95	mml-mir-650a-2:NC_022281.1:28649676-28649770	NC_022281.1	Chr10	-	28649676	28649770	3	mfa-mir-650a-2	TCACCTGTGCCCTGAGTGAGGAGGGTGAGGAGGACCAGAGCCCAGGCCATGGTGGAGACGTCCTGAGAGCGCTGCCTCCTGAGATCCCAGCACTG
mml-mir-650b	MI0007892	95	mml-mir-650b:NC_022281.1:28779185-28779279	NC_022281.1	Chr10	-	28779185	28779279	3	mfa-mir-650b	TCACCTGTGCCCTGAGTGAGGAGGGTGAGGAGGAGCAGAGCCCAGGCCATGGTGGAGATGTCCCGAGAGCGCTGCCTTCTGAGACCCCAGCACTG
mml-mir-650d	MI0007894	92	mml-mir-650d:NC_022281.1:28735129-28735220	NC_022281.1	Chr10	-	28735129	28735220	3	mfa-mir-650d	CCTGTGCCTTGAGTGAGGAGGGTGAGGAGGAGCAGAGCCCAGGCCATGGTGGAGACTTCCCAACAGCACTGTCTCCTGAGACCCCAGCACTG
mml-mir-7188	MI0023675	59	mml-mir-7188:NC_022275.1:40665186-40665244	NC_022275.1	Chr4	-	40665186	40665244	3	mfa-mir-7188	TGACAGATGCCACGCAGAGCAAGGACTTCCATGAAGGTCCGTGTCCTGTGTGCCAAACA
mml-mir-1-2	MI0007569	72	mml-mir-1-2:NC_022289.1:60473834-60473905	NC_022289.1	Chr18	+	60473834	60473905	2	mfa-mir-1-2	CAGAGTACATACTTCTTTATGTACCCATATGAACATACAATGCTATGGAATGTAAAGAAGTATGTATTTTTG
mml-mir-1255a*	MI0020868	111	mml-mir-1255a:NC_022276.1:100624270-100624380	NC_022276.1	Chr5	-	100624270	100624380	2	mfa-mir-1255a*	AAATTTTAATGGATAAAGAGTTGCTTCTCAAAGATGAGCAAAGTAGGTAGTTTCCTTGGAATCTAAAAAAACTACTTCCTTTGCTCATCCTTGAGAAGCAACTCAAAGCAT
mml-mir-146b	MI0007635	73	mml-mir-146b:NC_022280.1:101442738-101442811	NC_022280.1	Chr9	+	101442738	101442811	2	mfa-mir-146b	CCTGGCACTGAGAACTGAATTCCATAGGCTGTGAGCTCTAGCAAATGCCCTATGGACTCAGTTCTGGTGCCCGG
mml-mir-4667	MI0020881	112	mml-mir-4667:NC_022286.1:43505235-43505346	NC_022286.1	Chr15	-	43505235	43505346	2	mfa-mir-4667	GGAAGGCAGGCACATCCAGGCCAAAGTCCTGTGGGGACAGAAGGAGGAATCTCCAAGTCAGCTTTTCTTGGGTTCTCCTTCTGCTCCCCAGTCAGAACCTCAACCTCTAGGG
mml-mir-519c	MI0007797	87	mml-mir-519c:NC_022290.1:54508679-54508765	NC_022290.1	Chr19	+	54508679	54508765	2	mfa-mir-519c	TCTCAGTCTGTGACCCTCTAGAAGGAAGCGCTTTCTGTTGTTTGAAAGAAAAGAAAGTGCGTCATTTTAGAGGATTACAGTTTGAGA
mml-mir-548f	MI0007824	85	mml-mir-548f:NW_005100297.1:159-243	NW_005100297.1	unplaced	-	159	243	2	mfa-mir-548f	TCTATAGATCAGTGCAAAAGGAACTGTGGTTTTGGCCATTACTTTCAATGGCAAAATCCGCAATTACTTTTGCACCAACCTAAAT
mml-mir-619	MI0007872	99	mml-mir-619:NC_022282.1:112485539-112485637	NC_022282.1	Chr11	-	112485539	112485637	2	mfa-mir-619	CTGCAAACTGACAATCCCAGGCACAAACATGTCCAGGTCATGGTCAACTGCGGTGGCTCATGCCTGTAATCCCAGCATTTTGGGAGGCTGAGGTGGGCG
mml-mir-657	MI0007900	79	mml-mir-657:NC_022287.1:78700472-78700550	NC_022287.1	Chr16	-	78700472	78700550	2	mfa-mir-657	GAGAATGGGGCCTAGAGAGGGTGAGGACCTGCCAGAACCCACCTGGACCTGTCCACGCTTCTCCAGGACCCTCTCCTCC
mml-mir-920	MI0007927	75	mml-mir-920:NC_022282.1:24848148-24848222	NC_022282.1	Chr11	+	24848148	24848222	2	mfa-mir-920	GTAGTTGTTCTACAGAAGACCTGGATGTGGAAGAGCTAAGACACACTCCAGGGGAGCTGTGGAAGCGGTAACACG
mml-mir-1227	MI0006317	88	mml-mir-1227:NC_022290.1:2102696-2102783	NC_022290.1	Chr19	-	2102696	2102783	1	mfa-mir-1227	CTGGGGAAGAGGGTGGCACGGGGTCAGCTGCCTGCTCTGCATGGCTGCTGTGCCCACCCCAGCGGTGCCCACCACCGCCTGGCCCCAC
mml-mir-1230	MI0006320	73	mml-mir-1230:NW_005093626.1:26822-26894	NW_005093626.1	unplaced	+	26822	26894	1	mfa-mir-1230	GTGGGTGGGGGCATCTCGGAGGAGGTGGGGGGTGTGGCGCCCAGCGGATGACTCTGAGCGGCTCCTTTCCCAG
mml-mir-1240	MI0006330	83	mml-mir-1240:NC_022283.1:108913662-108913744	NC_022283.1	Chr12	-	108913662	108913744	1	mfa-mir-1240	CTAGTGGGATCAGGGTCATGGTGAGATGTAAGCGTTTCCCAGGAATGCTAGATGGCTTGCTCCCCACCGCGGCCCTGGCCCAC
mml-mir-1249	MI0020872	112	mml-mir-1249:NC_022281.1:5796269-5796380	NC_022281.1	Chr10	+	5796269	5796380	1	mfa-mir-1249	CATCCTGCTCCTCAGATTCTTGTTGGCATGGGGAGGAGGGAGGAGATGGGCTAAGTTCCCTCTGGCTGGAACGCCCTTCCCCCCCTTCTTCACCTGGCGAACTCCTACTCGT
mml-mir-1258	MI0020870	110	mml-mir-1258:NC_022283.1:68833176-68833285	NC_022283.1	Chr12	+	68833176	68833285	1	mfa-mir-1258	TACCCTGGGGAACTGAGGAGTCTGCTCCTGTGGCTTCCACGACCTAATCCTAACTCCAGGGACTCGCAGGAGTTAGGATTAGGTCGTGGAAGCCAGAGGCGCCTGGGCGC
mml-mir-1283	MI0020900	110	mml-mir-1283:NC_022290.1:54511549-54511658	NC_022290.1	Chr19	+	54511549	54511658	1	mfa-mir-1283	GAACATCCCAGGCTGTGACTCTACGAAGGAAAGCACTTTCTGTTGTCGAAAGAAAAGAAAGCGCTTCCCTTTTGAGAATTACGGTTTGAGAAAAGCAGTGTTGAAGTTGA
mml-mir-133a	MI0002533	87	mml-mir-133a:NC_022289.1:60477101-60477188	NC_022289.1	Chr18	+	60477101	60477188	1	mfa-mir-133a	ACAATGCTTTGCTAGAGCTGGTAAAATGGAACCAAATCGCCTCTTCAATGGATTTGGTCCCCTTCAACCAGCTGTAGCTATGCATTGA
mml-mir-133b	MI0007622	119	mml-mir-133b:NC_022275.1:118507477-118507595	NC_022275.1	Chr4	-	118507477	118507595	1	mfa-mir-133b	TCTCCAAGGACTGGGCATTGCCAGCCCTGCTGTAGCTGGTTGAAGGGGACCAAACCTCTCAGGAAGACGGACTTGGTTCCGTTTGACCAGCCAGAGCAGGGGGCATCTTTCTTCTGAGG
mml-mir-194-1	MI0003024	85	mml-mir-194-1:NC_022272.1:78855041-78855125	NC_022272.1	Chr1	-	78855041	78855125	1	mfa-mir-194-1	TTGGTAACCATCAAAAGTAACAGCATCTCCACTGGAAATTGATACACAGTCCACATGGAGTTGCTGTTACACTTGATAACACCAT
mml-mir-203	MI0007664	110	mml-mir-203:NC_022278.1:169490752-169490861	NC_022278.1	Chr7	+	169490752	169490861	1	mfa-mir-203	GTGCTGGGGACTCGCGCGCTGGGTCCAGTGGTTCTTAACAGTTCAACAGTTCTGTAGCGCAATTGTGAAATGTTTAGGACCACTAGACCCGGCGGGCACCGCGACAGCGA
mml-mir-217a	MI0007674	110	mml-mir-217a:NC_022284.1:54054228-54054337	NC_022284.1	Chr13	+	54054228	54054337	1	mfa-mir-217a	AATATAATTATTACATAGTTTTTGATGTCGCAGATACTGCATCAGGAACTGATTGGATAAGAATCAGTCACCATCAGTTCCTAATGCATTGCCTTCAGCATCTAAACAAG
mml-mir-28	MI0002649	86	mml-mir-28:NC_022273.1:8777189-8777274	NC_022273.1	Chr2	-	8777189	8777274	1	mfa-mir-28	AGTGCCTGCCCTCCAGGAGCTCACAATCTAGTGGGAAAGTCAGAAAGGAAACTCAATAGACTGTGAGCTCCTTGAGGGCAAGGACC
mml-mir-296	MI0007681	80	mml-mir-296:NC_022281.1:90709108-90709187	NC_022281.1	Chr10	-	90709108	90709187	1	mfa-mir-296	AGAGCCCTTCAGGAGAGCCTCCACCCAACCCTCTGAATTAGGCACAACAGGATTGAGGGGGGGCCCTCCGGAAGGGTCCT
mml-mir-30e	MI0007602	92	mml-mir-30e:NC_022272.1:186965013-186965104	NC_022272.1	Chr1	-	186965013	186965104	1	mfa-mir-30e	TGGCAGCCTGCCGCTGTAAACATCCGACTGAAAGCTCCTCTGAACACCTTACAGCTTCCAGTCAAGGATGTTTACAGTAGCAAAGACTGCCC
mml-mir-3146	MI0020884	112	mml-mir-3146:NC_022274.1:101016405-101016516	NC_022274.1	Chr3	+	101016405	101016516	1	mfa-mir-3146	ACAGAGATACACGTTTTCTTTGCTAAGTCCTTTCTTTCTATCCTAGTATAACTTGAAGAATTCAAATAGTCATGCTAGAACAGAAAGAATGGGAGTTGGCAAGGGAAGAAGG
mml-mir-3173	MI0020879	112	mml-mir-3173:NC_022278.1:160218004-160218115	NC_022278.1	Chr7	-	160218004	160218115	1	mfa-mir-3173	GGGAGGTAGAGAGCGCTTCCCTGGCCTGCCTGTTTCCTCCTTCGCTTTCATAAAACCACAAAGGAGAAAACAGGCAGGGCAGGGAAGCTGGCCCAAGACCAACAAATTCTAT
mml-mir-320b	MI0020860	110	mml-mir-320b:NC_022272.1:82891347-82891456	NC_022272.1	Chr1	-	82891347	82891456	1	mfa-mir-320b	TTTTTTTTCTTTTTCCTTTTACCCTCTCAACCCAGCTTTTCCCAACTTTGGGAAAACTGGGAAGAGAAAGCCTAAGAGACAGAATTCTTAGGTAGAAGACTAAAAATAAC
mml-mir-345	MI0007705	88	mml-mir-345:NC_022278.1:165516497-165516584	NC_022278.1	Chr7	+	165516497	165516584	1	mfa-mir-345	AAACCCTAGGTCGGCTGACTCCTAGTCAAGGGCTCGTGGTGGCTGGTGGGCCCTGAACGAGGGGTCTGGAGGCCTGGGTTTGAATATC
mml-mir-361	MI0007707	72	mml-mir-361:NC_022292.1:83038892-83038963	NC_022292.1	ChrX	-	83038892	83038963	1	mfa-mir-361	GAAGCAAATCAGAATCACACCTGGGGGACTTTTTTAAATTATAAAGTACCCCTGGAGATTCTGATAAGCTCC
mml-mir-4536	MI0020880	111	mml-mir-4536:CM001296.1:54646139-54646249	CM001296.1	ChrX	+	54646139	54646249	1	mfa-mir-4536	ACTGCCCTGCTTTCATACATACATACATACATACATGTAAGTGTGGTAGATATATGCACTGTATATAAAAATGTGGTAGATATATGCACGATATATGTATGTATGTATGTA
mml-mir-4703	MI0023645	61	mml-mir-4703:NC_022288.1:30804537-30804597	NC_022288.1	Chr17	+	30804537	30804597	1	mfa-mir-4703	TGGCAATACAGTACAAATACAGTGTGTTTGATTTGCACTGTAGTTGTACTGTATTGCCGCT
mml-mir-4743	MI0020875	112	mml-mir-4743:NC_022289.1:33148242-33148353	NC_022289.1	Chr18	-	33148242	33148353	1	mfa-mir-4743	ATCTTCCAGCTTCCCTTTGCCACACCTGGACCAGAAAAGACAGAAAGGCATTGGAAAGATGGCTCATTCATGCCTCCTGTCCCATCCGGCCAGCAGGAGAGGAGGAACAGTC
mml-mir-487a	MI0007760	80	mml-mir-487a:NC_022278.1:166270870-166270949	NC_022278.1	Chr7	+	166270870	166270949	1	mfa-mir-487a	GGTACTTGGAGAGTGGTCATCCCTGCTGTGTTCGCTTTGTTTATGACGAATCATACAGCGACATCCAGTTTTTCAGTATC
mml-mir-493	MI0007767	89	mml-mir-493:NC_022278.1:166088003-166088091	NC_022278.1	Chr7	+	166088003	166088091	1	mfa-mir-493	CTGGCCTCCAGGGCTTTGTACATGGTAGGCTTTCATTCATTCGTTTGCACAGTCGGTGAAGGTCTACTGTGTGCCAGGCCCTGTGCCAG
mml-mir-494	MI0007768	81	mml-mir-494:NC_022278.1:166248496-166248576	NC_022278.1	Chr7	+	166248496	166248576	1	mfa-mir-494	GATACTCGAAGGAGAGGTTGTCCATGTTGTCTTCTCTTTATTTATGATGAAACATACACGGGAAACCTCTTCTTTAGTATC
mml-mir-499	MI0007773	121	mml-mir-499:NC_022281.1:66422014-66422135	NC_022281.1	Chr10	+	66422014	66422135	1	mfa-mir-499	GCCCTGTCCCCCGTGTCTTGGGCGGGCAGCTGTTAAGACTTGCAGTGATGTTTAACTCCTCTCCACGTGAACATCACAGCAAGTCTGTGCTGCTTCCCGTCCCTACGCTGCCTGGGCAGGGT
mml-mir-509-1	MI0006613	94	mml-mir-509-1:NC_022292.1:144161466-144161559	NC_022292.1	ChrX	-	144161466	144161559	1	mfa-mir-509-1	CATGTGTCATGCATTACTCTACCCACAGACATACCAATCATTTTTAACTATACATGATTGCCACTGCCTGCAGTAGGGTACCACACACAACATG
mml-mir-513a-1	MI0006618	82	mml-mir-513a-1:NC_022292.1:144120331-144120412	NC_022292.1	ChrX	-	144120331	144120412	1	mfa-mir-513a-1	ATGTACATTACCCTTCACAGAAAGGTGACATTTATAGTTTAGTTCACATAAATGACACCTCCCTGTGAAAGGCACTGTACAC
mml-mir-514b	MI0020896	111	mml-mir-514b:NC_022292.1:144152994-144153104	NC_022292.1	ChrX	-	144152994	144153104	1	mfa-mir-514b	ATGGAAATACCATGTGTTACTCTACTCACAGAGGTGTCAATCATATCTAATTACACATGATTGCCTCCCTCTTGAGAAGAGTACCACATGAAGAATAGAACATTTAAGGAT
mml-mir-517b	MI0031100	112	mml-mir-517b:NC_022290.1:54598647-54598758	NC_022290.1	Chr19	+	54598647	54598758	1	mfa-mir-517b	CTGGAGCAAGAAGATCTCAGGCTGTGACCGTCTACAGGGAAGCACTTTCTATGGTCAGAAAAAGAAAGTGCATCCTTTTAGAGTGTTACTATTTGAGAAAAGCAACATTGAA
mml-mir-518a-4	MI0031099	110	mml-mir-518a-4:NC_022290.1:54590873-54590982	NC_022290.1	Chr19	+	54590873	54590982	1	mfa-mir-518a-4	CAAGAAGATTTCATGCTGTGACCCTACAAAGGGAAGCCCTTTCTGTTGTCTAAACGAAAAGAAAGTGCTTCTCTTTGCTGGGTTACGGTTTGAGAAAAGCAACGTTGAAG
mml-mir-548b	MI0007820	97	mml-mir-548b:NC_022275.1:23053546-23053642	NC_022275.1	Chr4	-	23053546	23053642	1	mfa-mir-548b	AAGTATTAGGTTGGCACAAAAGCAATTGAGGTTTTTGCCATTGAAAATAAAGGCCCAAGCCGCAATTACTTTTGCACCAACCTAAATACATAGCCTG
mml-mir-562	MI0007835	95	mml-mir-562:NC_022283.1:121991266-121991360	NC_022283.1	Chr12	+	121991266	121991360	1	mfa-mir-562	AGTGAAATTGCTGGGTCATATGGTCAGTCTACTTTCAGAGTAATTGTGAAAGTATTTTTCAAAGTAGTTGTACCATTTGCATTCCCTGTGGCAAT
mml-mir-584	MI0007851	97	mml-mir-584:NC_022277.1:148396592-148396688	NC_022277.1	Chr6	-	148396592	148396688	1	mfa-mir-584	GTTGCTTCAGGGAAACCAACCAGACTGGTTGGCCTGGAACTGACATATCCCAGCAAATTCCTCAGTCCCAGGCAAACCATAATGGCTGGTCACCCTA
mml-mir-597	MI0007858	97	mml-mir-597:NC_022279.1:10978450-10978546	NC_022279.1	Chr8	-	10978450	10978546	1	mfa-mir-597	GACCAGCACTCTACGTTACGCTTGAGCCCCAAGAGAACCACTGTACATTTTACTCTCTTCACAGTGGTCATCAAGTGACACACATGTAGAGTAAGTA
mml-mir-600	MI0007861	94	mml-mir-600:NC_022286.1:12929062-12929155	NC_022286.1	Chr15	+	12929062	12929155	1	mfa-mir-600	AAGTCACTTACTGTGTCTCTAGCTTCACAGGAAGGCTCTTGTCTGTCAGGCAGTGGAGTTACAGACAAGAGCCTTGCTCAGGCCAGCCCTGCCC
mml-mir-612	MI0007868	100	mml-mir-612:NC_022285.1:9059068-9059167	NC_022285.1	Chr14	-	9059068	9059167	1	mfa-mir-612	TGAGAGTCCTGTCCTGGCTGCCATGGAGGGAGGGCCCCTGGAGCCCCTCCTGCCAGTGCTGAGGAGCTCAGAAGCCCTCCCCAGCGGGGTCCAGATGAGA
mml-mir-6128	MI0021281	109	mml-mir-6128:NC_022272.1:599497-599605	NC_022272.1	Chr1	+	599497	599605	1	mfa-mir-6128	AAGAAGCTTGTAGATTTTTCTCCCTTACTATCTAGAATTATAGGACTTCAGTCCATGATTTGGAAAAATTACTGGAATTGGAGTCAAAAATAATTTGAAAATTAGGAAT
mml-mir-6133	MI0021287	108	mml-mir-6133:NC_022274.1:166120299-166120406	NC_022274.1	Chr3	+	166120299	166120406	1	mfa-mir-6133	GGAATGTCACCTGTGTGTTTTCTCTGCATACCCTCTTCATTGTTCTACTGAAGACTGGTCTCTTCATGTGTGAGGGAGGAGGTTGGGTATTGAGAGAAAACAGGGGGC
mml-mir-625	MI0007874	84	mml-mir-625:NC_022278.1:129925516-129925598	NC_022278.1	Chr7	+	129925516	129925598	1	mfa-mir-625	AGGGTAGAGGTATAAGGGGGAAAGTTCTGCAGGCCTGTAATTAGATCTCAGGACTGTAGAACTTTCTCCCTCACCTCTGCCCT
mml-mir-633	MI0007880	98	mml-mir-633:NC_022287.1:60221557-60221654	NC_022287.1	Chr16	+	60221557	60221654	1	mfa-mir-633	AACCTCTCTTAGCCTCTGTTTCTTTACTGTGGTAGATACTATTAGCCTAAAATAAGAAGGCTAATAGTATCTACCACAATAAAATTATTGTGATGATA
mml-mir-638	MI0007882	100	mml-mir-638:NC_022290.1:11007982-11008081	NC_022290.1	Chr19	+	11007982	11008081	1	mfa-mir-638	GTAAGCGGGCGCGGCAGGGATCGCGGGCGGGCGGCGGCCTAGGGCGCGGAGGGCGGACCGGGAATGGCGCTCCCTGCGCCGCCGGCGTAACTGCGGCGCT
mml-mir-643	MI0007886	97	mml-mir-643:NC_022290.1:52993593-52993689	NC_022290.1	Chr19	+	52993593	52993689	1	mfa-mir-643	ACCAACTGATACGCATTATCTACCTGAGCTAGAATACAAGTAGTTGGTGTCTTCAGAGACACTTGTATTCTAGCTCAGGTAGATACTGAATGGAAAA
mml-mir-649	MI0007889	97	mml-mir-649:NC_022281.1:30627623-30627719	NC_022281.1	Chr10	-	30627623	30627719	1	mfa-mir-649	CAGCAAAGCACAGCGGACTCTTGAACAACACAGGTTTACTAATACACAGATGTTTTTCAACCAAATGTTGATAAAAAATACAGTATTTGGCTAGGCC
mml-mir-656	MI0007899	78	mml-mir-656:NC_022278.1:166285075-166285152	NC_022278.1	Chr7	+	166285075	166285152	1	mfa-mir-656	CTGAAATAGGTTGCCTGTGAGGTGTTCACTTTCTATATGATGAATATTATACAGTCAACCTCTTTCCGATATCGAATC
mml-mir-661	MI0007902	98	mml-mir-661:NC_022279.1:145588702-145588799	NC_022279.1	Chr8	-	145588702	145588799	1	mfa-mir-661	AGCCGCCCCAAGGTCACGCACGGGCCAGATACCCAGGCAGCCCAAAATCAGGGCTCAGGCCACCCAGGCCAGCGCCTGCCCCACAGCACAACCTCTCC
mml-mir-663-1	MI0007904	90	mml-mir-663-1:NW_005093491.1:3422-3511	NW_005093491.1	unplaced	-	3422	3511	1	mfa-mir-663-1	GGCCGGGCCACCAGGAAAACACGGCCACGGGATCCCACCGCCACAGACACGAGGGCGGTCCCGCGGCGCCCCGCCTGGGACGCCGAACGG
mml-mir-7166	MI0023639	63	mml-mir-7166:NC_022287.1:76760710-76760772	NC_022287.1	Chr16	-	76760710	76760772	1	mfa-mir-7166	CTCTTACAGGTGAGACCTTCCACGTTACCTGCAGAGTAGCCACCTGGGAGTCACAGCTGAGAA
mml-mir-7176	MI0023652	65	mml-mir-7176:NC_022290.1:36005774-36005838	NC_022290.1	Chr19	-	36005774	36005838	1	mfa-mir-7176	TGGCCAGGAGTGGTAGGAACTGGGACTGAGGGTTTGGCTGGGCCCCTGTCCCCTCCACTCCGGGT
mml-mir-7182	MI0023664	62	mml-mir-7182:NC_022273.1:77599044-77599105	NC_022273.1	Chr2	-	77599044	77599105	1	mfa-mir-7182	GCATCCCAGTTTTAAAATCCATGCTTTTTATATTCCAAAGGCATGGATTTTAAAACTGCGAT
mml-mir-7186	MI0023673	53	mml-mir-7186:NC_022274.1:172228117-172228169	NC_022274.1	Chr3	-	172228117	172228169	1	mfa-mir-7186	CAATGTGGTTCCTGCATGAAGACACCGCTACTGTCTTCATACAGGAACCACAG
mml-mir-7193	MI0023683	59	mml-mir-7193:NC_022278.1:84171245-84171303	NC_022278.1	Chr7	+	84171245	84171303	1	mfa-mir-7193	GAGTGCTGGGTTCTGTAGGCGAGAGGTCTGAGGTAGTGGCTTTTAGAGCTCAGCATCTT
mml-mir-7-2	MI0007582	110	mml-mir-7-2:NC_022278.1:68814612-68814721	NC_022278.1	Chr7	+	68814612	68814721	1	mfa-mir-7-2	CTGGATACAGAGTGAAGTGGCTGGCCCCGTCTGGAAGACTAGTGATTTTGTTGTTGTCTTACTGCGCTCAACAACAAATCCCAGTCTACCGAATGGTGCCAGCCATTGCA
mml-mir-7203	MI0023696	64	mml-mir-7203:NC_022280.1:49718410-49718473	NC_022280.1	Chr9	+	49718410	49718473	1	mfa-mir-7203	AGGGTGGACTGTCTCAGAGTGGTGATGTCACTTGTCTTAGTCACCCGGGACTGGTCTGCCCAGG
mml-mir-7-3	MI0007583	110	mml-mir-7-3:NC_022290.1:4868375-4868484	NC_022290.1	Chr19	+	4868375	4868484	1	mfa-mir-7-3	AGATTAGAGTGGCTATGGTCTAGTGCTGTGTGGAAGACTAGTGATTTTGTTGTTCTGATGTGCTACGACAACAAGTCACAGCCGGCCTCATAGCGCAGACTCCCTTCGAC
mml-mir-765	MI0007910	114	mml-mir-765:NC_022272.1:94764727-94764840	NC_022272.1	Chr1	+	94764727	94764840	1	mfa-mir-765	TTTAGGGGCTGATGAAAGTGGAGTTCAGTAGACAACCCTTTTCAAGCCCTGCAAGAAACTGGGGTTTCTGGAGGAGAAGGAAGGTGCTGAAGGGGCTGCTCTCGTGAGCCTGAA
mml-mir-939	MI0007935	83	mml-mir-939:NC_022279.1:146049006-146049087	NC_022279.1	Chr8	-	146049006	146049087	1	mfa-mir-939	CACGGTCAGACACTGGGGAGCAGAGGCCCAGGGTCAGCCCCGGCCACCCCCAGAGCCTCAGCTCCCCAGGGCCCTGCCCACA
mml-mir-942	MI0007937	86	mml-mir-942:NC_022272.1:109658935-109659020	NC_022272.1	Chr1	-	109658935	109659020	1	mfa-mir-942	ATTAGGAAAGTACCTTCTCTGTTTCGGCCATGTGTGAGGGGCTGTGAGTACACACATGGCCAAAACAGAGAAGGTACTCTCTTAAT
mml-let-7a-1	MI0007570	80	mml-let-7a-1:NC_022286.1:108223788-108223867	NC_022286.1	Chr15	+	108223788	108223867	0	mfa-let-7a-1	TGGGATGAGGTAGTAGGTTGTATAGTTTTAGGGTCACACCCACCACTGGGAGATAACTATACAATCTACTGTCTTTCCTA
mml-let-7a-2	MI0007571	72	mml-let-7a-2:NC_022285.1:118172243-118172314	NC_022285.1	Chr14	-	118172243	118172314	0	mfa-let-7a-2	AGGAAAGCTAGGAGGCTGTACAGTTATCTCCCTTGATGTAATTCTAAACTATACAACCTACTACCTCAGCCT
mml-let-7a-3	MI0007572	74	mml-let-7a-3:NC_022281.1:4844160-4844233	NC_022281.1	Chr10	-	4844160	4844233	0	mfa-let-7a-3	AGGAAAGACAGTAGATTGTATAGTTATCCCATAGCAGGGCAGAGCCCCAAACTATACAACCTACTACCTCACCC
mml-let-7b	MI0007573	83	mml-let-7b:NC_022281.1:4843234-4843316	NC_022281.1	Chr10	-	4843234	4843316	0	mfa-let-7b	CAGGGAAGGCAGTAGGTTGTATAGTTATCTTCTGAGGGGCAACATCACTGCCCTGAAACCACACAACCTACTACCTCACCCCG
mml-let-7c	MI0007574	84	mml-let-7c:NC_022274.1:30725034-30725117	NC_022274.1	Chr3	-	30725034	30725117	0	mfa-let-7c	GCTCCAAGGAAAGCTAGAAGGTTGTACAGTTAACTCCCAGGGTGTAACTCTAAACCATACAACCTACTACCTCAACCCGGATGC
mml-let-7d	MI0007575	87	mml-let-7d:NC_022286.1:108226653-108226739	NC_022286.1	Chr15	+	108226653	108226739	0	mfa-let-7d	CCTAGGAAGAGGTAGTAGGTTGCATAGTTTTAGGGCAGGGATTTTGCCCACAAGGAGGTAACTATACGACCTGCTGCCTTTCTTAGG
mml-let-7e	MI0007576	79	mml-let-7e:NC_022290.1:52421073-52421151	NC_022290.1	Chr19	+	52421073	52421151	0	mfa-let-7e	CCCGGGCTGAGGTAGGAGGTTGTATAGTTGAGGAGGACACCCAAGGAGATCACTATACGGCCTCCTAGCTTTCCCCAGG
mml-let-7f-1	MI0007577	87	mml-let-7f-1:NC_022286.1:108224178-108224264	NC_022286.1	Chr15	+	108224178	108224264	0	mfa-let-7f-1	TCAGAGTGAGGTAGTAGATTGTATAGTTGTGGGGTAGTGATTTTACCCTGTTCAGGAGATAACTATACAATCTATTGCCTTCCCTGA
mml-let-7f-2	MI0007578	83	mml-let-7f-2:NC_022292.1:52629393-52629475	NC_022292.1	ChrX	-	52629393	52629475	0	mfa-let-7f-2	CGTGGGAAAGACAGTAGACTGTATAGTTATCTCCAAGATGGGGTATGACCCTAAAACTATACAATCTACTACCTCATCCCACA
mml-let-7g	MI0007579	84	mml-let-7g:NC_022273.1:107532444-107532527	NC_022273.1	Chr2	-	107532444	107532527	0	mfa-let-7g	TGGCAAGGCAGTGGCCTGTACAGTTATCTCCTGTACCGGGTGGTATCATAGACCCTCAAACTGTACAAACTACTACCTCAGCCT
mml-let-7i	MI0007580	85	mml-let-7i:NC_022282.1:61772397-61772481	NC_022282.1	Chr11	+	61772397	61772481	0	mfa-let-7i	CTGGCTGAGGTAGTAGTTTGTGCTGTTGGTCGGGTTGTGACATTGCCCGCTGTGGAGATAACTGCGCAAGCTACTGCCTTGCTAG
mml-mir-100	MI0002714	80	mml-mir-100:NC_022285.1:118177928-118178007	NC_022285.1	Chr14	-	118177928	118178007	0	mfa-mir-100	CCTAAAAGACACATACCTATAGACACAAGCTTGTGCGGACTAATACCACAAGTTCGGATCTACGGGTTTGTGGCAACAGG
mml-mir-101-1	MI0002723	75	mml-mir-101-1:NC_022272.1:162328585-162328659	NC_022272.1	Chr1	+	162328585	162328659	0	mfa-mir-101-1	TGCCCTGGCTCAGTTATCACAGTGCTGATGCTGTCCATTCTAAAGGTACAGTACTGTGATAACTGAAGGATGGCA
mml-mir-101-2	MI0007610	79	mml-mir-101-2:NC_022286.1:74252701-74252779	NC_022286.1	Chr15	-	74252701	74252779	0	mfa-mir-101-2	ACCACCATTCTTCAGTTATCACAGTACTGTACCTTTCAGATATACAGCATCGGTACCATGATAACCGAAAAAGGACAGT
mml-mir-103-1	MI0002743	78	mml-mir-103-1:NC_022277.1:168128389-168128466	NC_022277.1	Chr6	-	168128389	168128466	0	mfa-mir-103-1	CAATGCCTTCATAGCCCTGTACAATGCTGCTTGATCCATATGCAACAAGGCAGCACTGTAAAGAAGCCGAGGGCAGTA
mml-mir-103-2	MI0007611	78	mml-mir-103-2:NC_022281.1:58559253-58559330	NC_022281.1	Chr10	-	58559253	58559330	0	mfa-mir-103-2	TGGTTCTTTCATAGCCCTGTACAATGCTGCTTGACCTGAATGCTACAAGGCAGCACTGTAAAGAAGCTGAAAGCACAA
mml-mir-105-1	MI0002750	81	mml-mir-105-1:NC_022292.1:149364084-149364164	NC_022292.1	ChrX	-	149364084	149364164	0	mfa-mir-105-1	TAGACACCGTAGCACATGCTCAAACATCCGTGGTGCATGAGCAGCCACCACAGGAGTCTGAGCATTTGACCACGATGCACA
mml-mir-105-2	MI0007612	81	mml-mir-105-2:NC_022292.1:149366276-149366356	NC_022292.1	ChrX	-	149366276	149366356	0	mfa-mir-105-2	TAGACACCATAGCACATGCTCAAACATCCGTGGTGCATAAGCAGCCACCACAGGAGTCTGAGCATTTGACCACGATGCACA
mml-mir-106a	MI0003107	81	mml-mir-106a:NC_022292.1:131081627-131081707	NC_022292.1	ChrX	-	131081627	131081707	0	mfa-mir-106a	CCATGGTAATGTAAGAAGTGCTTGCATTGCAGTAGATCTCAAAAAGCTACCTGCACTGTAAGCACTTTTACATGGCCAAGG
mml-mir-106b	MI0003073	82	mml-mir-106b:NC_022274.1:44449960-44450041	NC_022274.1	Chr3	-	44449960	44450041	0	mfa-mir-106b	CCTGCTGGAGCAGCAAGTACCCACAGTGCGGTAGCACGGAGAGGACCACTATCTGCACTGTCAGCACTTTAGCCCCAGCAGG
mml-mir-107	MI0002754	81	mml-mir-107:NC_022280.1:88128856-88128936	NC_022280.1	Chr9	-	88128856	88128936	0	mfa-mir-107	TCTGTGCTTTGATAGCCCTGTACAATGCTGCTTGAACTCCATGCCACAAGGCAACACTGTAAAGAAGCTGAAAGCAGAGAG
mml-mir-10a	MI0007587	109	mml-mir-10a:NC_022287.1:33933619-33933727	NC_022287.1	Chr16	-	33933619	33933727	0	mfa-mir-10a	GAGCGGAGTGTTTATGTCAACTACATATTCCCCTAGATACGAATTTGTGACCACAAAATTCCTTACACAAATTCGGATCTACAGGGTATATACAGAAGACAGACAGATC
mml-mir-10b	MI0007588	110	mml-mir-10b:NC_022283.1:65116093-65116202	NC_022283.1	Chr12	+	65116093	65116202	0	mfa-mir-10b	CCAGAGGTTGTAACGTTGTCTATATATACCCTGTAGAACCGAATTTGTGTGGTATCCATATAGTCACAGATTCGATTCTAGGGGAATATATGGTCGATGCAAAAACTTCA
mml-mir-1-1	MI0007568	77	mml-mir-1-1:NC_022281.1:94549030-94549106	NC_022281.1	Chr10	+	94549030	94549106	0	mfa-mir-1-1	GCTTGGGAAACATACTTCTTTATATGCCCATATGGACCTGCTAAGCTATGGAATGTAAAGAAGTATGTATCTCAGGC
mml-mir-1179	MI0020877	111	mml-mir-1179:NC_022278.1:68810881-68810991	NC_022278.1	Chr7	+	68810881	68810991	0	mfa-mir-1179	CTTATTGGCTGGAAAGGAAGAAGCATTCTTTCATTGGTTGGTGTGTATTGCCTTGTCAACCAATAAGAGGATGCCATTTATCCTTTTCTGACTAGCTGAGTGAGCAGGGTG
mml-mir-1180	MI0023638	56	mml-mir-1180:NC_022287.1:19331470-19331525	NC_022287.1	Chr16	-	19331470	19331525	0	mfa-mir-1180	ACACACCCACGCGAGCCGGAAACAACCAGGAGCACTATTCCCGGCCGGGTGGGTCC
mml-mir-1185-1	MI0020862	110	mml-mir-1185-1:NC_022278.1:166262597-166262706	NC_022278.1	Chr7	+	166262597	166262706	0	mfa-mir-1185-1	CCGCTCTTTGGTACTTGAAGAGAGGATACCCTTTGTATGTTCACTTGATTAATGGTGAATATACAGGGGGAGACTCTTATTTGCGTATCAAACTCTGTCGGGGAAGGCGC
mml-mir-1185-2	MI0023687	59	mml-mir-1185-2:NC_022278.1:166261397-166261455	NC_022278.1	Chr7	+	166261397	166261455	0	mfa-mir-1185-2	AGAGGATACCCTTTGTATGTTCACTTGATTAATGGTGAATATACAGGGGGAGACTCTTA
mml-mir-1224	MI0006310	85	mml-mir-1224:NC_022273.1:88926936-88927020	NC_022273.1	Chr2	+	88926936	88927020	0	mfa-mir-1224	GTGAGGACTCGGGAGGTGGAGGGTGGCGCCGCCGGGGCCAGGCGCTGTCTAAGCTCGCTTCTCCCCCCACCTCCTCTCTCCTCAG
mml-mir-1225	MI0006312	90	mml-mir-1225:NC_022291.1:2158511-2158600	NC_022291.1	Chr20	-	2158511	2158600	0	mfa-mir-1225	CTGGGGGCGGCACAGGGGCTCAGTCAGTCCGGCTGCACCCTGGGCAGAGCCCAGGGCGTGTCCCTCTCCCCCCCACTGGGCCGTACCCAC
mml-mir-1226	MI0006315	75	mml-mir-1226:NC_022273.1:102921255-102921329	NC_022273.1	Chr2	+	102921255	102921329	0	mfa-mir-1226	GTGAGGGCATGCAGGCCTGGATGGGGCAGCTGGGATGGTCCAAAAGGGTGGCCTCACCAGCCCTGTGTTCCCTAG
mml-mir-122a	MI0007613	85	mml-mir-122a:NC_022289.1:22098142-22098226	NC_022289.1	Chr18	-	22098142	22098226	0	mfa-mir-122a	GCCTAGTAGTAGCTATTTAGTGTGATAATGGCGTTTGATAGTTTAGACACAAACACCATTGTCACACTCCACAGCTCTGCTAAGG
mml-mir-1232	MI0006322	73	mml-mir-1232:NC_022286.1:1288260-1288332	NC_022286.1	Chr15	+	1288260	1288332	0	mfa-mir-1232	GTGGGGTGGCGGCGACATGGCGGGGGCGGCGGGCCCTGCGGAGGCTGTGCGCCTGACCCCGACCACCCCGCAG
mml-mir-1233	MI0012546	82	mml-mir-1233:NC_022278.1:9028962-9029043	NC_022278.1	Chr7	-	9028962	9029043	0	mfa-mir-1233	CTGCGGGAGGACAGGGCTCAGACGCTGGGGCCCCTCCGAAGGCCCTGCAGCTCCCCCTGCCCTGCCCTGGCCTCCCACTCAC
mml-mir-1234	MI0012547	68	mml-mir-1234:NC_022279.1:146055679-146055746	NC_022279.1	Chr8	-	146055679	146055746	0	mfa-mir-1234	TCCTGGGTGCCTGTGGGGTGGGTGGTCAGGCCGACTGGGCAGGCCCAAGCCATCCCTGCCCCACCCCA
mml-mir-1235	MI0006325	74	mml-mir-1235:NC_022279.1:145571308-145571381	NC_022279.1	Chr8	-	145571308	145571381	0	mfa-mir-1235	CTGGGGGACGGTGCGGTTAGAGCAGCGGCCGCAGGGCACGCCCAGCCGCCCCGTCCCCACCGACCCAGGCCCAC
mml-mir-1239	MI0006329	105	mml-mir-1239:NC_022290.1:18515598-18515702	NC_022290.1	Chr19	+	18515598	18515702	0	mfa-mir-1239	GTGGGTGGGCAGGTGGGTGGGAAGCCCTGGGACGCTGCCTCCTCTCTCCTGGGGCCTCTCTCGGGCTGGGGGCTGGTCTCAGTTTCCCCATTCTGCCTGGCCTAG
mml-mir-1241	MI0006331	84	mml-mir-1241:NC_022291.1:56084476-56084559	NC_022291.1	Chr20	+	56084476	56084559	0	mfa-mir-1241	GTGAGGGGGCTGGCATGGCGAGGAGGCGCCAGAGAAGCCATAGTGTGGGGATGGGCTGCACACTCACCTCTCTGTGCCTTCCAG
mml-mir-1243	MI0020886	111	mml-mir-1243:NC_022276.1:112498036-112498146	NC_022276.1	Chr5	+	112498036	112498146	0	mfa-mir-1243	CTGACAGATTGGTTGACTGTGTACTCTTATATTTTATTCCTGTAACTGGGCCAGTTTCTGCCCTTAACTAAAACTGGATCAATTATAGGAGTGAAATAAAAGTCCATCTCC
mml-mir-1245	MI0023631	57	mml-mir-1245:NC_022283.1:78103360-78103416	NC_022283.1	Chr12	-	78103360	78103416	0	mfa-mir-1245	GTATAGGCCTTTAGCTCATCTAATGTTGAATACTCTTTAGATGATCTAAAGGCCTAC
mml-mir-1247	MI0023690	58	mml-mir-1247:NC_022278.1:166784248-166784305	NC_022278.1	Chr7	-	166784248	166784305	0	mfa-mir-1247	GCTCCAGTCTCGACGTTCCCGGGGTAGAGAGCAACGTCCGGGGACGAACGGGACGGGT
mml-mir-124a-1	MI0002766	109	mml-mir-124a-1:NC_022279.1:65532315-65532423	NC_022279.1	Chr8	+	65532315	65532423	0	mfa-mir-124a-1	ATCAAGATCAGAGGCTCTGCCCTCCGTGTTCACAGCGGACCTTGATTTAATGTCATACAATTAAGGCACGCGGTGAATGCCAAGAGCGGAGCCTACGGCTGCACTTGAA
mml-mir-124a-2	MI0007614	85	mml-mir-124a-2:NC_022279.1:10808632-10808716	NC_022279.1	Chr8	+	10808632	10808716	0	mfa-mir-124a-2	AGGCCTCTCTCTCCGTGTTCACAGCGGACCTTGATTTAAATGTCCATACAATTAAGGCACGCGGTGAATGCCAAGAATGGGGCTG
mml-mir-1250	MI0020882	110	mml-mir-1250:NC_022287.1:78708336-78708445	NC_022287.1	Chr16	-	78708336	78708445	0	mfa-mir-1250	GGCCTAGGCCACCTCAGAGGGCTCTGGAAGGGTGAATGGGCTGGAAAATGTGGCCTTTGGAAAAGGCAAAAAGGCCACATTCAGCACCGTCACCTTCCAGGCCAGCGAGA
mml-mir-1251	MI0023627	59	mml-mir-1251:NC_022282.1:101220809-101220867	NC_022282.1	Chr11	+	101220809	101220867	0	mfa-mir-1251	ACTCTAGCTGCCAAAGGCGCTTCTCCTTCTGAACAGAGCGCTTTGCTCAGCCAGTGTAG
mml-mir-1255b	MI0020890	112	mml-mir-1255b:NC_022272.1:25960397-25960508	NC_022272.1	Chr1	+	25960397	25960508	0	mfa-mir-1255b	CTTCACTAGGAGTTGCTTCTTACGGATAAGCAAAGAAAGTGGTTTGAGCCTCAGGAAACCACTTTCTTTGCTCATCTGTAAGGAGCAACTCCTTATCTGTTCAAGTTTTATC
mml-mir-125a	MI0007615	86	mml-mir-125a:NC_022290.1:52421542-52421627	NC_022290.1	Chr19	+	52421542	52421627	0	mfa-mir-125a	TGCCAGTCTCTGGGTCCCTGAGACCCTTTAACCTGTGAGGACATCCAGGGTCACAGGTGAGGTTCTTGGGAGCCTGGCGTCTGGCC
mml-mir-125b-1	MI0002514	88	mml-mir-125b-1:NC_022285.1:118125306-118125393	NC_022285.1	Chr14	-	118125306	118125393	0	mfa-mir-125b-1	AGCACGACTCGCAGCTCCCAAGAGCCTAACCCGTGGATTTAAACGGTAAACATCACAAGTTAGGGTCTCAGGGACTGAGAGGAGCGCA
mml-mir-125b-2	MI0002579	89	mml-mir-125b-2:NC_022274.1:30675087-30675175	NC_022274.1	Chr3	-	30675087	30675175	0	mfa-mir-125b-2	TCCCCTCCGCCTAGGTCCCAAGAGCCTGACTTGTGATGTTACTAAAATACCTCACAAGTTAGGGTCTCAGGGACTAGGAAAAGTCTGGT
mml-mir-126	MI0007616	85	mml-mir-126:NC_022286.1:1660721-1660805	NC_022286.1	Chr15	-	1660721	1660805	0	mfa-mir-126	TGCTGTGGACAGCGCATTATTACTCACGGTACGAGTTTGAAGTGTCACAGCGCGTACCAAAAGTAATAATGTCCCATCACCAGCG
mml-mir-1260b	MI0020867	108	mml-mir-1260b:NC_022285.1:92220827-92220934	NC_022285.1	Chr14	+	92220827	92220934	0	mfa-mir-1260b	GTGGCTGCTGCTCTCCGTTTATCCCACCACTGCCACCATTATTGCTACTGTTCAGCAGGTGCTGCTGGTGGTGATGGTGATAGTCTGGTGGGGGCGGTGGGGCTGCTG
mml-mir-1262	MI0020869	112	mml-mir-1262:NC_022272.1:159139120-159139231	NC_022272.1	Chr1	+	159139120	159139231	0	mfa-mir-1262	TTGACCATAAAAAATAAATTCTGTGAATTTCATCCTTCTATAAATTCATCCATCACATTATCTAGAATGGTGATGGGTGAATTTGTAGAAGGATGAGAGTCAAAGAATCCTT
mml-mir-127	MI0002582	97	mml-mir-127:NC_022278.1:166101887-166101983	NC_022278.1	Chr7	+	166101887	166101983	0	mfa-mir-127	TGTGATCACTGTCTCCAGCCTGCTGAAGCTCAGAGGGCTCTGATTCAGAAAGATCATCGGATCCGTCTGAGCTTGGCTGGTCGGAAGTCTCCTCATC
mml-mir-1271	MI0020863	109	mml-mir-1271:NC_022277.1:176117907-176118015	NC_022277.1	Chr6	+	176117907	176118015	0	mfa-mir-1271	CCCCAGCACCCAGATCAGTGCTTGGCACCTAGCAAGCACTCAGTAAATACTTGTTGAGTGCCTGCTATGTGCCGGGCATTGTGCTGAGGGCTTTGTGGGGATCCAGAGG
mml-mir-1277	MI0020865	108	mml-mir-1277:NC_022292.1:115042697-115042804	NC_022292.1	ChrX	+	115042697	115042804	0	mfa-mir-1277	GCAGAAATGCAGTATCCATTTCTAACCTCCCAAATATATATATATATGTACGTATGTGTATATAAATGTATACGTAGATATATATGTATTTTTGGTGGGTTTAATTTT
mml-mir-1284	MI0020891	110	mml-mir-1284:NC_022273.1:127144159-127144268	NC_022273.1	Chr2	-	127144159	127144268	0	mfa-mir-1284	GATTTTCAATATGAAAGAAACCAGCAGTTTCCAATACAAACATGGGCTTTCCAATATATAAAATTTAAGAAAAGCCAGGGTCTGTACAGAAAACATTAAACTGGCTTATA
mml-mir-128a	MI0002518	82	mml-mir-128a:NC_022283.1:22055380-22055461	NC_022283.1	Chr12	+	22055380	22055461	0	mfa-mir-128a	TGAGCTGTTGGATTCGGGGCCGTAGCACTGTCTGAGAGGTTTACATTTCTCACAGTGAACCGGTCTCTTTTTCAGCTGCTTC
mml-mir-128b	MI0007617	84	mml-mir-128b:NC_022273.1:11668646-11668729	NC_022273.1	Chr2	-	11668646	11668729	0	mfa-mir-128b	GACACAGTAGGGAAAGAGACCGGTTCACTGTGAGACCTGCTACTCACTCTCGTACAGTGTATCGGCCCCCCTTCCCACTGCACA
mml-mir-129-1	MI0007618	72	mml-mir-129-1:NC_022274.1:161064682-161064753	NC_022274.1	Chr3	+	161064682	161064753	0	mfa-mir-129-1	GGATCTTTTTGCGGTCTGGGCTTGCTGTTCCTCTCAACAGTAGTCAGGAAGCCCTTACCCCAAAAAGTATCT
mml-mir-129-2	MI0012532	92	mml-mir-129-2:NC_022285.1:23994490-23994581	NC_022285.1	Chr14	-	23994490	23994581	0	mfa-mir-129-2	GCGCCCTCCGCGAATGCTTTTTGGGGTAAGGGCTTCCGGCTATTGAGTTATGTACAGCAAGCCCAGACCGCAAAAAGATTCACGAAGGGCAG
mml-mir-1296	MI0020876	112	mml-mir-1296:NC_022280.1:72660327-72660438	NC_022280.1	Chr9	+	72660327	72660438	0	mfa-mir-1296	GAATCACCTACCTAACTGGGTTAGGGCCCTGGCTCCATCTCCTTTAGGAAAACCTTCTGTGGGGAGTGGGGCTTCGACCCTAACCCAGGTGGGCTGTAACACTGCTGTATTT
mml-mir-1298	MI0020864	110	mml-mir-1298:NC_022292.1:111657735-111657844	NC_022292.1	ChrX	+	111657735	111657844	0	mfa-mir-1298	GAGAGACGAGGAGTTAAGAGTTCATTCGGCTGTCCAGATGTATCCAAGTATCCTCTGTTATTTGGCAATAAATACATCTGGGCAACTGACTGAACTTTTCGCTTTTCATG
mml-mir-1304	MI0020887	112	mml-mir-1304:NC_022285.1:89611338-89611449	NC_022285.1	Chr14	-	89611338	89611449	0	mfa-mir-1304	GAAAATCGTGTGATTCTTGCTGAATCGCTTGAGCCCAAGGGTTTGAGGCTACAGTGAGATGTGGCAGGATCACATCTCATTGTAGCCTCGAACCACTGGGCTCAAGGGATTA
mml-mir-1306	MI0023626	58	mml-mir-1306:NC_022281.1:31358005-31358062	NC_022281.1	Chr10	-	31358005	31358062	0	mfa-mir-1306	CACCACCAGAGCCAACGTCCATTACCTCTGCACCACTGGACGTTTGCAGGGGAGGTGG
mml-mir-130a	MI0002524	81	mml-mir-130a:NC_022285.1:15972418-15972498	NC_022285.1	Chr14	-	15972418	15972498	0	mfa-mir-130a	GGCCAATGCCCTTTTAACATTGCACTGCTAGTGACAGGTGCAGACAGTAGCACAATGTGAAAAGAGCTCTGGCCAGCAGCA
mml-mir-130b	MI0007619	82	mml-mir-130b:NC_022281.1:30075092-30075173	NC_022281.1	Chr10	-	30075092	30075173	0	mfa-mir-130b	GACCTGACCGATGCCCTTTCATCATTGCACTGCTTCCCAGTGGCCCACAGTAGTGCAACAGGGAAAGAGTGTCGGGCAGGCC
mml-mir-132	MI0007620	101	mml-mir-132:NC_022287.1:1954994-1955094	NC_022287.1	Chr16	-	1954994	1955094	0	mfa-mir-132	GCGCGTGGGCGTGCTGCGGGGCGACCATGGCTGTAGACTGTTACCTCCAGTTCCCACAGTAACAATCGAAAGCCACGGTTGCCCTGGAGACGCGGGGGCGG
mml-mir-1323	MI0020894	108	mml-mir-1323:NC_022290.1:54498488-54498595	NC_022290.1	Chr19	+	54498488	54498595	0	mfa-mir-1323	TGACATTCAGACTGATGTCCTCAAAACTGAGGGGCATTTTCTGTGATTTGAAAGGAAAGTGCACCCAGTTTTGGGGATGTCAATTGTGAATACTCATCATAACCCATT
mml-mir-133c	MI0007621	102	mml-mir-133c:NC_022281.1:94559648-94559749	NC_022281.1	Chr10	+	94559648	94559749	0	mfa-mir-133c	GGGAGCCAAATGCTTTGCTAGAGCTGGTAAAATGGAACCAAATCGACTGTCCAATGGATTTGGTCCCCTTCAACCAGCTGTAGCTGTGCATTGATGGCGCCG
mml-mir-133d	MI0023646	60	mml-mir-133d:NC_022289.1:60477116-60477175	NC_022289.1	Chr18	+	60477116	60477175	0	mfa-mir-133d	AGCTGGTAAAATGGAACCAAATCGCCTCTTCAATGGATTTGGTCCCCTTCAACCAGCTGT
mml-mir-134	MI0007623	73	mml-mir-134:NC_022278.1:166273106-166273178	NC_022278.1	Chr7	+	166273106	166273178	0	mfa-mir-134	CAGGGTGTGTGACTGGTTGACCAGAGGGGCGTGCACTGTGTTCACCCTGTGGGCCACCTAGTCACCAACCCTC
mml-mir-135a-1	MI0007624	90	mml-mir-135a-1:NC_022273.1:107565400-107565489	NC_022273.1	Chr2	-	107565400	107565489	0	mfa-mir-135a-1	TGTCCCCGCCGTGCGCCACGGCTCCAATCCCTATATGAGTGAGCAGTAGAATCACATAGGAATAAAAAGCCATAGAGAACAGCGAGGCCT
mml-mir-135a-2	MI0002540	100	mml-mir-135a-2:NC_022282.1:101292132-101292231	NC_022282.1	Chr11	+	101292132	101292231	0	mfa-mir-135a-2	AGATAAATTCACTCTAGTGCTTTATGGCTTTTTATTCCTATGTGATAGTAATAAAGTCTCATGTAGGGATGGAAGCCATGAAATACATTGTGAAAAATCA
mml-mir-135b	MI0007625	97	mml-mir-135b:NC_022272.1:63951584-63951680	NC_022272.1	Chr1	-	63951584	63951680	0	mfa-mir-135b	GGAGCTCGCCCCTCACTGTAGCCCATGGCTTTTAGCCCTACATGAGTTTGGGACAGCAATCACATAGGAATGAAAAGCCATAGGCCACAGCAGAGTG
mml-mir-136	MI0007626	92	mml-mir-136:NC_022278.1:166103608-166103699	NC_022278.1	Chr7	+	166103608	166103699	0	mfa-mir-136	TTGGATGAGCCCTCGGAGGACTCCATTTGTTTTGATGATGGATTCTTATGCTCCATCATCGTCTCAAATGAGTCTTCAGAGGGTTCTATCAT
mml-mir-137	MI0007627	102	mml-mir-137:NC_022272.1:128814990-128815091	NC_022272.1	Chr1	+	128814990	128815091	0	mfa-mir-137	GGTCCTCTGACTCTCTTCGGTGACGGGTATTCTTGGGTGGATAATACGGATTACGTTGTTATTGCTTAAGAATACGCGTAGTCGAGGAGAGTACCAGCGGCA
mml-mir-138	MI0007628	84	mml-mir-138:NC_022291.1:44877004-44877087	NC_022291.1	Chr20	+	44877004	44877087	0	mfa-mir-138	CGTTGCTGCAGCTGGTGTTGTGAATCAGGCCGACGAGCAGCGCATCCTCTTACCCGGCTATTTCACGACACCAGGGTTGCATCA
mml-mir-139	MI0007629	68	mml-mir-139:NC_022285.1:67794914-67794981	NC_022285.1	Chr14	-	67794914	67794981	0	mfa-mir-139	GTTACTCCAACAGGGCCGCGTCTCCAGCCTCCGAGCCACACTGGAGACACGTGCACTGTAGAATACAC
mml-mir-140	MI0007630	100	mml-mir-140:NC_022291.1:58245562-58245661	NC_022291.1	Chr20	+	58245562	58245661	0	mfa-mir-140	TGTGTCTCTCTCTGTGTCCTGCCAGTGGTTTTACCCTATGGTAGGTTACGTCATGCTGTTCTACCACAGGGTAGAACCACGGACAGGATACCGGGGCACC
mml-mir-141	MI0002485	95	mml-mir-141:NC_022282.1:7275152-7275246	NC_022282.1	Chr11	+	7275152	7275246	0	mfa-mir-141	TGGCCGGCCCTGGGTCCATCTTCCAGTACAGTGTTGGATGGTCTAATTGTGAAGCTCCTAACACTGTCTGGTAAAGATGGCCCCCGGGTCGGTTT
mml-mir-142	MI0007631	87	mml-mir-142:NC_022287.1:43850692-43850778	NC_022287.1	Chr16	-	43850692	43850778	0	mfa-mir-142	CACAGTACACTCATCCATAAAGTAGGAAACACTACACCCTCCAGTGCTGTTAGTAGTGCTTTCTACTTTATGGGTGACTGCACTGTC
mml-mir-143	MI0007632	106	mml-mir-143:NC_022277.1:148755826-148755931	NC_022277.1	Chr6	+	148755826	148755931	0	mfa-mir-143	GCGCAGCGCCGTGTCTCCCAGCCTGAGGTGCAGTGCTGCATCTCTGGTCAGTTGGGAGTCTGAGATGAAGCACTGTAGCTCAGGAAGAGAGAAGTTGTTCTGCAGC
mml-mir-144	MI0007633	86	mml-mir-144:NC_022287.1:25123188-25123273	NC_022287.1	Chr16	-	25123188	25123273	0	mfa-mir-144	GGGGGTGCCCGGACTAGTACATCATCTATACTGTAGTGTCTCATCACAAACTTACAGTATATGATGATATCCCAGCCAGGGCCCCA
mml-mir-145	MI0002558	88	mml-mir-145:NC_022277.1:148757532-148757619	NC_022277.1	Chr6	+	148757532	148757619	0	mfa-mir-145	CACCTTGTCCTCACGGTCCAGTTTTCCCAGGAATCCCTTAAATGCTAAGATGGGGATTCCTGGAAATACTGTTCTTGAGGTCATGGTT
mml-mir-146a	MI0007634	99	mml-mir-146a:NC_022277.1:159927683-159927781	NC_022277.1	Chr6	+	159927683	159927781	0	mfa-mir-146a	CCTATGTGTATCCTCAGCTTTGAGAACTGAATTCCATGGGTTGTGTCAGTGTCAGACCTGTGAAATTCAGTTCTTCAGCTGGGATATCTCTGTCGTCGT
mml-mir-147a	MI0007636	72	mml-mir-147a:NC_022286.1:17083844-17083915	NC_022286.1	Chr15	+	17083844	17083915	0	mfa-mir-147a	AATCTAAAGAAAACATTTCTGCACACACACCAGACTATTGAAGCCAGTGTGTGGAAATGCTTCTGCTACATT
mml-mir-147b	MI0007637	80	mml-mir-147b:NC_022278.1:22340633-22340712	NC_022278.1	Chr7	+	22340633	22340712	0	mfa-mir-147b	TATAAATCTAGTGGAAACATTTCCGCACAAACTAGATTCTGGACACCAGTGTGCGGAAGTGCTTCTGCTGCATTTTTAGG
mml-mir-148a	MI0007638	68	mml-mir-148a:NC_022274.1:94823501-94823568	NC_022274.1	Chr3	+	94823501	94823568	0	mfa-mir-148a	GAGGCAAAGTTCTGAGACACTCCGACTCTGAGTATGATAGAAGTCAGTGCACTACAGAACTTTGTCTC
mml-mir-148b	MI0007639	99	mml-mir-148b:NC_022282.1:53257122-53257220	NC_022282.1	Chr11	+	53257122	53257220	0	mfa-mir-148b	CAAGCACGATTAGCATTTGAGGTGAAGTTCTGTTATACACTCAGGCTGTGGCTCTCTGAAAGTCAGTGCATCACAGAACTTTGTCTCGAAAGCTTTCTA
mml-mir-149	MI0007640	89	mml-mir-149:NC_022283.1:130324771-130324859	NC_022283.1	Chr12	+	130324771	130324859	0	mfa-mir-149	GCCGGCGCCCAAGCTCTGGCTCCGTGTCTTCACTCCCGTGTTTGTCCGAGGAGGGAGGGAGGGACGGGGGCTGTGCTGGGGCAGCCGGA
mml-mir-150	MI0007641	84	mml-mir-150:NC_022290.1:50335227-50335310	NC_022290.1	Chr19	-	50335227	50335310	0	mfa-mir-150	GTCCCCAGGTCCCTGTCCCCCAGGCCTGTACCAGGGTCTGAGCCCAGCACTGGTACAAGGGTTGGGAGACAGGGCCATGGGGAG
mml-mir-151	MI0007642	90	mml-mir-151:NC_022279.1:142168666-142168755	NC_022279.1	Chr8	-	142168666	142168755	0	mfa-mir-151	GAGGTGAGTATGACCATCCCTGTCCTCAAGGAGCTTCAGTCTAGTAGGGGATGAGACATACTAGACTGTGAGCTCCTCGAGGGCAGGAAA
mml-mir-152	MI0007643	87	mml-mir-152:NC_022287.1:33369960-33370046	NC_022287.1	Chr16	-	33369960	33370046	0	mfa-mir-152	GGTCCTTCCGGGCCCAAGTTCTGTCATGCACTGACTGCTCCAGAGCCCGAGTCGGAGTGTATCACAGAACCTGGGCCGGGGGGGACA
mml-mir-153-1	MI0002563	90	mml-mir-153-1:NC_022283.1:108984428-108984517	NC_022283.1	Chr12	-	108984428	108984517	0	mfa-mir-153-1	GCCACACCTGCCAATGATCACTTTTGTGACTATGCAACTGGAGTGAGAATACTAGCTGCAGATCACAAAAATGACACTGGCAGCTGTGAG
mml-mir-153-2	MI0002566	87	mml-mir-153-2:NC_022274.1:190524801-190524887	NC_022274.1	Chr3	-	190524801	190524887	0	mfa-mir-153-2	CACAGTTTCCAATGATCACTTTTGTGACTATGCAACTGGGCTCATATTACTAGCTGCAACATCACAAAAATGACACTGGCCACCGCT
mml-mir-154	MI0007644	84	mml-mir-154:NC_022278.1:166278154-166278237	NC_022278.1	Chr7	+	166278154	166278237	0	mfa-mir-154	GAGGTACTTGAAGATAGGTTATCCGTGTTGCCTTCGCTTTATTTGTGACGAATCATACACGGTTGACCTATTTTTCAGTACCAA
mml-mir-155	MI0007645	65	mml-mir-155:NC_022274.1:21414573-21414637	NC_022274.1	Chr3	-	21414573	21414637	0	mfa-mir-155	CTGTTAATGCTAACATGTAGGAGTCAGTTGGAGGTAAAAACCCCTATCACGATTAGCATTAACAG
mml-mir-15a	MI0002957	83	mml-mir-15a:NC_022288.1:29264091-29264173	NC_022288.1	Chr17	-	29264091	29264173	0	mfa-mir-15a	CCTTGTATTTTTGAGGCAGCACAATATGGCCTGCACCTTTTCAAAATCCACAAACCATTATGTGCTGCTACTTTACTCCAAGG
mml-mir-15b	MI0002496	98	mml-mir-15b:NC_022273.1:62802630-62802727	NC_022273.1	Chr2	+	62802630	62802727	0	mfa-mir-15b	TTGAGGCCTTAAAGTACTGTAGCAGCACATCATGGTTTACATACTACAGTCAAGATGCGAATCATTATTTGCTGCTCTAGAAATTTAAGGAAATTCAT
mml-mir-16-1	MI0002958	89	mml-mir-16-1:NC_022288.1:29263945-29264033	NC_022288.1	Chr17	-	29263945	29264033	0	mfa-mir-16-1	GTCAACCTTACTTCAGCAGCACAGTTAATACTGGAGATAATTTTAGAATCTTAACGCCAATATTTACGTGCTGCTAAGGCACTGCTGAC
mml-mir-16-2	MI0007589	81	mml-mir-16-2:NC_022273.1:62802787-62802867	NC_022273.1	Chr2	+	62802787	62802867	0	mfa-mir-16-2	GTTCCACTCTAGCAGCACGTAAATATTGGCGTAGTGAAATATGTATTAAACACCAATATTACTGTGCTGCTTCAGTGTGAC
mml-mir-17	MI0003001	84	mml-mir-17:NC_022288.1:74024860-74024943	NC_022288.1	Chr17	+	74024860	74024943	0	mfa-mir-17	GTCAGAATAATGTCAAAGTGCTTACAGTGCAGGTAGTGATATGTGCATCTACTGCAGTGAAGGCACTTGTAGCATTATGGTGAC
mml-mir-181a-1	MI0002931	110	mml-mir-181a-1:NC_022272.1:57185180-57185289	NC_022272.1	Chr1	-	57185180	57185289	0	mfa-mir-181a-1	TGGAGTAGATGATGGTTAGCCATAGGGTACAATCAACGGTCGATGGTTTTGATTTTAATTCCAAACTCACCGACAGCGTTGAATGTTCACTGAAGCAACCTCAAAACTCA
mml-mir-181a-2	MI0002808	110	mml-mir-181a-2:NC_022286.1:11399380-11399489	NC_022286.1	Chr15	-	11399380	11399489	0	mfa-mir-181a-2	TAAGGACCCCGAGGTACAGTCAACGGTCAGTGGTTTTTTCAAATCCCAAACTCACCGACAGCGTTGAATGTTCCTTGGAGTCCTCTGAAGGCTGGCCTGATAGCCCTTCT
mml-mir-181b-1	MI0002932	110	mml-mir-181b-1:NC_022272.1:57185009-57185118	NC_022272.1	Chr1	-	57185009	57185118	0	mfa-mir-181b-1	AAGCGGGGCCACAGTTGCATTCATTGTTCAGTGAGCTTGTCTACACAGTTCAACCCACCGACAGCAATGAATGTTGATTGTGACCTTTTAAAAAATAATCTCTGCACAGG
mml-mir-181b-2	MI0007646	89	mml-mir-181b-2:NC_022286.1:11398155-11398243	NC_022286.1	Chr15	-	11398155	11398243	0	mfa-mir-181b-2	TGTTTGGTCCGCAGTTTGCATTCATCGATCAGTGAGTTGATTCAGACTCAAACCCACCGACAGCAATGAATGTTGAGTGCAGCCATCAG
mml-mir-181c	MI0002811	110	mml-mir-181c:NC_022290.1:14206541-14206650	NC_022290.1	Chr19	+	14206541	14206650	0	mfa-mir-181c	CGGAGAATTTGCCAAGGGTTTGGGGGAACATTCAACCTGTCGGTGAGTTTGGGCAGCTCAGGCAAACCATCGACCGTTGAGTGGACCCTGAGACCTGGACTTGCCATCCT
mml-mir-181d	MI0007647	137	mml-mir-181d:NC_022290.1:14206717-14206853	NC_022290.1	Chr19	+	14206717	14206853	0	mfa-mir-181d	GTCCCCTCCCCTAGGCCACAGCCAAGGTCACAATCAACATTCATTGTTGTCGGTGGGTTGTGAGGACCGAGGCCAGACCCACCGGGGGATGAATGTCACTGTGGCTGGGCCAGACACGGCTTAAGGGGAATGGGGAC
mml-mir-182	MI0002815	112	mml-mir-182:NC_022274.1:162480896-162481007	NC_022274.1	Chr3	-	162480896	162481007	0	mfa-mir-182	GTGCCGGCTGAGCCCTCGCCCCGTAGTTGGCAAGTCTAGAACCACCGGATCCCATTACCTCACCAGTGTGAGTTCTACCATTGCCAAAAACAGGGGGAGGCAAGCAGCTGTG
mml-mir-183	MI0003084	110	mml-mir-183:NC_022274.1:162485647-162485756	NC_022274.1	Chr3	-	162485647	162485756	0	mfa-mir-183	TCGTGGATCTGTCTCTGCTCTGTTTATGGCCCTTCGGTAATTCACTGACCGAGACTGTTCACAGTGAATTCTACCAGTGCCATACACAGAACAGGAGTCACGTTCTGCGG
mml-mir-184	MI0007648	84	mml-mir-184:NC_022278.1:57676145-57676228	NC_022278.1	Chr7	+	57676145	57676228	0	mfa-mir-184	TCAGTCACGTCCCCTTATCACTTTTCCAGCCCAGCTTTATGACTGTAAGTGTTGGACGGAGAACTGATAAGGGTAGGTGATTGA
mml-mir-185	MI0007649	82	mml-mir-185:NC_022281.1:31411900-31411981	NC_022281.1	Chr10	-	31411900	31411981	0	mfa-mir-185	TGGGAGGGAAGGACCAGAGGAAAGCCAGCCCCTGAGGAGGGGACCATCAGGAACTGCCTTTCTCTCCAATCCCTCGCGCCCT
mml-mir-186	MI0007650	86	mml-mir-186:NC_022272.1:156269169-156269254	NC_022272.1	Chr1	+	156269169	156269254	0	mfa-mir-186	TGCTTGTAACTTTCCAAAGAATTCTCCTTTTGGGCTTTCTGGTTTTATTTTAAGCCCAAAGGTGAATTTCTTGGGAAGTTTGAGCT
mml-mir-187	MI0007651	109	mml-mir-187:NC_022289.1:46101825-46101933	NC_022289.1	Chr18	+	46101825	46101933	0	mfa-mir-187	GGTCAGGCTCACTATGACACAGTGTGAGACCTCGGGCTACAACACAGGACCCGGGTGCTGCTCTGACCCCTCGTGTCTTGTGTTGCAGCCGGAGGGACGCAGGTCCGCA
mml-mir-188	MI0002608	86	mml-mir-188:NC_022292.1:48324765-48324850	NC_022292.1	ChrX	+	48324765	48324850	0	mfa-mir-188	TGCTCCCTCTCTCACATCCCTTGCATGGTGGAGGGTGAGCTTTATGAAAACCCCTCCCACATGCAGGGTTTGCAGGATGGTGAGCC
mml-mir-18a	MI0003002	71	mml-mir-18a:NC_022288.1:74025006-74025076	NC_022288.1	Chr17	+	74025006	74025076	0	mfa-mir-18a	TGTTCTAAGGTGCATCTAGTGCAGATAGTGAAGTAGATTAGCATCTACTGCCCTAAGTGCTCCTTCTGGCA
mml-mir-18b	MI0007590	71	mml-mir-18b:NC_022292.1:131081470-131081540	NC_022292.1	ChrX	-	131081470	131081540	0	mfa-mir-18b	TGCCAGAAGGGGCATTTAGGGCAGTAGATTCTAAGCTGCTTCACTAACTGCACTAGATGCACCTTAACACA
mml-mir-190a	MI0002613	85	mml-mir-190a:NC_022278.1:40182977-40183061	NC_022278.1	Chr7	+	40182977	40183061	0	mfa-mir-190a	TGCAGGCCTCTGTGTGATATGTTTGATATATTAGGTTGTTATTTAATCCAACTATATATCAAACATATTCCTACAGTGTCTTGCC
mml-mir-190b	MI0007652	79	mml-mir-190b:NC_022272.1:97659080-97659158	NC_022272.1	Chr1	+	97659080	97659158	0	mfa-mir-190b	TGCTTCTGTGTGATATGTTTGATATTGGGTTGTTTAATTAGGAACCAACTAAATGTCAAACATATTCTTACAGCAGCTG
mml-mir-191	MI0007653	92	mml-mir-191:NC_022273.1:104189884-104189975	NC_022273.1	Chr2	-	104189884	104189975	0	mfa-mir-191	AGGCAGGAGAGCAGGGGACGAAATCCAAGCGCAGCTGGAATGCTCTGGAGACAACAGCTGCTTTTGGGATTCCGTTGCCCGCTGTCCAGCCG
mml-mir-1911	MI0023698	59	mml-mir-1911:NC_022292.1:111692289-111692347	NC_022292.1	ChrX	+	111692289	111692347	0	mfa-mir-1911	TGAGTACCGCCATGTCTGTTGGGCATCCACAGTCTCCCACCAGGCATTGTGGTCTCTGC
mml-mir-192	MI0007654	110	mml-mir-192:NC_022285.1:9660423-9660532	NC_022285.1	Chr14	+	9660423	9660532	0	mfa-mir-192	GCTGAGACCGAGTGCACAGGGCTCTGACCTATGAATTGACAGCCAGTGCTCTCGTCTCCCCTCTGGCTGCCAATTCCATAGGTCACAGGTATGTTCGCCTCAATGCCAGC
mml-mir-193a	MI0007655	85	mml-mir-193a:NC_022287.1:27755006-27755090	NC_022287.1	Chr16	+	27755006	27755090	0	mfa-mir-193a	GGATGGGAGCTGAGGGCTGGGTCTTTGCGGGCGAGATGAGGGTGTCGGATCAACTGGCCTACAAAGTCCCAGTCCTCGGCCCCCG
mml-mir-193b	MI0007656	83	mml-mir-193b:NC_022291.1:14704692-14704774	NC_022291.1	Chr20	+	14704692	14704774	0	mfa-mir-193b	GTGGTCTCAGAATCGGGGTTTTGAGGGCGAGATGAGTTTATGTTTTATCCAACTGGCCCTCAAAGTCCCGCTTTTGGGGTCAT
mml-mir-194-2	MI0007657	85	mml-mir-194-2:NC_022285.1:9660230-9660314	NC_022285.1	Chr14	+	9660230	9660314	0	mfa-mir-194-2	TGGCTCCCGCCCCCTGTAACAGCAACTCCATGTGGAAGTGTCCACTGATTCCAGTGGGGCTGCTGTTATCTGGGGCGAGGGCCGG
mml-mir-195	MI0007658	87	mml-mir-195:NC_022287.1:7046634-7046720	NC_022287.1	Chr16	-	7046634	7046720	0	mfa-mir-195	CACCACCCTGCCTGGAGCAGCACAGCCAATATTGGCAGACTTGCTTCCCTGTGCCAATATTTCTGTGCTGCTAGAGCCAGGGAAGCT
mml-mir-196a-1	MI0002821	70	mml-mir-196a-1:NC_022287.1:33989291-33989360	NC_022287.1	Chr16	-	33989291	33989360	0	mfa-mir-196a-1	GTGAATCGGGTGGTTTAATGTTGTTGTGTTCAGAAACCCAGGCCCAACAACATGAAACTACCTAATTCAC
mml-mir-196a-2	MI0007659	110	mml-mir-196a-2:NC_022282.1:52893303-52893412	NC_022282.1	Chr11	+	52893303	52893412	0	mfa-mir-196a-2	TGCTCGCTCAGCTGATCTGTGGCTTAGGTAGTTTCATGTTGTTGGGATTGAGTTTTGAACTCGGCAACAAGAAACTGCCTGAGTTACATCAGTCGGTTTTCGTCGAGGGC
mml-mir-196b	MI0007660	75	mml-mir-196b:NC_022274.1:93558672-93558746	NC_022274.1	Chr3	+	93558672	93558746	0	mfa-mir-196b	ACTGGTCGGTGATTTAGGTAGTTTCCTGTTGTTGGGATCCACCTTTCTCTCGACAGCACGACACTGCCTTCATTA
mml-mir-197	MI0007661	75	mml-mir-197:NC_022272.1:117150553-117150627	NC_022272.1	Chr1	-	117150553	117150627	0	mfa-mir-197	GGCCATGCTGGGTGGAGAAGGTGGTGAAGGGTGAAGAGCTCTTACCTCCCACTGCCCTCTCTACCCGGCACAGCC
mml-mir-198	MI0002919	62	mml-mir-198:NC_022273.1:151768822-151768883	NC_022273.1	Chr2	+	151768822	151768883	0	mfa-mir-198	TCATTGGTCCAGAGGGGAAATAGGTTCCTGTGATTTTTCCTTCTTCTCTGTAGAATAAATGA
mml-mir-199a-1	MI0002834	110	mml-mir-199a-1:NC_022272.1:30117467-30117576	NC_022272.1	Chr1	-	30117467	30117576	0	mfa-mir-199a-1	TGCTCTCCCTTGCCCAGTCTAACCAATGTGCAGACTACTGTACAACGGCATTGTCCTGAACAGGTAGTCTGAACACTGGGGCGACGGAGCAGGATCTCCAGAAGCTTCCT
mml-mir-199a-2	MI0007662	71	mml-mir-199a-2:NC_022290.1:11115828-11115898	NC_022290.1	Chr19	-	11115828	11115898	0	mfa-mir-199a-2	GCCTAACCAATGTGCAGACTACTGTACACGTTGAGAGCCTCCTGAACAGGTAGTCTGAACACTGGGTTGGC
mml-mir-19a	MI0003003	82	mml-mir-19a:NC_022288.1:74025146-74025227	NC_022288.1	Chr17	+	74025146	74025227	0	mfa-mir-19a	GCAGTCCTCTGTTAGTTTTGCATAGTTGCACTACAAGAAGAATGTAGTTGTGCAAATCTATGCAAAACTGATGGTGGCCTGC
mml-mir-19b-1	MI0003005	87	mml-mir-19b-1:NC_022288.1:74025447-74025533	NC_022288.1	Chr17	+	74025447	74025533	0	mfa-mir-19b-1	CACTGTTCTATGGTTAGTTTTGCAGGTTTGCATCCAGCTGTGTGATATTCTGCTGTGCAAATCCATGCAAAACTGACTGTGGTAGTG
mml-mir-19b-2	MI0003108	96	mml-mir-19b-2:NC_022292.1:131081100-131081195	NC_022292.1	ChrX	-	131081100	131081195	0	mfa-mir-19b-2	ACATTATCACAATCAGTTTTGCATGGATTTGCACAGCCACATATACATATATACGCTGAAATGCAAACCTGCAAAACTAATTGTAAGTAGCAATGT
mml-mir-200a	MI0007663	90	mml-mir-200a:NC_022272.1:227256330-227256419	NC_022272.1	Chr1	-	227256330	227256419	0	mfa-mir-200a	GTGGGTCACCTTTGAACATCGTTACCAGACAGTGTTAGAGTCAAGCTGGGAAATCCAGCACTGTCCGGTAAGATGCTCACAGGGGCCCGG
mml-mir-200c	MI0002484	68	mml-mir-200c:NC_022282.1:7274755-7274822	NC_022282.1	Chr11	+	7274755	7274822	0	mfa-mir-200c	CCCTCGTCTTACCCAGCAGTGTTTGGGTGCGGTTGGGAGTCTCTAATACTGCCGGGTAATGATGGAGG
mml-mir-204	MI0007665	110	mml-mir-204:NC_022286.1:81544830-81544939	NC_022286.1	Chr15	-	81544830	81544939	0	mfa-mir-204	GCCAGTGATGACAATTGAACGTCCCTTTGCCTTCCCAGCCTCCTTCATATATTCTCAGGCATAGGATGACAAAGGGAAGTCCACGAGTCACATGAAGAAAGACTGTAGCC
mml-mir-205	MI0007666	110	mml-mir-205:NC_022272.1:67985998-67986107	NC_022272.1	Chr1	+	67985998	67986107	0	mfa-mir-205	AAAGATCCTCAGGCAATCCATGTGCTTCTCTTGTCCTTCATTCCACCGGAGTCTGTCTCATACCCAACCAGATTTCAGTGGAGTGAAGTTCAGGAGGCATGGAGCTGACG
mml-mir-206	MI0007667	86	mml-mir-206:NC_022275.1:118512056-118512141	NC_022275.1	Chr4	-	118512056	118512141	0	mfa-mir-206	CACTTGCCGAAACCACACACTTCCTTACATTCCATAGCAAAGTAATCCATATGGGGATATAAAGAAGCATGTGGCCTCGGGAAGCA
mml-mir-208a	MI0007668	71	mml-mir-208a:NC_022278.1:87108716-87108786	NC_022278.1	Chr7	-	87108716	87108786	0	mfa-mir-208a	TGACCAACAAGCTTTTTGCTCGTCTTATACGTGAGCATCAGGTATAACCCGGGCCAAAAGCTCGCCTGTCA
mml-mir-208b	MI0007669	77	mml-mir-208b:NC_022278.1:87138163-87138239	NC_022278.1	Chr7	-	87138163	87138239	0	mfa-mir-208b	CTGCCCTCAGACAAACCTTTTGTTCGTCTTATATTCGGATCAGAAACATAATTCGAGCAAAAAGCTTCCCTGAGAGG
mml-mir-20a	MI0003004	71	mml-mir-20a:NC_022288.1:74025320-74025390	NC_022288.1	Chr17	+	74025320	74025390	0	mfa-mir-20a	GTAGCACTAAAGTGCTTATAGTGCAGGTAGTGTTTAGTTATCTACTGCATTATGAGCACTTAAAGTACTGC
mml-mir-20b	MI0007591	69	mml-mir-20b:NC_022292.1:131081238-131081306	NC_022292.1	ChrX	-	131081238	131081306	0	mfa-mir-20b	AGTACTGGAAGTGCCCACACTACAGTAGAGTCATGCCAAAACTACCTGCACTATGAGCACTTTGGTACT
mml-mir-21	MI0002621	72	mml-mir-21:NC_022287.1:45407575-45407646	NC_022287.1	Chr16	+	45407575	45407646	0	mfa-mir-21	TGTCGGGTAGCTTATCAGACTGATGTTGACTGTTGAATCTCATGGCAACACCAGTCGATGGGCTGTCTGACA
mml-mir-210	MI0007670	110	mml-mir-210:NC_022285.1:385595-385704	NC_022285.1	Chr14	-	385595	385704	0	mfa-mir-210	GGGTCGCGCTGCCCAGGCACAGATCAGCCGCTGTCACACGCACAGTGGGTCTGGGGCAGCGCAGTGTGCGGTGGGCAGGGGCTGCCCTGCGCCTGGAGGGACTGCCGGGT
mml-mir-211	MI0002850	109	mml-mir-211:NC_022278.1:7781092-7781200	NC_022278.1	Chr7	-	7781092	7781200	0	mfa-mir-211	CTCTGTGCTGTGGGAAGTGACAACTGAGCACCCCTTTGCTGTCCCTGCCCTGCTCAGAGCCCTAGGCAAAGGATGACAAAGGGAAGCCCACAAGTCACATGGCCAGTGA
mml-mir-2114	MI0020893	111	mml-mir-2114:NC_022292.1:147163907-147164017	NC_022292.1	ChrX	+	147163907	147164017	0	mfa-mir-2114	TGGGGCCAAAGACAAGCCTCTGCCTTCATGCTCCTAGTCCCTTCCTTGAAGCGGTCGGATAATCACATGACGAGCCTCAAGCAAGGGACTTCAAGCTGGTGGCTTCCAGCA
mml-mir-212	MI0007671	110	mml-mir-212:NC_022287.1:1955354-1955463	NC_022287.1	Chr16	-	1955354	1955463	0	mfa-mir-212	GGCGGGGCCAGGCGTCGGTGGCCCTGACTGGAGACTGTTACTGAGGGCGGCCCGGGCAGTAAGCAGTCTAGAGCCAAGGTGCCGGCGCGCTGTCCGGGCGGGGTGCCCCG
mml-mir-214	MI0002858	110	mml-mir-214:NC_022272.1:30111737-30111846	NC_022272.1	Chr1	-	30111737	30111846	0	mfa-mir-214	AGGCTGGGTTGTCATGTGACTGCCTGTCTGTGCCTGCTGTACAGGTGAGCGGATGTTCTGCACAGCAAGTGTAGACAGGCAGACACATGACAACTCTGTCCAGCCAGGCC
mml-mir-215	MI0003025	110	mml-mir-215:NC_022272.1:78854734-78854843	NC_022272.1	Chr1	-	78854734	78854843	0	mfa-mir-215	TTGAAGTAGCACAGTCATACAGAATATTGGCCTAAAGAAATGACAGACAAACTCAGCTATAGTGTCTGTCAATTCATAGGTCATTTTCCTGTATACCATTTCTTAATGAT
mml-mir-216a	MI0007672	110	mml-mir-216a:NC_022284.1:54048316-54048425	NC_022284.1	Chr13	+	54048316	54048425	0	mfa-mir-216a	GATGGCTGTGAGTTGGCTTAATCTCAGCTGGCAACTGTGAGATGTTCATACAATCCCTCACAGTGGTCTCTGGGATTACGCTAAACAGAGCAATTTCCTTGCCCTCGCGA
mml-mir-216b	MI0007673	82	mml-mir-216b:NC_022284.1:54036427-54036508	NC_022284.1	Chr13	+	54036427	54036508	0	mfa-mir-216b	GCAGACTGGAAAATCTCTGCAGGCAAATGTGATGTCACTGAAGAAATCACACACTTACCCGTAGAGATTCTACAGTCTGACA
mml-mir-217b	MI0020902	112	mml-mir-217b:NC_022284.1:54054241-54054352	NC_022284.1	Chr13	+	54054241	54054352	0	mfa-mir-217b	CATAGTTTTTGATGTCGCAGATACTGCATCAGGAACTGATTGGATAAGAATCAGTCACCATCAGTTCCTAATGCATTGCCTTCAGCATCTAAACAAGCACCAGTAAATACCT
mml-mir-218-1	MI0007675	105	mml-mir-218-1:NC_022276.1:19686311-19686415	NC_022276.1	Chr5	+	19686311	19686415	0	mfa-mir-218-1	AATGTAGCGAGATTTTCTGTTGTGCTTGATCTAACCATGTGGTTGCGAGGTATGAGTAAAACATGGTTCCGTCAAGCACCATGGAACGTCACGCAGCTTTCTACA
mml-mir-218-2	MI0002880	110	mml-mir-218-2:NC_022277.1:168352248-168352357	NC_022277.1	Chr6	-	168352248	168352357	0	mfa-mir-218-2	TGCAGGAGAGCACGGTGCTTTCCGCGGTGCTTGACAGAACCATGTTCCGTTTCCATCGTTCCACCACATGGTTAGATCAAGCACAAAGGAAAGCCCCGCAGCGACTGGTC
mml-mir-219-1	MI0002884	110	mml-mir-219-1:NC_022275.1:137580690-137580799	NC_022275.1	Chr4	-	137580690	137580799	0	mfa-mir-219-1	CCCCCTCGAGGTTTGGGGGCGGCGGCTCGGGACGTCCAGACTCAACTCTCGGCCAGAGCCATAGACTCGAGAATTGCGTTTGGACAATCAGGAGCCGCGGCCCGGGGCGG
mml-mir-219-2	MI0007676	97	mml-mir-219-2:NC_022286.1:10801004-10801100	NC_022286.1	Chr15	+	10801004	10801100	0	mfa-mir-219-2	ACTCAGGGGCTTCGCCACTGATTGTCCAAACGCAATTCTTGTACGAGTCTGCGGCCAACCGAGAATTGTGGCTGGACATCTGTGGCTGAGCTCCGGG
mml-mir-22	MI0002631	85	mml-mir-22:NC_022287.1:1601394-1601478	NC_022287.1	Chr16	-	1601394	1601478	0	mfa-mir-22	GGCAGAGGGCAACAGTTCTTCAACTGGCAGCTTTAGCTGGGTCAGGACATAAAGCTTGCCACTGAAGAACTACTGCGGCTCAGCC
mml-mir-221	MI0002892	110	mml-mir-221:NC_022292.1:44130133-44130242	NC_022292.1	ChrX	-	44130133	44130242	0	mfa-mir-221	GAGAACATGTTTCCAGGTAGCCTGAAACCCAGCAGACAATGTAGCTGTTGCCTAACGAACACAGAAATCTACATTGTATGCCAGGTTCATGCCCCAGACCTGGATGTTCA
mml-mir-222	MI0007680	110	mml-mir-222:NC_022292.1:44130994-44131103	NC_022292.1	ChrX	-	44130994	44131103	0	mfa-mir-222	AGCTAGAAGATGCCATCAGAGACCCAGTAGCCAGATGTAGCTGCTGATTACGAAAGACAGGATCTACACTGGCTACTGAGCCATTGAGGGTACCTATACCTTCCAGCAGC
mml-mir-223	MI0002897	110	mml-mir-223:NC_022292.1:62551644-62551753	NC_022292.1	ChrX	+	62551644	62551753	0	mfa-mir-223	CCCGGCCTCCTGCAGTGCCACGCTCCGTGTATTTGACAAGCTGAGTTGGACACTCCGTGTGGTAGAGTGTCAGTTTGTCAAATACCCCAAGTGCGGCATATGCTTACCAG
mml-mir-224	MI0002903	81	mml-mir-224:NC_022292.1:148922687-148922767	NC_022292.1	ChrX	-	148922687	148922767	0	mfa-mir-224	GGGCTTTGTAGTCACTAGGGCACCATTTTGAAACAATGCACAATCATCTACTAAACGGAACCACTAGTGACTTGAAAGCCC
mml-mir-23a	MI0003051	73	mml-mir-23a:NC_022290.1:14166578-14166650	NC_022290.1	Chr19	-	14166578	14166650	0	mfa-mir-23a	GGTCGGTTGGAAATCCCTGGCAATGTGATTTGTGACAGGAAGCAAATCCCATCCCCAGGAACCCCAGCCGGCC
mml-mir-23b	MI0007592	97	mml-mir-23b:NC_022286.1:109228203-109228299	NC_022286.1	Chr15	+	109228203	109228299	0	mfa-mir-23b	CTCAGGTGCTCTGGCTGCTTGGGTTCCTGGCATGCTGATTTGTGACTTAAGATTAAAATCACATTGCCAGGGATTACCACGCAACCACGACCTTGGC
mml-mir-24-1	MI0002637	68	mml-mir-24-1:NC_022286.1:109229012-109229079	NC_022286.1	Chr15	+	109229012	109229079	0	mfa-mir-24-1	CTCCGGTGCCTACTGAGCTGATATCAGTTCTCATTTTACACACTGGCTCAGTTCAGCAGGAACAGGAG
mml-mir-24-2	MI0003053	73	mml-mir-24-2:NC_022290.1:14166280-14166352	NC_022290.1	Chr19	-	14166280	14166352	0	mfa-mir-24-2	TCCTGTTCCTGCTGAACTGAGCCAGTGTGCACAAACCAACTGTGTTTCAGCTCAGTAGGCACGGGAGGCAGAG
mml-mir-25	MI0003075	84	mml-mir-25:NC_022274.1:44449532-44449615	NC_022274.1	Chr3	-	44449532	44449615	0	mfa-mir-25	GGCCGGCACTGTCAGACCGAGACAAGTGCAATGCCCAGGGCAGCGTCCAGCAATTGCCCAAGTCTCCGCCTCTCAACACTGGCC
mml-mir-26a-1	MI0002646	77	mml-mir-26a-1:NC_022273.1:92845808-92845884	NC_022273.1	Chr2	+	92845808	92845884	0	mfa-mir-26a-1	GTGGCCTCGTTCAAGTAATCCAGGATAGGCTGTGCAGGTCCCAATGGGCCTATTCTTGGTTACTTGCACGGGGACGC
mml-mir-26a-2	MI0007593	84	mml-mir-26a-2:NC_022282.1:56821915-56821998	NC_022282.1	Chr11	-	56821915	56821998	0	mfa-mir-26a-2	AGCTGCCTCCAGAAACAAGTAATCAAGAATAGGCCTCACAGATGGAAACAGCCTATCCTGGATTACTTGAATCCAGCCACAGCC
mml-mir-26b	MI0007594	77	mml-mir-26b:NC_022283.1:108056942-108057018	NC_022283.1	Chr12	+	108056942	108057018	0	mfa-mir-26b	CCGGGACCCAGTTCAAGTAATTCAGGATAGGTTGTGTGCTGTCCAGCCTGTTCTCCATTACTTGGCTCGGGGACCGG
mml-mir-27a	MI0003052	78	mml-mir-27a:NC_022290.1:14166433-14166510	NC_022290.1	Chr19	-	14166433	14166510	0	mfa-mir-27a	CTGGGGGGCGGAACTTAGCCACTGTGAACACGACTTGGTGTGGACCCTGCTCACAAGCAGCTAAGCCCTGCTCCTCAG
mml-mir-27b	MI0007595	97	mml-mir-27b:NC_022286.1:109228440-109228536	NC_022286.1	Chr15	+	109228440	109228536	0	mfa-mir-27b	ACCTCTCTAACAAGGTGCAGAGCTTAGCTGATTGGTGAACAGTGATTGGTTTCCGCTTTGTTCACAGTGGCTAAGTTCTGCACCTGAAGAGAAGGTG
mml-mir-297	MI0007682	68	mml-mir-297:NC_022276.1:110256148-110256215	NC_022276.1	Chr5	-	110256148	110256215	0	mfa-mir-297	TGATATATGAGTACATAATACATATATATATATACACACACATATATGCACATGCACACATACATACA
mml-mir-298	MI0007683	88	mml-mir-298:NC_022281.1:90709704-90709791	NC_022281.1	Chr10	-	90709704	90709791	0	mfa-mir-298	AGCTCATTCCTGAGCAAAACAGCAGGCTAGTTCCTCACAGTCAAGGAAAACCACTGGGAGAACCACCCGGCTTCTGCTGAAGACCTGA
mml-mir-299	MI0007684	63	mml-mir-299:NC_022278.1:166243519-166243581	NC_022278.1	Chr7	+	166243519	166243581	0	mfa-mir-299	AAGAAATGGTTTACCGTCCCACATACATTTTCAATATGTATGTGGGACGGTAAACCGCTTCTT
mml-mir-29a	MI0002662	64	mml-mir-29a:NC_022274.1:163632524-163632587	NC_022274.1	Chr3	-	163632524	163632587	0	mfa-mir-29a	ATAACCGATTTCAGATGGTGCTAGAAAATTATATTGACTCTGAACACCAAAAGAAATCAGTCAT
mml-mir-29b-1	MI0007596	81	mml-mir-29b-1:NC_022274.1:163633236-163633316	NC_022274.1	Chr3	-	163633236	163633316	0	mfa-mir-29b-1	CCCCCAAGAACACTGATTTCAAATGGTGCTAGACAATCACTATTTAAATCTAAACCACCATATGAAACCAGCTTCCTGAAG
mml-mir-29b-2	MI0007597	81	mml-mir-29b-2:NC_022272.1:66368432-66368512	NC_022272.1	Chr1	-	66368432	66368512	0	mfa-mir-29b-2	CTCCTAAAACACTGATTTCAAATGGTGCTAGATACAAAGATGGAAAAATCTAAGCCACCATGTGAAACCAGCTTCCAGAAG
mml-mir-29c	MI0007598	88	mml-mir-29c:NC_022272.1:66367841-66367928	NC_022272.1	Chr1	-	66367841	66367928	0	mfa-mir-29c	TCCCCCTACATCATAACCGATTTCAAATGGTGCTAGACAAAAACAGACTCTGAACACCAGGAGAAATCGGTCAGCCTGTGTAAGAGAT
mml-mir-301a	MI0007685	86	mml-mir-301a:NC_022287.1:44697956-44698041	NC_022287.1	Chr16	-	44697956	44698041	0	mfa-mir-301a	CCTGCTTTCAGATGCTTTGACAATACTATTGCACTGCTAGCTGTAAAGTACAGTAGTGCAATAAAGTCAGAGCATTCGTTAGCAGT
mml-mir-301b	MI0007686	77	mml-mir-301b:NC_022281.1:30075417-30075493	NC_022281.1	Chr10	-	30075417	30075493	0	mfa-mir-301b	TGGTCCCAGATGCTTTGACAATATCATTGCACTGCTTCTCAGAGCACAGTAGTGCAACCTCGTCAGAGCACCTGCGG
mml-mir-302a	MI0007687	69	mml-mir-302a:NC_022276.1:111988994-111989062	NC_022276.1	Chr5	-	111988994	111989062	0	mfa-mir-302a	CCATCACCAAAACATGGAAGCACTTACTTCTTTAGTTTCAAAGCAAGTACATCCACGTTTAAGTGGTGG
mml-mir-302b	MI0007688	76	mml-mir-302b:NC_022276.1:111989306-111989381	NC_022276.1	Chr5	-	111989306	111989381	0	mfa-mir-302b	ACTCCTACTAAAACATGGAAGCACTTACTTATTTTAAAGTCACAGAAAGCACTTCCATGTTAAAGTTGAAGGGAGC
mml-mir-302c	MI0007689	68	mml-mir-302c:NC_022276.1:111989171-111989238	NC_022276.1	Chr5	-	111989171	111989238	0	mfa-mir-302c	CCTCCACTGAAACATGGAAGCACTTACTTTTGTTTCACACAGCAGGTACCCCCATGTTAAAGCAAAGG
mml-mir-302d	MI0007690	68	mml-mir-302d:NC_022276.1:111988828-111988895	NC_022276.1	Chr5	-	111988828	111988895	0	mfa-mir-302d	CCACACTCAAACATGGAAGCACTTATTTTTGTCATACCACAGCAAGTGCCTCCATGTTAAAGTAGAGG
mml-mir-3059	MI0023629	59	mml-mir-3059:NC_022282.1:90247098-90247156	NC_022282.1	Chr11	-	90247098	90247156	0	mfa-mir-3059	CCCAACCTTCTCTTCCCTAGAGGGTAGTTAGAGCTACACCCTATGGGGCAGAGAGGAAA
mml-mir-30a	MI0002666	71	mml-mir-30a:NC_022275.1:102526872-102526942	NC_022275.1	Chr4	+	102526872	102526942	0	mfa-mir-30a	GCGACTGTAAACATCCTCGACTGGAAGCTGTGAAGCCATAGATGGGCTTTCAGTCGGATGTTTGCAGCTGC
mml-mir-30b	MI0002502	88	mml-mir-30b:NC_022279.1:136192175-136192262	NC_022279.1	Chr8	-	136192175	136192262	0	mfa-mir-30b	TCCAAGTCAGCTGAAGTAAACATCCACCTCCCAGCCAATCCATGTATTACAGCTGAGTGTAGGATGTTTACATGAACTGAAACTTGGT
mml-mir-30c-1	MI0007599	89	mml-mir-30c-1:NC_022272.1:186962062-186962150	NC_022272.1	Chr1	-	186962062	186962150	0	mfa-mir-30c-1	TCCATGGCAGAAGGAGTAAACAACCCTCTCCCAGCCACCTTGAGCTCACAGCTGAGAGTGTAGGATGTTTACACACACTACAGCATGGT
mml-mir-30c-2	MI0007600	72	mml-mir-30c-2:NC_022275.1:102552981-102553052	NC_022275.1	Chr4	+	102552981	102553052	0	mfa-mir-30c-2	AGATACTGTAAACATCCTACACTCTCAGCTGTGGAAAGTAAGAAAGCTGGGAGAAGGCTGTTTACTCTCTCT
mml-mir-30d	MI0007601	69	mml-mir-30d:NC_022279.1:136197594-136197662	NC_022279.1	Chr8	-	136197594	136197662	0	mfa-mir-30d	GTAGCAGCAAACATCTGACTGAAAGCTTAGCTGTGTCTTACAGCTTCCAGTCGGGGATGTTTACAACAA
mml-mir-31	MI0002671	71	mml-mir-31:NC_022286.1:57236446-57236516	NC_022286.1	Chr15	+	57236446	57236516	0	mfa-mir-31	GGAGAGGAGGCAAGATGCTGGCATAGCTGTTGAACTGGGAACCTGCTATGCCAACATATTGCCATCTTTCC
mml-mir-3122	MI0020888	111	mml-mir-3122:NC_022272.1:70656620-70656730	NC_022272.1	Chr1	+	70656620	70656730	0	mfa-mir-3122	AAAAGTTACTGACCAGCTCTGTTGGGACAAGAGAACGGTCTTGTTTTGGAAGGAAGACCGTCGTTTTGTCCCAAGAGAGCTGGTAGCATGTTTCGGAAATCTGCAAGTTTC
mml-mir-3140	MI0020895	113	mml-mir-3140:NC_022276.1:151720064-151720176	NC_022276.1	Chr5	-	151720064	151720176	0	mfa-mir-3140	TAGAAAAGTCACTCCTGAACTACCTGAATTCCCAAAAGCTCTTATTTTCAATAACTTCAGAATACATAGCTTTTGGTAATTCAGGTACCTCAAGAGGACACAAATGGTAGGCT
mml-mir-3145	MI0020897	111	mml-mir-3145:NC_022275.1:42762776-42762886	NC_022275.1	Chr4	-	42762776	42762886	0	mfa-mir-3145	TGTATCAGTGCATACAAGTTCAATTCCAAACACTCAAAATACCTAATTCCATTCAACAATGCGTTTTGAATGTTTGGAGTTGACCTTATATGAATACATTTTTTCCTTTCA
mml-mir-3154	MI0021288	109	mml-mir-3154:NC_022286.1:10960722-10960830	NC_022286.1	Chr15	+	10960722	10960830	0	mfa-mir-3154	GGCCGGCCCCCTCCTCAGGCCCCTCCTTCTCAGCCCCAGCTCCCGCTCACCCCTGCCACGTCAAAGGAGGCAGAAGGGGAGTTGGGAGCAGAGAGGGGACCACGGGCTG
mml-mir-3167	MI0023636	59	mml-mir-3167:NC_022285.1:122814416-122814474	NC_022285.1	Chr14	-	122814416	122814474	0	mfa-mir-3167	ACCAGTATTTCTGAAATCCTTCCTGAAGAACTTCAGAAAATAGAATTTCAGAAATACTG
mml-mir-32	MI0002677	70	mml-mir-32:NC_022286.1:28647847-28647916	NC_022286.1	Chr15	+	28647847	28647916	0	mfa-mir-32	GGAGATATTGCACATTACTAAGTTGCATGTTGTCACGGCCTCAATGCAATTTAGTGTGTGTGATATTTTC
mml-mir-3200	MI0020871	110	mml-mir-3200:NC_022281.1:20692040-20692149	NC_022281.1	Chr10	-	20692040	20692149	0	mfa-mir-3200	ATCATGGGAGGGCACGAGCAGACCTGAGTAGCGCAAGGTGTGGACTGTATTGGACACAAACCTTGTGCGCCTTCTCAGATTCCCTCGACCACCTCCTTCTTTGTCTCTCT
mml-mir-320a	MI0007691	81	mml-mir-320a:NC_022279.1:22381472-22381552	NC_022279.1	Chr8	-	22381472	22381552	0	mfa-mir-320a	CCTCATCCTTTTTCGCCCTCTCAACCCAGCTTTTCCCGACTCCGGGAAGAACCGGGAAGAGAAGGCGGAGGGGAGCGAAGC
mml-mir-320c	MI0020874	109	mml-mir-320c:NC_022289.1:57950174-57950282	NC_022289.1	Chr18	-	57950174	57950282	0	mfa-mir-320c	ATTTGTTTTTCTTTTTTTTACCCTGTCAACCCAGCTTTTCCCAATTCTGGGAAGAACTGGAAAGAGAAGGCCTGCCATGCCATTTTATTTGTACATACCCAGTGCTCCT
mml-mir-323a	MI0007692	86	mml-mir-323a:NC_022278.1:166245459-166245544	NC_022278.1	Chr7	+	166245459	166245544	0	mfa-mir-323a	TTGGTACTTGGAGAGAGGTGGTCCGTGGCGCGTTCGCTTTATTTATGGCGCACATTACACGGTCGACCTCTTTGCAGTATCTAATC
mml-mir-323b	MI0023688	57	mml-mir-323b:NC_022278.1:166274646-166274702	NC_022278.1	Chr7	+	166274646	166274702	0	mfa-mir-323b	AGGTTGTCCGTGGTGAGTTCGCATTATTTAATGATGCCCAATACACGGTCGACCTCT
mml-mir-324	MI0007693	83	mml-mir-324:NC_022287.1:7280252-7280334	NC_022287.1	Chr16	-	7280252	7280334	0	mfa-mir-324	GACTACAACCCCCAGCAGCACCTGGGGCAGTGGGTCTCCAGCTTTACACCAATGCCCTAGGGGATGCGGGGAGGCATAGTCAG
mml-mir-325	MI0007694	98	mml-mir-325:NC_022292.1:73856194-73856291	NC_022292.1	ChrX	-	73856194	73856291	0	mfa-mir-325	CCAGAGCCTAGCACAGTGCTTGATTGATAGGAGGTCCTCAATAAACAAATTATGTAACAAACACTTACTGGACACCTACTAGGAACCAAGCACTGCAT
mml-mir-329-1	MI0007695	84	mml-mir-329-1:NC_022278.1:166246514-166246597	NC_022278.1	Chr7	+	166246514	166246597	0	mfa-mir-329-1	GTGGTACCTGAAGGGAGGTTTTCTGGGTTTCTGTTTCTTTAATGAGGATGAAACACACCTGGTTAACCTCTTTTCCAGTATCAA
mml-mir-329-2	MI0007696	80	mml-mir-329-2:NC_022278.1:166246833-166246912	NC_022278.1	Chr7	+	166246833	166246912	0	mfa-mir-329-2	GGTACCTGAAGGGAGGTTTTCTGGGTCTCTGTTTCTTTACTGAGGATGAAACACACCTGGTTAACCTCTTTTCCAGTATC
mml-mir-330	MI0007697	94	mml-mir-330:NC_022290.1:46462075-46462168	NC_022290.1	Chr19	-	46462075	46462168	0	mfa-mir-330	GGGCAGAGCGCTGCCTCTCTGCAGGCCGTGTGCTTTGCTCGGTTGATCTTGCAGAGCCTAAGACACAGGCCCAGAGAGGCAGTGATCGCCAAAG
mml-mir-331	MI0007698	94	mml-mir-331:NC_022282.1:99016674-99016767	NC_022282.1	Chr11	+	99016674	99016767	0	mfa-mir-331	GAGTTTGGTTTTGTTTGGGTTTGTTCTAGGTATGGTCCCAGGGATCCCAGATCAAACCAGGCCCCTGGGCCTATCCTAGAACCAACCTAAACTC
mml-mir-335	MI0007699	88	mml-mir-335:NC_022274.1:163256360-163256447	NC_022274.1	Chr3	+	163256360	163256447	0	mfa-mir-335	GAGCGGGGGTCAAGAGCAATAACGAAAAATGTTTGTCATAAACCGTTTTTCATTATTGCTCCTGACCTCCTCTCATTTGCTATATTCA
mml-mir-337	MI0007700	93	mml-mir-337:NC_022278.1:166093278-166093370	NC_022278.1	Chr7	+	166093278	166093370	0	mfa-mir-337	GTAGTCAGTAGTTGGGGGGTGGGAACGGCTTCATACAGGAGTTGATGCACAGTTATCCAGCTCCTATATGATGCCTTTCTTCATCCCCTTCAA
mml-mir-338	MI0007701	67	mml-mir-338:NC_022287.1:78701083-78701149	NC_022287.1	Chr16	-	78701083	78701149	0	mfa-mir-338	TCTTCAACAAAATCACTGATGCTGGAGTCACCTGAGTCATCACTCAGCACCAGGATATTGTTGGAGA
mml-mir-339	MI0007702	94	mml-mir-339:NC_022274.1:35903202-35903295	NC_022274.1	Chr3	-	35903202	35903295	0	mfa-mir-339	GCGCAGACACTGGGGCGGGCGCCGGCTCTGTCGTCGAGGCGCTCACAGGCAGGCACACGTGAGCTCCTGGAGGACAGGGAGAGCGGCCGCCCCG
mml-mir-33a	MI0002684	69	mml-mir-33a:NC_022281.1:9172402-9172470	NC_022281.1	Chr10	-	9172402	9172470	0	mfa-mir-33a	CTGTAATGCACTGTGGAAACATTGCATGGGTACCACCAGAACATGCAATGCAACTACAATGCACCGCAG
mml-mir-33b	MI0007603	96	mml-mir-33b:NC_022287.1:18136154-18136249	NC_022287.1	Chr16	-	18136154	18136249	0	mfa-mir-33b	GCGGTGCCAGGGGCCGGCTCCGGGCTGCACTGCCGAGGCACTGCACCCGCCTCACACACGTGCAATGCAACAGCAATGCACCGCGGGGCCGCCCGC
mml-mir-340	MI0007703	95	mml-mir-340:NC_022277.1:180009319-180009413	NC_022277.1	Chr6	-	180009319	180009413	0	mfa-mir-340	TAAGATACCAGGTATGGCTATAAAGTAACTGAGACGGATCCCACAAACAACATATGACAATCAGTCTCATTGCTTTATAATCACACCAGGTACAA
mml-mir-342	MI0007704	99	mml-mir-342:NC_022278.1:165303294-165303392	NC_022278.1	Chr7	+	165303294	165303392	0	mfa-mir-342	GAAACTGGGCTCAAGGTGAGGGGTGCTATCTGTGATTGAGGGACATGGTTAATGGAATTGTCTCACACAGAAATCGCACCCGTCACCTTGGCCTACTTA
mml-mir-346	MI0007706	86	mml-mir-346:NC_022280.1:49478425-49478510	NC_022280.1	Chr9	+	49478425	49478510	0	mfa-mir-346	GTCTGTCTGCCCGCATGCCTGCCTCTCTGTTGCTCTGAAGGAGGCAGGGGCTGGGCCTGCAGCTGCCTGGGCAGAGCGGCTCCTGC
mml-mir-34a	MI0002801	110	mml-mir-34a:NC_022272.1:219115608-219115717	NC_022272.1	Chr1	+	219115608	219115717	0	mfa-mir-34a	GGCCAGCTGTGAGTGTTTCTTTGGCAGTGTCTTAGCTGGTTGTTGTGAGCAATAGTAAGGAAGCAATCAGCAAGTATACTGCCCTAGAAGTGCTACACATTGTGGGGCCT
mml-mir-34b	MI0007604	84	mml-mir-34b:NC_022285.1:107474426-107474509	NC_022285.1	Chr14	+	107474426	107474509	0	mfa-mir-34b	GTGCTCGGTTTGTAGGCAGTGTCATTAGCTGATTGTACTGTGGTGGTTACAATCACTAACTCCACTGCCATCAAAACAAGGCAC
mml-mir-34c	MI0007605	77	mml-mir-34c:NC_022285.1:107474929-107475005	NC_022285.1	Chr14	+	107474929	107475005	0	mfa-mir-34c	AGTCTAGTTACCAGGCAGTGTAGTTAGCTGATTGCTGATAGTACCAATCACTAACCACACGGCCAGGTAAAAAGATT
mml-mir-3577	MI0023635	60	mml-mir-3577:NC_022285.1:7589975-7590034	NC_022285.1	Chr14	+	7589975	7590034	0	mfa-mir-3577	TGTGGCAGCCCTGAGAGCCAGGTGGAGTTGTCCTTTCATCTGTCCCTCTTGGCTGCCAGC
mml-mir-362	MI0007708	65	mml-mir-362:NC_022292.1:48330223-48330287	NC_022292.1	ChrX	+	48330223	48330287	0	mfa-mir-362	CTCGAATCCTTGGAACCTAGGTGTGAGTGCTATTTCAGTGCAACACACCTATTCAAGGATTCAAA
mml-mir-363	MI0007709	75	mml-mir-363:NC_022292.1:131080807-131080881	NC_022292.1	ChrX	-	131080807	131080881	0	mfa-mir-363	GGTTTACAGATGGATACCGTGCAATTTTTCTCCTATGATACTAATCAAAATTGCATCGTGATCCACCCGACAACA
mml-mir-365-1	MI0007710	87	mml-mir-365-1:NC_022291.1:14710051-14710137	NC_022291.1	Chr20	+	14710051	14710137	0	mfa-mir-365-1	ACCGCAGGGAAAATGAGGGACTTTTGGGGGCAGATGTGTTTCCATTCCACTATCATAATGCCCCTAAAAATCCTTATTGCTCTTGCA
mml-mir-365-2	MI0007711	111	mml-mir-365-2:NC_022287.1:27770413-27770523	NC_022287.1	Chr16	+	27770413	27770523	0	mfa-mir-365-2	AGAGTGTTCAAGGACAGCAAGAAAAATGAGGGACTTTCAGGGGCAGCTGTGTTTTCTGACTCAGTCATAATGCCCCTAAAAATCCTTATTGTTCTTGCAGTGTGCATCAGG
mml-mir-367	MI0007712	68	mml-mir-367:NC_022276.1:111988698-111988765	NC_022276.1	Chr5	-	111988698	111988765	0	mfa-mir-367	CCATCACCATTGCTAAAGTGCAATTCCAATTTGTGTTCAACAGAGTTGCATATTAGCAACAGTAGTGG
mml-mir-369	MI0007713	70	mml-mir-369:NC_022278.1:166283948-166284017	NC_022278.1	Chr7	+	166283948	166284017	0	mfa-mir-369	TTGAAGGGAGATCGACCGTGTTATATTCGCTTTATTGACTTCGAATAATACATGGTTGATCTTTTCTCAG
mml-mir-370	MI0007714	75	mml-mir-370:NC_022278.1:166130000-166130074	NC_022278.1	Chr7	+	166130000	166130074	0	mfa-mir-370	AGACAGAGAAGCCAGGTCACGTCTCTGCAGTTACACAGCTCATGAGTGCCTGCTGGGGTGGAACCTGGTCTGTCT
mml-mir-371-1	MI0007715	70	mml-mir-371-1:NC_022290.1:54627980-54628049	NC_022290.1	Chr19	+	54627980	54628049	0	mfa-mir-371-1	GTGGCACTCAAACTGTGGGGGCACTTTCTGCTCTCTGGTGAAAAAAGTGCCGCCATGTTTTGAGTGTTAC
mml-mir-372	MI0007716	67	mml-mir-372:NC_022290.1:54628189-54628255	NC_022290.1	Chr19	+	54628189	54628255	0	mfa-mir-372	GTGATCCTCAAATGTGGAGCACTATTCTGATGTCCAAGTGGAAAGTGCTGCGACATTTGAGCGTCAC
mml-mir-373	MI0007717	69	mml-mir-373:NC_022290.1:54628900-54628968	NC_022290.1	Chr19	+	54628900	54628968	0	mfa-mir-373	GGGATACCCAAAATGGGAGCACTTTCCCTTTTGTCTGTGCTGGGAAGTGCTTCGATTTTGGGGTGTCCC
mml-mir-374a	MI0007718	72	mml-mir-374a:NC_022292.1:71540307-71540378	NC_022292.1	ChrX	-	71540307	71540378	0	mfa-mir-374a	TACACAGACAATTACAATACAATCTGATAAGTGCTGTAACACTTATCAGGTTGTATTATAATGGCCGATGTA
mml-mir-374b	MI0007719	72	mml-mir-374b:NC_022292.1:71471522-71471593	NC_022292.1	ChrX	-	71471522	71471593	0	mfa-mir-374b	AGACACGGACAATGATAATACAACCTGCTAAGTGCTAGGACACTTAGCAGGTTGTATTATATCCATCCGAGT
mml-mir-375	MI0007720	64	mml-mir-375:NC_022283.1:108686398-108686461	NC_022283.1	Chr12	-	108686398	108686461	0	mfa-mir-375	GCCTCACGCGAGCCGAACGAACAAAACGCTCAGGTCCGGTTTGTGCGAGGGGCTCGTCGCGGGG
mml-mir-376a-1	MI0007721	68	mml-mir-376a-1:NC_022278.1:166259188-166259255	NC_022278.1	Chr7	+	166259188	166259255	0	mfa-mir-376a-1	TAAAAGGTAGATTCTCCTTCTATGAGTACATTATTTATGATTAATCATAGAGGAAAATCCACGTTTTC
mml-mir-376a-2	MI0007722	80	mml-mir-376a-2:NC_022278.1:166258475-166258554	NC_022278.1	Chr7	+	166258475	166258554	0	mfa-mir-376a-2	GGTATTTAAAAGGTAGATTTTCCTTCTATGGTTACGTGTTTGATGGTTAATCATAGAGGAAAATCCACGTTTTCAGTATC
mml-mir-376b	MI0007723	100	mml-mir-376b:NC_022278.1:166258842-166258941	NC_022278.1	Chr7	+	166258842	166258941	0	mfa-mir-376b	CAGTCCTTCTTTGGTATTTAAAACGTGGATATTCCTTCTATGTTTACGTGATTCCTGGTTAATCATAGAGGAAAATCCATGTTTTCAGTATCAAATGCTG
mml-mir-376c	MI0007724	66	mml-mir-376c:NC_022278.1:166258097-166258162	NC_022278.1	Chr7	+	166258097	166258162	0	mfa-mir-376c	AAAAGGTGGATATTCCTTCTATGTTTATGTTATTTATGGTTAAACATAGAGGAAATTCCACGTTTT
mml-mir-377	MI0007725	69	mml-mir-377:NC_022278.1:166280399-166280467	NC_022278.1	Chr7	+	166280399	166280467	0	mfa-mir-377	TTGAGCAGAGGTTGCCCTTGGTGAATTCGCTTTATTTATGTTGAATCACACAAAGGCAACTTTTGTTTG
mml-mir-378a	MI0007726	66	mml-mir-378a:NC_022277.1:149061367-149061432	NC_022277.1	Chr6	+	149061367	149061432	0	mfa-mir-378a	AGGGCTCCTGACTCCAGGTCCTGTGTGTTACCTCGAAATAGCACTGGACTTGGAGTCAGAAGGCCT
mml-mir-378d	MI0020861	112	mml-mir-378d:NC_022276.1:7047327-7047438	NC_022276.1	Chr5	+	7047327	7047438	0	mfa-mir-378d	GCACTTGGCCCAGAGTTCACACTCAGGGCTCATTGCTGCCATTGTTTCTGTCTTCGTTCCTGTTGTTATTACTGGACTTGGAGTCAGAAGCAGGTTCGAATCCCAACTCCAC
mml-mir-378j	MI0021282	109	mml-mir-378j:NC_022287.1:49061569-49061677	NC_022287.1	Chr16	-	49061569	49061677	0	mfa-mir-378j	TTGGTGTGTACTAACTCATATAATCCCAAATCCCAACTCTACACAGGGAAGTAGATATTAGAACCAGTTCTTCTGGCTCCAAATCCAGTTCCTCCCCCACTCACTGCAT
mml-mir-379	MI0007727	67	mml-mir-379:NC_022278.1:166241793-166241859	NC_022278.1	Chr7	+	166241793	166241859	0	mfa-mir-379	AGAGATGGTAGACTATGGAACGTAGGCGTTATGATTTTTGACCTATGTAACATGGTCCACTAACTCT
mml-mir-380	MI0007728	61	mml-mir-380:NC_022278.1:166244743-166244803	NC_022278.1	Chr7	+	166244743	166244803	0	mfa-mir-380	AAGATGGTTGACCATAGAACATGCGCTATCTCTGTGTCGTATGTAATATGGTCCACGTCTT
mml-mir-381	MI0007729	75	mml-mir-381:NC_022278.1:166264328-166264402	NC_022278.1	Chr7	+	166264328	166264402	0	mfa-mir-381	TACTTAAAGCGAGGTTGCCCTTTGTATATTCGGTTTATTGACATGGAATATACAAGGGCAAGCTCTCTGTGAGTA
mml-mir-382	MI0007730	76	mml-mir-382:NC_022278.1:166272725-166272800	NC_022278.1	Chr7	+	166272725	166272800	0	mfa-mir-382	TACTTGAAGAGAAGTTGTTCGTGGTGGATTCGCTTTACTTATGACGAATCATTCACGGACAACACTTTTTTCAGTA
mml-mir-383	MI0007731	73	mml-mir-383:CM001283.1:15151188-15151116	CM001283.1	Chr8	-	15151188	15151116	0	mfa-mir-383	CTCTTTCTGACCAGGCAGTGCTGTGGCTGATTAATATCCACCCAAAGCCACAATCACCTTCTGATCTGAGGAG
mml-mir-384	MI0007732	88	mml-mir-384:NC_022292.1:73785407-73785494	NC_022292.1	ChrX	-	73785407	73785494	0	mfa-mir-384	TGTTACAGGCATTATGAACAATTTCTAGGAATGTCTTATGAACATTATACATATTGCCTAGGAATTGTTTACAATTCCTAATTTAACA
mml-mir-3927	MI0020898	111	mml-mir-3927:NC_022286.1:28167967-28168077	NC_022286.1	Chr15	-	28167967	28168077	0	mfa-mir-3927	GGCCGACCCCAACGTGCCAATGCCTATCAAATATCTACCTGTCCTATGACAAACATGACAGGTAGATATTTGATAGGCATTGGCACACTGGCAAAACCAAGTCCTAGGGCC
mml-mir-3938	MI0023667	56	mml-mir-3938:NC_022273.1:111167535-111167590	NC_022273.1	Chr2	-	111167535	111167590	0	mfa-mir-3938	CCAGATTATCCATAAGGGAATTTTAAAAATTAAAAAAATTCCCTTGTAGATAATCT
mml-mir-409	MI0007733	79	mml-mir-409:NC_022278.1:166283651-166283729	NC_022278.1	Chr7	+	166283651	166283729	0	mfa-mir-409	TGGTACTCGGGGAGAGGTTACCCGAGCAACTTTGCATCTGGACGACGAATGTTGCTCGGTGAACCCCTTTTCGGTATCA
mml-mir-410	MI0007734	80	mml-mir-410:NC_022278.1:166284261-166284340	NC_022278.1	Chr7	+	166284261	166284340	0	mfa-mir-410	GGTACCTGAGGAGAGGTTGTCTGTGATGAGTTCGCTTTTATTAATGACGAATATAACACAGATGGCCTGTTTTCAGTACC
mml-mir-411	MI0007735	82	mml-mir-411:NC_022278.1:166243053-166243134	NC_022278.1	Chr7	+	166243053	166243134	0	mfa-mir-411	TGGTACTTGGAGAGATAGTAGACCGTATAGCGTACGCTTTATCTGTGACGTATGTAACACGGTCCACTAACCCTCAGTATCA
mml-mir-412	MI0007736	91	mml-mir-412:NC_022278.1:166283798-166283888	NC_022278.1	Chr7	+	166283798	166283888	0	mfa-mir-412	CTGGGGTACGGGGATGGATGGTCGACCAGTTGGAAAGTAATTGTTTCTAATGTACTTCACCTGGTCCACTAGCCGTCCGTATCCGCTGCAG
mml-mir-421	MI0007737	79	mml-mir-421:NC_022292.1:71471357-71471435	NC_022292.1	ChrX	-	71471357	71471435	0	mfa-mir-421	CACAGAGCAGGCGCCCAATTAATGTCTGTTGATGATTCATTTTTTCATTCAACAAACATTTAATGAGGCCTACAATGTG
mml-mir-422a	MI0007738	90	mml-mir-422a:NC_022278.1:41242063-41242152	NC_022278.1	Chr7	-	41242063	41242152	0	mfa-mir-422a	CCAGGGAGGACAAGGCTTGGCTCAGGGACACACAGCCCATCTGCAGCAGGGAGACTCAGGCCTTCTGACCCTGAGTCCAGTGCTTCTCTC
mml-mir-423	MI0007739	94	mml-mir-423:NC_022287.1:26441886-26441979	NC_022287.1	Chr16	+	26441886	26441979	0	mfa-mir-423	ATAAAGGAAGTTAGGCTGAGGGGCAGAGAGCGAGACTTTTCTATTTTCCAAAAGCTCGGTCTGAGGCCCCTCAGTCTTGCTTCCTACCCCGCGC
mml-mir-424	MI0007740	98	mml-mir-424:NC_022292.1:131461734-131461831	NC_022292.1	ChrX	-	131461734	131461831	0	mfa-mir-424	CCCCACCTTCTACCTTCCCCACGAGGGGGTATAGCAGCGCCTCACGTTTTGAACCATTTAGAACACTTCAAAACATGAATTGCTGCTGTATCCCCTCG
mml-mir-425	MI0007741	87	mml-mir-425:NC_022273.1:104189415-104189501	NC_022273.1	Chr2	-	104189415	104189501	0	mfa-mir-425	GAAAGAGCACTGGGCGGACACGACATTCCCGATGGCTTCTCGGGGGCCCACTCAACGGGAGTGATCGTGTCATTCCAAAGCGCTTTC
mml-mir-429	MI0007742	83	mml-mir-429:NC_022272.1:227255266-227255348	NC_022272.1	Chr1	-	227255266	227255348	0	mfa-mir-429	GCCGCGGATGGACGGTTTTACCAGACAGTATTAGACAGAGAGCCAGGTCTAACCGTGTCTGGTAAGACGCTCATCGGCCGGCG
mml-mir-431	MI0007743	114	mml-mir-431:NC_022278.1:166099915-166100028	NC_022278.1	Chr7	+	166099915	166100028	0	mfa-mir-431	TCCTGCTTGTCCTGCGAGGTGTCTTGCAGGCCGTCATGCAGGCCACACTGACGGTAACGTTGCAGGTCGTCTTGCAGGGCTTCTCGCAAGACGACATCCTCATCACCAACGACG
mml-mir-432	MI0007744	94	mml-mir-432:NC_022278.1:166103394-166103487	NC_022278.1	Chr7	+	166103394	166103487	0	mfa-mir-432	TGACTCCTCCATGTCTTGGAGTAGGTCATTGGGTGGATCCTCTATTTCCTTATGTGGGCCACTGGATGGCTCCTCCATGTCTTGGAGTAGATCA
mml-mir-433	MI0007745	93	mml-mir-433:NC_022278.1:166100794-166100886	NC_022278.1	Chr7	+	166100794	166100886	0	mfa-mir-433	CCAGGGAGAAGTACGGTGAGCCTGTCATTATTCAGAGAGGCTAGATCCTCTGTGTTGAGAAGGATCATGATGGGCTCCTCGGTGTTCTCCAGG
mml-mir-4446	MI0020858	110	mml-mir-4446:NC_022273.1:158672419-158672528	NC_022273.1	Chr2	-	158672419	158672528	0	mfa-mir-4446	GTGAAGGTGTGAGCCTTGACCCATCTCACTGCCAGCCCTGGGAGTAAATTGAAGCCAAGGGAATGGCAGGGAAATGGACCAGAGCCACCGGACTCATCAATCCTGAAGTA
mml-mir-448	MI0007746	111	mml-mir-448:NC_022292.1:111741075-111741185	NC_022292.1	ChrX	+	111741075	111741185	0	mfa-mir-448	GCCGGGAGGTTGAACATCCTGCATAGTGCTGCCAGGAAATCCCTATTTCATACTAAGAGGGGCTGGCTGGTTGCATATGTAGGATGTCCCATCTCCCAGCCTACTTCGTCA
mml-mir-449a	MI0007747	91	mml-mir-449a:NC_022277.1:54606091-54606181	NC_022277.1	Chr6	-	54606091	54606181	0	mfa-mir-449a	TGTATATGCAATAAGACAGCAGTTGCATGTTAGCTGATGCCATTCACATATTCAACCAGCTAACAATACACTGCCAGCTCATCACACACAG
mml-mir-449b	MI0007748	97	mml-mir-449b:NC_022277.1:54606205-54606301	NC_022277.1	Chr6	-	54606205	54606301	0	mfa-mir-449b	AGAAGAATTTATCCAGAAGCAAGTGGCAGGGTAGTTGTGGCTGCTGACTTGACTCAAGCAGCCAGCTAACAATACACTGCCTACCTGATTCAGGTCA
mml-mir-450a-1	MI0007749	91	mml-mir-450a-1:NC_022292.1:131455461-131455551	NC_022292.1	ChrX	-	131455461	131455551	0	mfa-mir-450a-1	TATATTGATACAAAACTACACATGCAAAATGTTCCCAATATATTTATAGTACATATTAGGAACACATCGCAAAAACAGTTTAGTATCATTT
mml-mir-450a-2	MI0007750	100	mml-mir-450a-2:NC_022292.1:131455628-131455727	NC_022292.1	ChrX	-	131455628	131455727	0	mfa-mir-450a-2	CCATATTATTGATACAAAACTATGAATGCAAAATGTCCCCAATACATTTATATTACATATTAGGAACACATCGCAAAAATAGTTTAGCATCTTTCTTTGG
mml-mir-450b	MI0007751	78	mml-mir-450b:NC_022292.1:131455305-131455382	NC_022292.1	ChrX	-	131455305	131455382	0	mfa-mir-450b	ATACAAAACTATGGATGCAAAATGATCCCAATACGCTTATACTACATATTCAGGAACATATTGCAAAAATAATTCTGC
mml-mir-451	MI0007752	72	mml-mir-451:NC_022287.1:25123024-25123095	NC_022287.1	Chr16	-	25123024	25123095	0	mfa-mir-451	TCTGGATATAGCAAGAGAACCCTTACCATTACTAAACTCAGTAATGGTAACGGTTTCCTTGCCATTCCCAAG
mml-mir-452	MI0007753	85	mml-mir-452:NC_022292.1:148923722-148923806	NC_022292.1	ChrX	-	148923722	148923806	0	mfa-mir-452	GCAAAGCACTTACTTCTTTGCAGATGAGACTGAGACATAGTTACAAAGTCTCAGTTTCCTCTGCAAACAGTTGTAAGTGCTTAGC
mml-mir-453	MI0007754	80	mml-mir-453:NC_022278.1:166274603-166274682	NC_022278.1	Chr7	+	166274603	166274682	0	mfa-mir-453	GCAGGAATGCTGTGAGCAGTGCCACCTCATGGTACTCGGAGGGAGGTTGTCCGTGGTGAGTTCGCATTATTTAATGATGC
mml-mir-454	MI0007755	115	mml-mir-454:NC_022287.1:44684078-44684192	NC_022287.1	Chr16	-	44684078	44684192	0	mfa-mir-454	CCTGCCCATTGTTCTTCCCAAACACCAAAACCCTATAAGCAATATTGCACTACTCAGAACTATTTACACAGCAGAGACAATATTGATAGGGTTCTAGGATCTGGTGATAAACAGA
mml-mir-455	MI0007756	96	mml-mir-455:NC_022286.1:23371474-23371569	NC_022286.1	Chr15	-	23371474	23371569	0	mfa-mir-455	GATGACATAGGCCTTGAGGCAAGTGTATATGCCCATGGACTGCATGGTGCTGGCTTCCACGATGTAGTCCAAAGGCACATACCCTCACGCCAGGGA
mml-mir-4677	MI0023662	59	mml-mir-4677:NC_022272.1:6134600-6134658	NC_022272.1	Chr1	-	6134600	6134658	0	mfa-mir-4677	AGTAGTTCTTTGGTCTCACAGACAGAAGGTCAGGTCATGGCTGAAAGACCAAAGAACAA
mml-mir-4716	MI0020885	112	mml-mir-4716:NC_022278.1:26127537-26127648	NC_022278.1	Chr7	-	26127537	26127648	0	mfa-mir-4716	TATTGTACCTTCACACTTTGTCTCCATGTGTCCTTCCCCCTTCCTCCTGTATACATGTATACAGAAGAGGGAAGGACACATGGAGACAAAGTATGCATATACATACAGAAAT
mml-mir-4766	MI0023625	56	mml-mir-4766:NC_022281.1:10352657-10352712	NC_022281.1	Chr10	+	10352657	10352712	0	mfa-mir-4766	TCTGAAAGAGCAGTTGGTGTTTATTTTTTACTAAACAGCAATCGCTCTTTTGGAAG
mml-mir-4796	MI0020889	112	mml-mir-4796:NC_022273.1:157513423-157513534	NC_022273.1	Chr2	+	157513423	157513534	0	mfa-mir-4796	GGCTCAAGTCATGGCAGTAAATTTGTGTCTATACTCTGCCACTTTACTTTTGGCCTCAAGTCATTGCGGTAAAGTGGCAGAGTGTAGACACAAATTTAGGCCTTCTGACTCC
mml-mir-4803	MI0020878	111	mml-mir-4803:NC_022277.1:70317234-70317344	NC_022277.1	Chr6	+	70317234	70317344	0	mfa-mir-4803	AAATCCCTCTGAGTGGGATTTAACATAATAGTGTGGACTGAATCACACACACATTTCAATCCACACTATTATGGTAAATCCCACTCAGAAATGGAGTGAGTGTTTGTGTGT
mml-mir-484	MI0007757	63	mml-mir-484:NC_022291.1:15685828-15685890	NC_022291.1	Chr20	+	15685828	15685890	0	mfa-mir-484	GTCAGGCTCAGTCCCCTCCCGATAAACCCCTAAATAGGGACTTTCCCGGGGGGTGACCCTGGC
mml-mir-485	MI0007758	73	mml-mir-485:NC_022278.1:166273839-166273911	NC_022278.1	Chr7	+	166273839	166273911	0	mfa-mir-485	ACTTGGAGAGAGGCTGGCCGTGATGAATTCGATTCATCAAAGCGAGTCATACACGGCTCTCCTCTCTTTTAGT
mml-mir-486	MI0007759	68	mml-mir-486:NC_022279.1:42611126-42611193	NC_022279.1	Chr8	+	42611126	42611193	0	mfa-mir-486	GTATCCTGTACTGAGCTGCCCCGAGCTGGGCAGCATGAAGGGCCTCGGGGCAGCTCAGTACAGGATGC
mml-mir-487b	MI0007761	84	mml-mir-487b:NC_022278.1:166264863-166264946	NC_022278.1	Chr7	+	166264863	166264946	0	mfa-mir-487b	TTGGTACTTGGAGAGTGGTTATCCCTGTCCTGTTCGTTTTGCTCGTGTCGAATCGTACAGGGTCATCCACTTTTTCAGTATCAA
mml-mir-488	MI0007762	83	mml-mir-488:NC_022272.1:34991249-34991331	NC_022272.1	Chr1	-	34991249	34991331	0	mfa-mir-488	GAGAGTCATCTGACCAAGAAATAGCCTTTCAAACAACTTGGAAACTTGTTTGAGAGTGCCATTATCTGGGAGAGATGATTCTC
mml-mir-489	MI0007763	84	mml-mir-489:NC_022274.1:118484199-118484282	NC_022274.1	Chr3	+	118484199	118484282	0	mfa-mir-489	GTGGCAGCTTGGTGGTCGTATGTGTGGCGCCATTTACTTGAACCTTTAGGAGTGACATCACATATACGGCAGCTAAACTGTTAC
mml-mir-490	MI0007764	128	mml-mir-490:NC_022274.1:169871014-169871141	NC_022274.1	Chr3	+	169871014	169871141	0	mfa-mir-490	TGGAGGCCTTGCTGGTTTGGAAAGTTCATTGTTCGACACCATGGATCTCCAGGTGGGTCAAGTTTAGAGATGCACCAACCTGGAGGACTCCATGCTGTTGAGCTGTTCACAAGCAGCGGACACTTCCA
mml-mir-491	MI0007765	84	mml-mir-491:NC_022286.1:58034219-58034302	NC_022286.1	Chr15	-	58034219	58034302	0	mfa-mir-491	CCAACCCAGCCAGGTAGAAGGGAATCTTGCATAAGGAGTGTTCTACTCCTCATGGAAGGGTTCCCCACTACCCAGCTAAGTCAA
mml-mir-492	MI0007766	114	mml-mir-492:NC_022276.1:109258717-109258830	NC_022276.1	Chr5	-	109258717	109258830	0	mfa-mir-492	CATCTGCAGCCAGACAGGCATTGTTGATCTGCAGGACAATCCTGGAGTTCTCATTGACGGCACCAAGAATCTTGTCCCGCAGGTCCTCGAAGGTCTTGTAGTAGTGGCTGTAGT
mml-mir-495	MI0007769	82	mml-mir-495:NC_022278.1:166252691-166252772	NC_022278.1	Chr7	+	166252691	166252772	0	mfa-mir-495	TGGTACCTGAAAAGAAGTTGCCCATGTTATTTTCGCTTTATATGTGACGAAACAAACATGGTGCACTTCTTTTTCGGTATCA
mml-mir-496	MI0007770	102	mml-mir-496:NC_022278.1:166279004-166279105	NC_022278.1	Chr7	+	166279004	166279105	0	mfa-mir-496	CCCGAGTCAGGTACTCGAATGGAGGTTGTCCATGGTGTGTTCATTTTATTTATGATGAGTATTACATGGCCAATCTCCTTTCGGTACTCAATTCTTCTTGGG
mml-mir-497	MI0007771	112	mml-mir-497:NC_022287.1:7046931-7047042	NC_022287.1	Chr16	-	7046931	7047042	0	mfa-mir-497	CCTCGGCGGTGCCTCCCCCACCCTCGCTCTAACACCACAGTGTGGTTTGGACGTGGCCACAGTGCCGTACAAACCACAGTGTGCTGCTGGGGCGGGAGCAGGACCGGGGTGG
mml-mir-498	MI0007772	124	mml-mir-498:NC_022290.1:54500247-54500370	NC_022290.1	Chr19	+	54500247	54500370	0	mfa-mir-498	AATCCTCCTTGGGAAGTGAAGCTCAGGCTGTGATTTCAAGCCAGGGGGCGTTTTTCTGTGACTGGATGAAAAGCACCTCCGGGGCTTGAAGCTCACAGTTTGAGAGCAATCATCTAAGGAAGTT
mml-mir-500a	MI0007774	84	mml-mir-500a:NC_022292.1:48329692-48329775	NC_022292.1	ChrX	+	48329692	48329775	0	mfa-mir-500a	GCTCCCCCTCTCTAATCCTTGCTACCTGGGTGAGAGTGCTATCTGAATGCAATGCACCTGGGCAAGGATTCTGAGAGCGAGAGC
mml-mir-502	MI0007776	80	mml-mir-502:NC_022292.1:48334910-48334989	NC_022292.1	ChrX	+	48334910	48334989	0	mfa-mir-502	CCCTCTCTAATCCTTGCTATCTGGGTGCTAGTGCTGTCTCAATGCAATGCACCTGGGCAAGGATTCAGAGAGGGGGAGCT
mml-mir-503	MI0007777	71	mml-mir-503:NC_022292.1:131461427-131461497	NC_022292.1	ChrX	-	131461427	131461497	0	mfa-mir-503	TACCCTGGCAGCGGAAACAATACTCCAGAGTACTGATCACTCACTGCAGAACTGTTCCCGCTGCTAGGGCA
mml-mir-504	MI0007778	83	mml-mir-504:NC_022292.1:135539200-135539282	NC_022292.1	ChrX	-	135539200	135539282	0	mfa-mir-504	GCCCTCTGTATGGGAAACCCTGCCCTGCGCTCCCTTCAGTAAGAATACAGATAGAGTGCAGACCAGGGTCTCCCAACAGCAGC
mml-mir-505	MI0007779	84	mml-mir-505:NC_022292.1:136878715-136878798	NC_022292.1	ChrX	-	136878715	136878798	0	mfa-mir-505	GATGCTCCAGAGAGGAAACCAGCAAGTGTTGACGCTAAACTGGCAGAAACATCAATACTTCCTGGCTCCCCCACTGGGTGCATC
mml-mir-506	MI0006610	109	mml-mir-506:NC_022292.1:144142756-144142864	NC_022292.1	ChrX	-	144142756	144142864	0	mfa-mir-506	AAATGATGTCCATGTTGCACATTACTCTACTCAGAAGGGTGCCTTACAAATATTAATATATTAAGTAACACCTTCCTGAATAAGGCACTACACATAACGGCACTAGACA
mml-mir-507	MI0006611	94	mml-mir-507:NC_022292.1:144143089-144143182	NC_022292.1	ChrX	-	144143089	144143182	0	mfa-mir-507	GTACCTGTTGTGCATTATTTCACTCCAAAAGGTGCAAAACATATTTCTAGACACATGAATGGCACTTATTGAAGTGAAGCACTACACACAGCAC
mml-mir-508	MI0006612	85	mml-mir-508:NC_022292.1:144148960-144149044	NC_022292.1	ChrX	-	144148960	144149044	0	mfa-mir-508	TGATGTGTATTACTCTACTCAAAAAGGCGACAATCATGTTTTAGTTTATGTGAGTGACGCCCTCTGGAGTAGAGCACGACACTCA
mml-mir-509-2	MI0006614	94	mml-mir-509-2:NC_022292.1:144162351-144162444	NC_022292.1	ChrX	-	144162351	144162444	0	mfa-mir-509-2	CATGTGTCATGCATTACTCTACCCACAGACATACCAATCATTTTTAACTATACATGATTGCCACTGCCTGTAGTAGGGTACCACACACAGCATG
mml-mir-510	MI0006615	98	mml-mir-510:NC_022292.1:144170574-144170671	NC_022292.1	ChrX	-	144170574	144170671	0	mfa-mir-510	AGTACATGTCATGTGTTACTCCACTCTTAGAGGTTTCAATCACACTTAATTATATGTGATTGCCACTCTCCGGAGTAGGATACCACACACACACAGCA
mml-mir-511	MI0007780	87	mml-mir-511:NC_022280.1:18405971-18406057	NC_022280.1	Chr9	+	18405971	18406057	0	mfa-mir-511	CAATAGACACCCACCTTGTCTTTTGCTCTGCAGTCAGTAAATATTTTTTTGTGAATGTGTAGCAAAAGACAGAATGGGGGTCCATTG
mml-mir-512	MI0007782	84	mml-mir-512:NC_022290.1:54496384-54496467	NC_022290.1	Chr19	+	54496384	54496467	0	mfa-mir-512	TCTCACTCTGTGGCACTCAGCCTCGGGGGCACTTTCTGGTGTCAGAATGAAAGTGCTGTCATTGCTGAGATCCAATGACTGAGG
mml-mir-513a-2	MI0006619	80	mml-mir-513a-2:NC_022292.1:144129262-144129341	NC_022292.1	ChrX	-	144129262	144129341	0	mfa-mir-513a-2	TGTACATTACTCTTCTCAGAAAGGTGAAATTTATATTTTAGTTCACATAAATGACACCTCCCTGTGAAAGGCACTGTACA
mml-mir-513a-3	MI0006620	82	mml-mir-513a-3:NC_022292.1:144137841-144137922	NC_022292.1	ChrX	-	144137841	144137922	0	mfa-mir-513a-3	CTGTACATTACTCTTCTCAGAAAAGTGACATTTATAGTTTAGTTCACATAAATGACACCTCCCTGTGAAAGGCAATGTACAG
mml-mir-513b-1	MI0006616	81	mml-mir-513b-1:NC_022292.1:144101312-144101392	NC_022292.1	ChrX	-	144101312	144101392	0	mfa-mir-513b-1	TTGTACATTACTCTTCCCAAAAAGGTGACATTTATAGTTTAGTTCACATAAATGACACCTCCTTGTGAAAGGCACTGTAAA
mml-mir-513b-2	MI0006617	81	mml-mir-513b-2:NC_022292.1:144108452-144108532	NC_022292.1	ChrX	-	144108452	144108532	0	mfa-mir-513b-2	TGTACATTACTCTTCCCAAAAAGGTGACATTTATAGTTTAGTTCACATAAATGACACCTCCTTGTGAAAGGCACTGCACAC
mml-mir-514a	MI0006621	92	mml-mir-514a:NC_022292.1:144177222-144177313	NC_022292.1	ChrX	-	144177222	144177313	0	mfa-mir-514a	ACGTGTCATGCATTACTCTACTCACAGAAGTGTCAATCAAATTTAATTATACATGATTGTCACTCTCCAGAGTAGGGTACCACAGACAACAT
mml-mir-516a-1	MI0007785	89	mml-mir-516a-1:NC_022290.1:54592482-54592570	NC_022290.1	Chr19	+	54592482	54592570	0	mfa-mir-516a-1	TCTCAGGCTGTGACCGTCTCGAGGAAAGAAGCACTTTCTGTTGTCTAAAGAAAAGGAAGTGTTTCCTTCCCGAGGGTTACGGTTTGAGA
mml-mir-516a-2	MI0007786	89	mml-mir-516a-2:NC_022290.1:54597163-54597251	NC_022290.1	Chr19	+	54597163	54597251	0	mfa-mir-516a-2	TCTCAGGCTGTGACCGTCTCGAGGAAAGAAGCACTTTCTGTTGTCTAAAGAAAAGGAAGTGTTTCCTTCCCGAGGGTTACGGTTTGAGA
mml-mir-516b	MI0012535	90	mml-mir-516b:NC_022290.1:54572574-54572663	NC_022290.1	Chr19	+	54572574	54572663	0	mfa-mir-516b	TCTCAGGCTGTGACCATCTGGAGGTAAGAAGCACTTTCTGTTTTGTGAAAGAAAAGAAAGTGCTTCCTTTCAGAGGGTTACTCTTTGAGA
mml-mir-517a	MI0007787	86	mml-mir-517a:NC_022290.1:54542040-54542125	NC_022290.1	Chr19	+	54542040	54542125	0	mfa-mir-517a	CTCATGCAGTGACCCTCTAGATGGAAGCACTGTCTGTGGTCTAAAAGAAAAGATCGTGCATCCTTTTAGAGTGTTACCGTTTGAGA
mml-mir-517c	MI0020899	111	mml-mir-517c:NC_022290.1:54577756-54577866	NC_022290.1	Chr19	+	54577756	54577866	0	mfa-mir-517c	TATTGGAGCGAGAAGATCTCCTCATGCAGTGACACTCTAAATGGCAGCACTGTCTGTGGTCTAAAACAAGATCGTGCAGCCTTTTAGAGTGTTACTGTGTGAGAAAAGCAA
mml-mir-518a-1	MI0007789	87	mml-mir-518a-1:NC_022290.1:54549197-54549283	NC_022290.1	Chr19	+	54549197	54549283	0	mfa-mir-518a-1	TCTCATGCTGTGACCCTACAAAGGGAAGCCCTTTCTGTTGTCTAAACGAAAAGAAAGTGCTTCTCTTTGCTGGGTTACGGTTTGAGA
mml-mir-518a-3	MI0031098	119	mml-mir-518a-3:NC_022290.1:54575791-54575909	NC_022290.1	Chr19	+	54575791	54575909	0	mfa-mir-518a-3	CTGGAGCCAGAAGATCTCGGGCTGTGACCCTACAAAGGGAAGCCCTTTCTGTTGTCTAAACGAAAAGAAAGTGCTTCTCTTTGCTGGGTTACGGTTTGAGAAAAGCAGCGTTGAAGTTG
mml-mir-518b	MI0007790	83	mml-mir-518b:NC_022290.1:54530314-54530396	NC_022290.1	Chr19	+	54530314	54530396	0	mfa-mir-518b	TCAGGCTGTGACCCTCCAGAGGGAAGCACTTTCTGTTGTCTGAAAGAAAGCAAAGCGCTCCCCTTTAGAGGATTACGGTTTGA
mml-mir-518c	MI0007791	101	mml-mir-518c:NC_022290.1:54538143-54538243	NC_022290.1	Chr19	+	54538143	54538243	0	mfa-mir-518c	GCGAGAAGATTTCATGCTGTGACTCTCTGGAGGGAAGCGCTTTCTGTTGTCTGAAAGAAAACAAAGCGCTTCTCTTTAGAGAGTTACGGTTTGAGAAAAGC
mml-mir-518d-1	MI0020903	110	mml-mir-518d-1:NC_022290.1:54556027-54556136	NC_022290.1	Chr19	+	54556027	54556136	0	mfa-mir-518d-1	GAAGATCTCATGATGTGACTCTCTAGAGGAAAGCGCTTACTGTTGGCTAAAAAAATAGGAAGCGCTTCTCTTTAGAGTGTTACGCTTTGAGAAAAGCAACGCGGATCTTG
mml-mir-518d-2	MI0023654	59	mml-mir-518d-2:NC_022290.1:54560560-54560618	NC_022290.1	Chr19	+	54560560	54560618	0	mfa-mir-518d-2	CTCTAGAGGAAAGCGCTTACTGTTGGCTAAAAAAATAGGAAGCGCTTCTCTTTAGAGTG
mml-mir-518e	MI0007793	87	mml-mir-518e:NC_022290.1:54588397-54588483	NC_022290.1	Chr19	+	54588397	54588483	0	mfa-mir-518e	TCTCAGGCTGTGACCCTCTAGAGGGAAGCGATTTCTGTGATCTGAAAGAAAAGAAAATGGTTCCCTTTAGAGTGTTACTGTTTGAGA
mml-mir-518f	MI0007794	87	mml-mir-518f:NC_022290.1:54526780-54526866	NC_022290.1	Chr19	+	54526780	54526866	0	mfa-mir-518f	TCTCAGGCTGTGACCCTCTAGAGGGAAGCACTTTATCTTGTGTGAAAGGAAAGAAAGCGCTTCCCTTCAGAGGATTACTCTTTGAGA
mml-mir-518g	MI0023655	59	mml-mir-518g:NC_022290.1:54558700-54558758	NC_022290.1	Chr19	+	54558700	54558758	0	mfa-mir-518g	CTCTAGAGGAAAGCGCTTTCTGTTGGCCAAAAGAATAGGAAGCACTTCCCTTTAGAGTG
mml-mir-519a	MI0007795	85	mml-mir-519a:NC_022290.1:54527955-54528039	NC_022290.1	Chr19	+	54527955	54528039	0	mfa-mir-519a	CTCAGGCTGTGACCCTCTAGAGGGAAGCGCTTTCTGTGGTCTGAAAGAAAAGAAAGTGCTTCCTTTTAGAGGGTTACCGTTTGAG
mml-mir-519a-2	MI0031097	119	mml-mir-519a-2:NC_022290.1:54521577-54521695	NC_022290.1	Chr19	+	54521577	54521695	0	mfa-mir-519a-2	GTGCTGGAGCAAGAAGATCTCAGGCTCTAACCCTCTAGAGGGAAGCGCTTTCTGTCGTCTGAGAGAGAAGAAAGTGCATCCTTTTAGAGGATTACGGTTTGAGAAAAGCAATGGTGAAG
mml-mir-519b	MI0007796	81	mml-mir-519b:NC_022290.1:54585130-54585210	NC_022290.1	Chr19	+	54585130	54585210	0	mfa-mir-519b	CATGCTGTGACCCTCTGGAGGGAAGCGCTTTCTGTTGTCTGAAAGAAAAGAACGTGCATCCCTTTAGAGGGTTACTCTTTG
mml-mir-519d	MI0007798	91	mml-mir-519d:NC_022290.1:54543188-54543278	NC_022290.1	Chr19	+	54543188	54543278	0	mfa-mir-519d	TCCCAAGCTGTGACCCTCCAAAGGGAAGCACTTTCTGTTTGTTGTCTGAGAGAAAACAAAGTGCTTCCTTTTAGAGTGTGACCGCTTGGGA
mml-mir-519e	MI0020901	110	mml-mir-519e:NC_022290.1:54506871-54506980	NC_022290.1	Chr19	+	54506871	54506980	0	mfa-mir-519e	GAGAAGATCTCATGCAGTCATTCTCCAATGGGAAGCACCTTCTGTGGTCTGAAAGCAAGCAGAGGGCCTCCTTTTGGAGCATTACTGTTTGAGAGTAACCACGTCGAAGT
mml-mir-520a	MI0007799	85	mml-mir-520a:NC_022290.1:54513174-54513258	NC_022290.1	Chr19	+	54513174	54513258	0	mfa-mir-520a	CTCAGGCTGTGACCCTCCAGAGGGAAGTATTTTCTGTTGTCTGAAGGAAAAGAAAGTGCTTCCCTTTGGACTGTTTCGGTTTGAG
mml-mir-520g	MI0007805	90	mml-mir-520g:NC_022290.1:54551241-54551330	NC_022290.1	Chr19	+	54551241	54551330	0	mfa-mir-520g	TCCCATGCTGTGGCCCTCTAGAGAAAGCACTTTCTGTTTGTTGTCTGAGGAAAAACAAAGTGCTTCCCTTCAGAGTGTGGCTGTTTGGGA
mml-mir-521	MI0007807	87	mml-mir-521:NC_022290.1:54586825-54586911	NC_022290.1	Chr19	+	54586825	54586911	0	mfa-mir-521	TCTCATGCTGTGACCCTCCAAAGGGAAGTACTTTCTGTTGTCTAAAAGAAAAGAACGCACTTCCCTTTGGAGTGTTACCGTTTGAGA
mml-mir-523a	MI0007809	87	mml-mir-523a:NC_022290.1:54524810-54524896	NC_022290.1	Chr19	+	54524810	54524896	0	mfa-mir-523a	TCTCAGGCTGTGACCCTCTAGAGGGAAGCACTTTCTGTTGTCTGGAAGAAAAGAATGCGCTTCCCTTTAGAGGGTTACTCTCTGAGA
mml-mir-523b	MI0007810	89	mml-mir-523b:NC_022290.1:54563139-54563227	NC_022290.1	Chr19	+	54563139	54563227	0	mfa-mir-523b	TCTCATGATGTGACCCTCTAGAGCGAAGCGCTTTCTGTTGGCTAGAAAAGAATAGGAAGCGCTTCCCTTTAGAGTGTTACGCTTTGAGA
mml-mir-524	MI0012534	85	mml-mir-524:NC_022290.1:54540027-54540111	NC_022290.1	Chr19	+	54540027	54540111	0	mfa-mir-524	TCATGCTGTGACCCTACAAAGGCAAGCACTTTCTCTTGTCTAAAAGAAAAGAAGGTGCTTCCCTTTGCAGTGTTACGGTTTGAGA
mml-mir-525	MI0007813	86	mml-mir-525:NC_022290.1:54523964-54524049	NC_022290.1	Chr19	+	54523964	54524049	0	mfa-mir-525	CTCAGGCTGTGACTCTCCAGAGGGATGCACTTTCTTTTATGTGAAAAAAAAAGAAGGCGCATCCCTTTGGAGCGTTACGGTTTGGG
mml-mir-526b	MI0012533	83	mml-mir-526b:NC_022290.1:54520779-54520861	NC_022290.1	Chr19	+	54520779	54520861	0	mfa-mir-526b	TCAGGCTGTGACCCTCTTGAGGGAAGCACTTTCTGTTGTCTGAATAAAAAGAAAGTGCTTCCTTTTAGAGGCTTACGGTCTGA
mml-mir-532	MI0007814	78	mml-mir-532:NC_022292.1:48324407-48324484	NC_022292.1	ChrX	+	48324407	48324484	0	mfa-mir-532	CGACTTGCTTTCTCTCCTCCATGCCTTGAGTGTAGGACCGTTGGCATCTTAATTACCCTCCCACACCCAAGGCTTGCA
mml-mir-539	MI0007815	78	mml-mir-539:NC_022278.1:166265719-166265796	NC_022278.1	Chr7	+	166265719	166265796	0	mfa-mir-539	ATACTTGAGGAGAAATTATCCTTGGTGTGTTCGCTTTATTTATGATGAATCATACAAGGACAATTTCTTTTTGAGTAT
mml-mir-541	MI0012541	84	mml-mir-541:NC_022278.1:166282843-166282926	NC_022278.1	Chr7	+	166282843	166282926	0	mfa-mir-541	ACGTCAGGGAAAGGATTCTGCTGTCGGTCCCACTCCAAAGTGCATAGAATGGGTGGTGGGCACAGAATCCGGACTCTGCTTGTG
mml-mir-542	MI0007816	97	mml-mir-542:NC_022292.1:131456455-131456551	NC_022292.1	ChrX	-	131456455	131456551	0	mfa-mir-542	TGAAGATGAATGGCTCCCAGACCTTTCAGTTATCAATCTGTCACAAGTGCACAGTGGTATCTCGTGACATGATGATCCCCGAGATGTCTGAGGTCTG
mml-mir-543	MI0012544	80	mml-mir-543:NC_022278.1:166250842-166250921	NC_022278.1	Chr7	+	166250842	166250921	0	mfa-mir-543	GGTACTTAATGAGAAGTTGCCCGTGTCTTTTTCGCTTTATTTGTGACGAAACATTCGCGGTGCACTTCTTTTTCAGTATC
mml-mir-544	MI0007817	91	mml-mir-544:NC_022278.1:166267055-166267145	NC_022278.1	Chr7	+	166267055	166267145	0	mfa-mir-544	ATTTTCATCACCTAGGGATCTTGTTAAAAAGCAGATTCTGATTCAGGGACCAAGATTCTGCATTTTTAGCAAGTTCTCAAGTGATGCTAAT
mml-mir-545	MI0007818	106	mml-mir-545:NC_022292.1:71540123-71540228	NC_022292.1	ChrX	-	71540123	71540228	0	mfa-mir-545	CCTGTGGAGCTCACTTTAGCAGGCACACAATAAATGTTTGCTGATGAGTCATTCATTTATTCATCTAATAAACATTTACTGAGGCCTACTAATGTGCCAGGCTGGG
mml-mir-548a	MI0007819	98	mml-mir-548a:NC_022275.1:152063966-152064063	NC_022275.1	Chr4	-	152063966	152064063	0	mfa-mir-548a	AATATCAGGTTTGGAGGAAAAGTAATTGCCAGTATTGTCATTACTTTTAATGGCAAAAAACCACAATTACTTTTGCACCAACTTAATACCTCCCTGGA
mml-mir-548c	MI0007821	95	mml-mir-548c:NC_022275.1:39546066-39546160	NC_022275.1	Chr4	+	39546066	39546160	0	mfa-mir-548c	TGTGATGTATTAGGTTGATGCAAAAGTAATTGGGGTTTTTTGTCATTAAAAGTAGTGACAAAACCGGCAATTACTTCTGCACCAAACTAATATAA
mml-mir-548d	MI0007822	97	mml-mir-548d:NC_022279.1:124701528-124701624	NC_022279.1	Chr8	-	124701528	124701624	0	mfa-mir-548d	CTTTATTAGTTTGGTGCAAAAGAAATTGTGGTTTTTGCCATTACTTTTATAGGCAAGAACCACAATTACTTTTGCACCAACCTAATACAACTTGTTT
mml-mir-548e	MI0007823	97	mml-mir-548e:NC_022279.1:105652164-105652260	NC_022279.1	Chr8	-	105652164	105652260	0	mfa-mir-548e	AAGTATTACGTTGGTGCAAAAGTAACTGCCGGTTTTGCCATTGAAAGTAATGGTAAAACTCGCAATTACTTTTGCACCAACCTAGTAACATTCTAGG
mml-mir-548g	MI0023633	55	mml-mir-548g:NC_022284.1:91957210-91957264	NC_022284.1	Chr13	+	91957210	91957264	0	mfa-mir-548g	AGAGTAATTGTGGTTTCTGTCATGAAAAGTATGGCAAAAACCATAATTACTTTTG
mml-mir-548h	MI0023634	58	mml-mir-548h:NC_022284.1:84035295-84035352	NC_022284.1	Chr13	-	84035295	84035352	0	mfa-mir-548h	ACAGAAGTCACTGCAGTTTTTGTCTTTAAAAGTAATGGCAAAAACAGCAATTACTTCT
mml-mir-548i	MI0023670	58	mml-mir-548i:NC_022274.1:9726482-9726539	NC_022274.1	Chr3	+	9726482	9726539	0	mfa-mir-548i	AAAGGTCATTGCAGATTTTGCCATTACTTTTAGTGGCAAAATCGTCTATGACTTTTGC
mml-mir-548j	MI0023676	58	mml-mir-548j:NC_022275.1:59133018-59133075	NC_022275.1	Chr4	+	59133018	59133075	0	mfa-mir-548j	AAAAGTAATTGTGGGCTTTGCTATAGAAAGTAAAGGTAAAAACCGCAATTACTTTTGC
mml-mir-549a	MI0007825	95	mml-mir-549a:NC_022278.1:59341401-59341495	NC_022278.1	Chr7	-	59341401	59341495	0	mfa-mir-549a	GCCTGGGATATATTAAGAGCTCATCCATAATTGTCATGATCTGAGACAGTGACAACTATGGATGAGCTCTCAATATATTCTTGAGTTGCATGTCT
mml-mir-549b	MI0023682	57	mml-mir-549b:NC_022278.1:59341416-59341472	NC_022278.1	Chr7	+	59341416	59341472	0	mfa-mir-549b	AGAGCTCATCCATAATTGTCATGATCTGAGACAGTGACAACTATGGATGAGCTCTCA
mml-mir-550	MI0007826	93	mml-mir-550:NC_022274.1:90373907-90373999	NC_022274.1	Chr3	-	90373907	90373999	0	mfa-mir-550	ACTTGCTGGAGATGTGCCTGAGGGAGTAGGACACTATCTTACAACAACAGGGCTCTTACTCCCTCAGGCACTGCACCAGCCAGCAAAGCATCA
mml-mir-551a	MI0007827	96	mml-mir-551a:NC_022272.1:224919875-224919970	NC_022272.1	Chr1	+	224919875	224919970	0	mfa-mir-551a	GGGGACTGCCGGGTGACCCTGGAAATCCAGAGTGGGTGGGGCCTGTCTGACCATTTCTAGGCGACCCACTCTTGGTTTCCAGGGTTGCCCTGGAAA
mml-mir-551b	MI0007828	95	mml-mir-551b:NC_022273.1:72685884-72685978	NC_022273.1	Chr2	+	72685884	72685978	0	mfa-mir-551b	AGATGTGCTCTCCTGGCCCATGAAATCAAGCGTGGGTGAGACCTGGTGCAGAACAGGAAGGCGACCCATACTTGGTTTCAGAGGCTGCGAGAATA
mml-mir-552	MI0007829	95	mml-mir-552:NC_022272.1:193258219-193258313	NC_022272.1	Chr1	+	193258219	193258313	0	mfa-mir-552	ACCATTCAAATATACCACAGTTTGTTTGACCATTAACCTGTTTGTTGAAGATGCCTTTCAACGGGTGACTGGTTAGACAAACTGTGGTATATTCA
mml-mir-553	MI0007830	68	mml-mir-553:NC_022272.1:126565897-126565964	NC_022272.1	Chr1	-	126565897	126565964	0	mfa-mir-553	CCTCAGTCTAAAACAGTGAGATTTTCTCAGACAAAACAAAACCTCACCTTTTTCAAATAAAATTGAAG
mml-mir-554	MI0007831	96	mml-mir-554:NC_022272.1:100431484-100431579	NC_022272.1	Chr1	-	100431484	100431579	0	mfa-mir-554	AGATGCCCAGAGAGAGATGCCAAAATATGAACCCTGACCCACTGCCAGTGTAAGATCAGTACTGGCTGAGTCAGGACTAGCAAAGGTTACTCAGGT
mml-mir-556	MI0007832	82	mml-mir-556:NW_005097743.1:1131-1212	NW_005097743.1	unplaced	+	1131	1212	0	mfa-mir-556	GATAGTAATGAGAAAGATGAACTCATTGTAATATGAGCTTCATTTATGCATTTCATATTACAATTAGCTGATCTTTTTTTTT
mml-mir-557	MI0007833	98	mml-mir-557:NC_022272.1:26326451-26326548	NC_022272.1	Chr1	+	26326451	26326548	0	mfa-mir-557	AGAATGGGCAAATGAATAGTAAATTTGGAGGCCTGGGGCCCTCCCTGCTGCTGGACAAGTGTCTGCATGGGTGAGCCTTATCTTTGAAAGGAGGTGGA
mml-mir-558	MI0007834	94	mml-mir-558:NC_022284.1:78195334-78195427	NC_022284.1	Chr13	-	78195334	78195427	0	mfa-mir-558	CAGGCAGTTTGTGGTATTTTGGTACAGCAGCTCAGGAAACTATAATAGAGTCTAGAGCTACTATGCCAAAATAAACACAAACACACACACACAC
mml-mir-563	MI0007836	79	mml-mir-563:NC_022273.1:31692057-31692135	NC_022273.1	Chr2	-	31692057	31692135	0	mfa-mir-563	TGGCTACCAGGGAAATGTATGTCAGCCTAATTACATCAGAGCAACACACATTTCCTGGAGGGCAACACACTTCTTTGCT
mml-mir-567	MI0007837	94	mml-mir-567:NC_022273.1:160080625-160080718	NC_022273.1	Chr2	-	160080625	160080718	0	mfa-mir-567	AGCAATAACTTTTTTTAAAGTTTTGCATGTTCTTCCAGTACAAAATAGCAAAGAATGTTCTGTCCTGGAAGAACATAGTGTCCTGTAAGAATCC
mml-mir-568	MI0007838	94	mml-mir-568:NC_022273.1:157948394-157948487	NC_022273.1	Chr2	+	157948394	157948487	0	mfa-mir-568	ATATACACTATATTATGTATAAATGTATACACACTTCCTATATGTATCCACATATATATAGTGTATATATTATACATGTATAGGTGTGTATATG
mml-mir-569	MI0007839	96	mml-mir-569:NC_022273.1:75306260-75306355	NC_022273.1	Chr2	-	75306260	75306355	0	mfa-mir-569	AAATAAAGTCACTTAACTTTCCAGGATTCATTAACTAAAGCTGATGTTGCTGCTGATGCTGTTGTTAATGTCCCACAAAATTAATCTAACAATACC
mml-mir-5697	MI0025044	58	mml-mir-5697:NC_022272.1:218235281-218235338	NC_022272.1	Chr1	-	218235281	218235338	0	mfa-mir-5697	TCAAGCAGTTTCAGATAAAAGGTTGACCTCCCACACACCCTTTATCATGAAACTACTT
mml-mir-570	MI0007840	80	mml-mir-570:NC_022277.1:4678905-4678984	NC_022277.1	Chr6	-	4678905	4678984	0	mfa-mir-570	AGGTTGGTGCAAAGGTAATTGCTACTTTTGCCTTTAAAAGTAATGGCAAAAACTGCAATTACGTTTGCACCAACCTAATA
mml-mir-571	MI0012536	110	mml-mir-571:NC_022276.1:419777-419886	NC_022276.1	Chr5	-	419777	419886	0	mfa-mir-571	GAAAAAGCAGGCCCTCACCCAGGTGGCCAACTCCACAGCCCACAGACATGGCTACAGACAAGAAAATGGTGCATGGAGGTTGGCCTTACTGAGGATTATGAAGCAGTTCC
mml-mir-572	MI0007841	95	mml-mir-572:NC_022291.1:2348088-2348182	NC_022291.1	Chr20	-	2348088	2348182	0	mfa-mir-572	TCCCGCGGGCCTGGCTGGGCCACCGCCGAGCGGACGAAGCAGAGGCGCCCTTCCGTCCGCGGCGGCCCCGATCACTTCCGGGCCACGGCCTCGAC
mml-mir-573	MI0007842	99	mml-mir-573:NC_022276.1:23701027-23701125	NC_022276.1	Chr5	-	23701027	23701125	0	mfa-mir-573	CAAAACCTCTCCTCACCCTGACAAGCAACATAACTTTACCAAAGTTGACATGAGTAGATCCTGATCGGTTATGCATCACTTCAGGGAGACACCTCTAAA
mml-mir-576	MI0007843	95	mml-mir-576:NC_022276.1:108903480-108903574	NC_022276.1	Chr5	+	108903480	108903574	0	mfa-mir-576	TACAATCCAGTGAGGATTCTAATTTCTCCACATCTTTGGTAATAAGTTTTGGCAAAGATGTGGAAAAATTGGAATCCTCATTGGATTGGTTATAA
mml-mir-577	MI0007844	96	mml-mir-577:NC_022276.1:114091800-114091895	NC_022276.1	Chr5	+	114091800	114091895	0	mfa-mir-577	TGGGGGAATGAAGAGTAGATAAAATATTGGTACCTGATGAGTGTGAGGCCAGGTTTCAATACTTTATCTGCTCTTCATTTTCCCATATCTACTTAC
mml-mir-578	MI0007845	95	mml-mir-578:NC_022276.1:164685940-164686034	NC_022276.1	Chr5	+	164685940	164686034	0	mfa-mir-578	GATAAATATATAGACAAAATACAATCCTGGACTATAAGAAGCTCCTATAGCTCCTGTAGCTTCTTGTGCTCTGGGATTGTATTTTGTTTATATAT
mml-mir-579	MI0007846	98	mml-mir-579:NC_022277.1:33087199-33087296	NC_022277.1	Chr6	-	33087199	33087296	0	mfa-mir-579	GCTGATGCAAAAGTAATCGCGGTTTGTACCAAATGAATTTATTAATTCAAATCGCCATTTGGCACAAACCGCGATTACTTTTGCATTAACCTAATATG
mml-mir-580	MI0007847	97	mml-mir-580:NC_022277.1:36561506-36561602	NC_022277.1	Chr6	-	36561506	36561602	0	mfa-mir-580	AATTTCTGACTGGAACCTAATGATTCATCAGACTCAAATACTGTTAACTTAAATATCTGAGTCTGATGAATCATTAGGTTCCAACTGGAAATTTTAT
mml-mir-581	MI0007848	96	mml-mir-581:NC_022277.1:53384050-53384145	NC_022277.1	Chr6	-	53384050	53384145	0	mfa-mir-581	GCAGATGGTTCTGTGTAGGTATTCTTTGTGTTCTCTAGATCACACAAATTTTCTAAAAGCACTGATCTACAGAACACAAGAATACGTTCACAGAAC
mml-mir-582	MI0007849	98	mml-mir-582:NC_022277.1:59226693-59226790	NC_022277.1	Chr6	-	59226693	59226790	0	mfa-mir-582	AATGTTTCTACTTTGCACCCTTTGGGTTCAGTTGTTCAACCAGTTACAATTAGGTAGATTAGTAACTGGTTGAACAACTGTAATCAAAGAGCACAGAT
mml-mir-583	MI0007850	75	mml-mir-583:NC_022277.1:94496110-94496184	NC_022277.1	Chr6	+	94496110	94496184	0	mfa-mir-583	AACTCGCACATTTACCAAAGAGGAAGGTCCCAGTACTGCAGGGATCTTAGCAGTACTGGGACCTACCTCTTTGGT
mml-mir-586	MI0007852	99	mml-mir-586:NC_022275.1:125341003-125341101	NC_022275.1	Chr4	+	125341003	125341101	0	mfa-mir-586	ATGGGGTAAAACCATTATGCATATTGTATTTTTAGGTCCCAATACGTGTGGACCCTAAAAATGCAATGCATAATGGTTTTATACTCTTTATCTTCTTAT
mml-mir-587	MI0007853	90	mml-mir-587:NC_022275.1:66535919-66536008	NC_022275.1	Chr4	-	66535919	66536008	0	mfa-mir-587	GTATGGGCTTCCACCAGTGATGAGTCACAGGTGCAGACACATTCCCTGGGCCCTGTAACTCATCACCTGTGGAAAGAGGGTGCCTAGGAG
mml-mir-589	MI0007854	99	mml-mir-589:NC_022274.1:40606417-40606515	NC_022274.1	Chr3	+	40606417	40606515	0	mfa-mir-589	TCCAGCCTGTGCCCAGCAGCCCCTGAGAACCACGTCTGCTCTGAGCTGGGTACTGCCTGTTCAGAACAGACGCTGCTTCCCAGACGCTGCCAGCTGGCC
mml-mir-590	MI0007855	97	mml-mir-590:NC_022274.1:48793642-48793738	NC_022274.1	Chr3	+	48793642	48793738	0	mfa-mir-590	TAGCCAGTCAGAAATGAGCTTATTCATAAAAGTGCAGTATGGTGGAGTCAGTCTGTAATTTTATGTATAAGCTGGTCTCTAACTGAAACGTGCAGCA
mml-mir-592	MI0007856	97	mml-mir-592:NC_022274.1:159914279-159914375	NC_022274.1	Chr3	-	159914279	159914375	0	mfa-mir-592	GTTGTGACGTCTTACGTCATGATGTTGCGTCACCACGTGATGACGCTGTGCCATCACAACACATCATCGCATATTGACACAATGTCATGGCATAATA
mml-mir-593	MI0007857	100	mml-mir-593:NC_022274.1:160937622-160937721	NC_022274.1	Chr3	+	160937622	160937721	0	mfa-mir-593	CCCCCAGAGTGTGTCAGGCATCAGCCAGGCATCGCTCAGCCCCTTTCCCTCTGGGGGAGCAAGGAGTGGTGCTGGGTTTGTCTCTGCTGGGGTTTCTCCT
mml-mir-595	MI0012537	80	mml-mir-595:NC_022274.1:191464267-191464346	NC_022274.1	Chr3	-	191464267	191464346	0	mfa-mir-595	TCCTCCAGACACACCACAGCACACTTCAGCCTGCTCCTTACAAGACTATACTGAGTGTGCTGGTGTTAAACGCATGCAGG
mml-mir-598	MI0007859	97	mml-mir-598:NW_005096790.1:598-694	NW_005096790.1	unplaced	+	598	694	0	mfa-mir-598	GCTTGATGATGCTGCTGATGCTGGCGGTGATCCCGATGGTGTGAGCTGGAAATGGGGTGCTACGTCATCGTTGTCATCGTCATCATCATCATCCGAG
mml-mir-599	MI0007860	95	mml-mir-599:NC_022279.1:100682571-100682665	NC_022279.1	Chr8	-	100682571	100682665	0	mfa-mir-599	GTCATCCAAGTATGGGTTTGATAAACTGACACAACAGTGAAAAGAATCCCTGTCCCATGTCAGCTTATCAAACACACTGTGGACAGCATGTCTTT
mml-mir-601	MI0007862	79	mml-mir-601:NC_022286.1:12641971-12642049	NC_022286.1	Chr15	+	12641971	12642049	0	mfa-mir-601	TGCATGAGTTCATCTTGGTCTAGGATTGTTGGAGGAGTCAGAAAAATTACCCCAGGGATCCTGAAGTCATTGGGGTGGA
mml-mir-603	MI0012538	94	mml-mir-603:NC_022280.1:24786884-24786977	NC_022280.1	Chr9	+	24786884	24786977	0	mfa-mir-603	GATTGATGCTGTTGGTTTGGTCCAAAAGTAATTGTGGTGCTTGCCGTTTATAAGTAATGGCACACACTGCAATTACTTTTTCTCTAACTTAATA
mml-mir-604	MI0007863	94	mml-mir-604:NC_022280.1:30057302-30057395	NC_022280.1	Chr9	-	30057302	30057395	0	mfa-mir-604	TCTCCGTGATGCGCTGTCCTGAATCCCGCAGCCCGTGTCAGAAAACCTGCCTGCTAGTGGACACGGGAGCGTGGAAGGTCAAGCACGATGCTCT
mml-mir-605	MI0007864	82	mml-mir-605:NC_022280.1:84871567-84871648	NC_022280.1	Chr9	-	84871567	84871648	0	mfa-mir-605	CCTAACTTGGTTCTAAATCCCACAGTGCCTTCTCTGTTTTTCCCAAGGAGAAGGCACCGTGGGATTTAGAACCAAGCTAGGG
mml-mir-607	MI0007865	95	mml-mir-607:NW_005093622.1:31658-31752	NW_005093622.1	unplaced	+	31658	31752	0	mfa-mir-607	TCGCCCAAAGTCACACAGGTTATAGATCTGGATTGGAACCCAGGTAGCCAGACTGCCTGGGTTTGAATCCAGATCTGTAACCTGTGTGACTTTGG
mml-mir-609	MI0007866	94	mml-mir-609:NC_022280.1:103300109-103300202	NC_022280.1	Chr9	-	103300109	103300202	0	mfa-mir-609	GGTTCCTCTGCTGTTCCTAGGCTGTTGCCCTCATCTCTACATTTACCCCATTATAGACCAGAGATGAGAGCAACACCCTAGGAAAAGCAGAGCA
mml-mir-611	MI0007867	67	mml-mir-611:NC_022285.1:12474551-12474617	NC_022285.1	Chr14	+	12474551	12474617	0	mfa-mir-611	AAAATGGTGAGAGGGTTAAGGGGAGTTCCCGACGGAGATGCGAGGACCCCTCGGGGTCTGACCCACA
mml-mir-6127	MI0021280	109	mml-mir-6127:NC_022272.1:205800762-205800870	NC_022272.1	Chr1	+	205800762	205800870	0	mfa-mir-6127	CCTAACTCACAGTGTGACCCTGGGCAAGTTATCTCATCTTTCTGAACCCCACTTTCTCCAGCTACCAAGATGAGGGAGTGGGTGGGAGGTGGGAAGACTGCCCAAATGA
mml-mir-6129	MI0021283	109	mml-mir-6129:NC_022287.1:34664107-34664215	NC_022287.1	Chr16	-	34664107	34664215	0	mfa-mir-6129	TATGATTTGGGCAGTTTTATTCCATTCTAAGAGGTTTCAAAGGAAAACTTGAACAATAAGATTTCCTTCCTATACACTCAACTCCCTCAATGGAATCCTTAGAAGGAAC
mml-mir-6130	MI0021284	109	mml-mir-6130:NC_022274.1:24019632-24019740	NC_022274.1	Chr3	-	24019632	24019740	0	mfa-mir-6130	AAATTTAAAAATAGAACTACCATACAATCCACTCCCTCAGTACTGGATACAAATCCAAGGAAAATTAAATCAGTATGTAGAAGGGATGCCTGCATTTCCACATTCATTG
mml-mir-6131	MI0021285	109	mml-mir-6131:NC_022277.1:10580781-10580889	NC_022277.1	Chr6	+	10580781	10580889	0	mfa-mir-6131	CATCCCGCCTTCTCTGCTTTGGTCGGGTGGTGCCCTCCTTCCATGGGTGGAGCCAGAGATGGCGGGTTCTGGCTGGTTAGATGGGAGTGGACAGAGAGGTCTGGGATCC
mml-mir-6132	MI0021286	109	mml-mir-6132:NC_022274.1:149536208-149536316	NC_022274.1	Chr3	+	149536208	149536316	0	mfa-mir-6132	TGCTATTGTCTTACTGCTACAGCAGGGCTGGGGATTGCAGTATCCGCTGTTGCTGCTGCTCCCAGTCCTGCCTCTGCTGCTACCTAGTCCAGCCTCACTGCATCCCAGA
mml-mir-6134	MI0021289	109	mml-mir-6134:NC_022292.1:26610199-26610307	NC_022292.1	ChrX	-	26610199	26610307	0	mfa-mir-6134	GAAGCAGAGTGTCAACTAACTCTACATCCTACTACCTCATTCAGCTTCATTAATGCAGGTAGAAATATAGGGTCAGTTCCCTACTGAGCCCTACTGACATTAAGACCCA
mml-mir-615	MI0007869	96	mml-mir-615:NC_022282.1:52935513-52935608	NC_022282.1	Chr11	+	52935513	52935608	0	mfa-mir-615	CTCGGGAGGGGCGGAAGGGGGGTCCCCGGTGCTCGGATCTCGAGGGTGCTTATTGTTCGGTCCGAGCCTGGGTCTCCCTCTTCCCCCCAACCCCCC
mml-mir-616	MI0007870	98	mml-mir-616:NC_022282.1:56500659-56500756	NC_022282.1	Chr11	-	56500659	56500756	0	mfa-mir-616	TTTTAAAACAGGTCATTCCTCTGCTCAAAACTCTCCAGTGACTTCCTATGTCATGTCAGGGAAGTCATTGGAGGGTTTTGAGAGGAGGAATTACCTAA
mml-mir-618	MI0007871	100	mml-mir-618:NC_022282.1:80107196-80107295	NC_022282.1	Chr11	-	80107196	80107295	0	mfa-mir-618	TTTTCAGACCTATCCACAGGGTAACCCTGTTTGCCTCCTGAGCTACTCCATGGGCGTAATCACACTCAGAAGGACAAGTAGAGTTTGGTTGTGAACAAGA
mml-mir-622	MI0012539	91	mml-mir-622:NC_022273.1:15130140-15130230	NC_022273.1	Chr2	-	15130140	15130230	0	mfa-mir-622	CATCTCAGCAGCTCCAACCTCAGCAGACTGTGTGGTGACCACTGCGGTGCTCTCCTCAGTCTGCTGAGACCAGTACTTGTCCAGCTCCTCT
mml-mir-624	MI0007873	98	mml-mir-624:NC_022278.1:94904542-94904639	NC_022278.1	Chr7	-	94904542	94904639	0	mfa-mir-624	CACTTAGGTGTTAATGCTATCTCAAGGTAATACCAGTATCTTGTGTTTACCTTGGTTCCACTGAACACAAGATACTGGTACTACCTTGAAACAGCATT
mml-mir-626	MI0007875	95	mml-mir-626:NC_022278.1:18635192-18635286	NC_022278.1	Chr7	+	18635192	18635286	0	mfa-mir-626	ACCGATATCTTTGTCTTATTTCTGAGCTGAGGGGTTATTTTTATGCAGTCTAAATGATCTCAGCTGTCCGAAAATGTCTTCAAGTTTAAAGGCTT
mml-mir-627	MI0007876	97	mml-mir-627:NC_022278.1:19136353-19136449	NC_022278.1	Chr7	-	19136353	19136449	0	mfa-mir-627	TAGTAGTATTTCTTATTACTGGTAGTGAGTCTCTAAGAAAAGAGGAGGAAAACCACCACCTCCTCTTTTCTTACAGACTCACTACCGGTAATAAGTA
mml-mir-628	MI0007877	95	mml-mir-628:NC_022278.1:32464993-32465087	NC_022278.1	Chr7	-	32464993	32465087	0	mfa-mir-628	ATGAGTCCTTCCCTTCGACTGCCACTCTTACTAGAAGGTTATTAATTTTACCCTCTAGTAAATATGTCAGCATGAGGAAGTGACACAACAGCTAT
mml-mir-631	MI0007878	75	mml-mir-631:NC_022278.1:53535866-53535940	NC_022278.1	Chr7	-	53535866	53535940	0	mfa-mir-631	GGAGAGTGTGGCCCCTGACTCAGTCCATCAGCTTGTGTAGCTGAGGTCTGGGCCAGGTCTAACCAGGCTCTCCAC
mml-mir-632	MI0007879	94	mml-mir-632:NC_022287.1:28737877-28737970	NC_022287.1	Chr16	+	28737877	28737970	0	mfa-mir-632	CGCCTCCTGCCGCAGTGCCTGACGGGAGGCGGAGCGGCGAACGAGGCCGTCGGCCATTTTGTGTCTGCTTCCTGTGGGACGCGGTCGTAGCCGT
mml-mir-636	MI0007881	99	mml-mir-636:NC_022287.1:74117574-74117672	NC_022287.1	Chr16	-	74117574	74117672	0	mfa-mir-636	CGACGCCGCCTAGGGCTGCAGGCGGGACGAGCAAGCACAGCGGGGTTAATTCCAGGCAGCGGGGCCGGCCCCGCCCGCGCGCTCCCGCCCAGGCCGCCA
mml-mir-639	MI0007883	98	mml-mir-639:NC_022290.1:14922790-14922887	NC_022290.1	Chr19	+	14922790	14922887	0	mfa-mir-639	TGGCCGACGGGGCGCGCGCGGCCGGGAGGGGCGGGGCGGACGCACAGCCGCGTTTAGTCTAGCGCAGCGGTCGCGAGCGCTCTGGGTATCCTGTCCTG
mml-mir-640	MI0007884	96	mml-mir-640:NC_022290.1:19944456-19944551	NC_022290.1	Chr19	+	19944456	19944551	0	mfa-mir-640	GTGACCCTGGGCAAGTTCCTGAAGATCAAACACATCAGATCCCTTATCTGTAAAATGGGCATGATCCAGGAACCTGCCTCTATGGTTGCCTTGGAG
mml-mir-642	MI0007885	87	mml-mir-642:NC_022290.1:46491311-46491397	NC_022290.1	Chr19	+	46491311	46491397	0	mfa-mir-642	ATCTGAGCTGGGAGGGTCCCTCTCCAAATGTGTCTTGGGGTGGGGGATCAAGACACATTTGGAGAGGGAACCTCCCAACTCGGCCTC
mml-mir-644	MI0007887	92	mml-mir-644:NC_022281.1:65891159-65891250	NC_022281.1	Chr10	+	65891159	65891250	0	mfa-mir-644	TTTTATTTAGTATTCTTCCATCAGTGTTCATAAGGGATGTTGGTCTGTAGTTTTCTTATAGTGTGGCTTGCTTAGAGCAAAGGTGGTTCCCT
mml-mir-648	MI0007888	94	mml-mir-648:NC_022281.1:32758522-32758615	NC_022281.1	Chr10	+	32758522	32758615	0	mfa-mir-648	AGCACAGACGCCTCCAAGTGTGCAGGGCACTGATGGGGGCCAGGGCAGGCCCAGCCAAAGTGCAGGACCTGGCACTTAGTCGGAGGTGAGGATG
mml-mir-6505	MI0023630	68	mml-mir-6505:NC_022282.1:46899581-46899648	NC_022282.1	Chr11	+	46899581	46899648	0	mfa-mir-6505	TTGGAATAGGGGATATCTCAGCATGTTGAGCCCTGTCTCTGGAGAGCTGACTTCTACCTGTTCCAAAG
mml-mir-650a-1	MI0007890	95	mml-mir-650a-1:NC_022281.1:28684189-28684283	NC_022281.1	Chr10	-	28684189	28684283	0	mfa-mir-650a-1	TCACCTGTGCCCTGAGTGAGGAGGGTGAGGAGGAGCAGAGCCCAGACCATGGTGGAGACGTCCTGAGAGCGCTGCCTCCTGAGATCCCAGCACTG
mml-mir-651	MI0007895	97	mml-mir-651:NC_022292.1:5725301-5725397	NC_022292.1	ChrX	+	5725301	5725397	0	mfa-mir-651	AAGCTATCACTGCTTTTTAGAATAAGCTTGACTTTTGTTCAAATAAAAACGCAAAAGGAAAGTGTATCTTAAAAGGCAATGACAGTTTAATATGTTT
mml-mir-652	MI0007896	98	mml-mir-652:NC_022292.1:107180512-107180609	NC_022292.1	ChrX	+	107180512	107180609	0	mfa-mir-652	ACGAATGGCTATGCACTGCACAACCCTAGGAGAGGGTGCCATTCACATAGACTATAATTGAATGGCGCCACTAGGGTTGTGCAGTGCACAACCTGCAC
mml-mir-6529	MI0023666	61	mml-mir-6529:NC_022273.1:152102636-152102696	NC_022273.1	Chr2	+	152102636	152102696	0	mfa-mir-6529	GAGAGATCAGAGGCGCAGAGTGCGTCAATGTCAATGAAGCCTGTGCCTTTTACCTCTTTAA
mml-mir-653	MI0007897	96	mml-mir-653:NC_022274.1:118485291-118485386	NC_022274.1	Chr3	+	118485291	118485386	0	mfa-mir-653	TTCATTCCTTCAGTGTTGAAACAATCTCTACTGAACCAGCTTCAAACAAATTCACTGGAGTTTGTTTCAATATTGCAAGAATGATAAGATGGAAGC
mml-mir-654	MI0007898	81	mml-mir-654:NC_022278.1:166258625-166258705	NC_022278.1	Chr7	+	166258625	166258705	0	mfa-mir-654	GGGTAAGTGGAAAGATGGTGGGCCGCAGAACATGTGCTGAGTTCGTGCCATATGTCTGCTGACCATCACCTTTAGAAGCCC
mml-mir-660	MI0007901	97	mml-mir-660:NC_022292.1:48333551-48333647	NC_022292.1	ChrX	+	48333551	48333647	0	mfa-mir-660	CTGCTCCTTCTCCCATACCCATTGCATATCGGAGTTGTAAATTCTCAAAACACCTCCTGTGTGCATGGATTACAGGAGGGTGAGCCTTGTCATCGTG
mml-mir-662	MI0007903	95	mml-mir-662:NC_022291.1:798850-798944	NC_022291.1	Chr20	+	798850	798944	0	mfa-mir-662	GCTGTTGAGGCTGTACAGCCAGGACCTGACGGTGGGGTGGCTTCGGGCCTTCTGCAGGTCTCCCACGTTGTGGCCCAGCAGCGCAGTCACGTTGC
mml-mir-664	MI0007905	58	mml-mir-664:NC_022272.1:78937904-78937961	NC_022272.1	Chr1	-	78937904	78937961	0	mfa-mir-664	TAGGCTGGGGATAAATGAATAGAATAACATTTTCTATCCAATCATTTTCCCTAGCCAG
mml-mir-665	MI0012543	72	mml-mir-665:NC_022278.1:166093819-166093890	NC_022278.1	Chr7	+	166093819	166093890	0	mfa-mir-665	TCTCCTCGAGGGGTCTCTGCCTCTACCCAGGACTCTTTCATGACCAGGAGGCTGAGGCCCCTCACAGGCGGC
mml-mir-668	MI0007906	66	mml-mir-668:NC_022278.1:166273675-166273740	NC_022278.1	Chr7	+	166273675	166273740	0	mfa-mir-668	GGTAAGTGCGCCTCGGGTGAGCATGCACTTAATGTGGGTGTATGTCACTCGGCTCGGCCCACTACC
mml-mir-670	MI0012549	89	mml-mir-670:NC_022285.1:24016349-24016437	NC_022285.1	Chr14	-	24016349	24016437	0	mfa-mir-670	GAAGGGGCAACTGACACTCCTGAATGAATATGAGGAAACCCAAGGCAAATTCAGGTTCACCACATACACTCAGGGACATCAGGTCCACC
mml-mir-671	MI0007907	118	mml-mir-671:NC_022274.1:183929575-183929692	NC_022274.1	Chr3	+	183929575	183929692	0	mfa-mir-671	GCAGGTGAACTGGCAGGCCAGGAAGAGGAGGAAGCCCTGGAGGGGCTGGAGGTGATGGATGTTTTCCTCCGGTTCTCAGGGCTCCACCTCTTTCGGGCCGTAGAGCCAGGGCTGGTGC
mml-mir-675	MI0007908	73	mml-mir-675:NC_022285.1:1967018-1967090	NC_022285.1	Chr14	-	1967018	1967090	0	mfa-mir-675	CCCAGGGGCTGAGCGGTGAGGGCATACAGTGTCACCAAGTCCACTGTGGGCCCTCTCCGCACCAGACCCTGGG
mml-mir-676-1	MI0020873	109	mml-mir-676-1:NC_022292.1:67054331-67054439	NC_022292.1	ChrX	+	67054331	67054439	0	mfa-mir-676-1	AGACTTCATATCAGATTCTCACCTGAATGCATGACTCTTCAACCTCAGGACTTGCAGAATTAATGGAATGCCGTCCTAAGGTTGTTGAGTTGTGCGTTTCTGGGCATTT
mml-mir-6790	MI0023650	66	mml-mir-6790:NC_022290.1:6568827-6568892	NC_022290.1	Chr19	-	6568827	6568892	0	mfa-mir-6790	ACGGTGAGTGAGGAGTTGCCGAGGTCGCCGTCGGGACCCCGGAACCCCGCCAAATCCACACTCACT
mml-mir-6794	MI0023653	62	mml-mir-6794:NC_022290.1:13076244-13076305	NC_022290.1	Chr19	+	13076244	13076305	0	mfa-mir-6794	CAGGGGGACTGGGGGTGAGCAGGCACAGACCCCAGCTCGTGCTCACTCTCGGTCCCTCCCTA
mml-mir-6827	MI0023665	60	mml-mir-6827:NC_022273.1:36548422-36548481	NC_022273.1	Chr2	-	36548422	36548481	0	mfa-mir-6827	GGATCCTGGGAAACAGAAGAGACGGTGCTCAGAGACAGCACAGACCCTTATGGTTCCCAC
mml-mir-708	MI0012542	88	mml-mir-708:NC_022285.1:74793703-74793790	NC_022285.1	Chr14	-	74793703	74793790	0	mfa-mir-708	TCCCTGCCCTCTAGAAGCTCACAGTCTAGTTGTGTTCATGTGCAAGTCATTTACCCCCAGCTAGATTGTAAGCTCCTTGAGGGCAGTT
mml-mir-7-1	MI0007581	110	mml-mir-7-1:NC_022286.1:94780602-94780711	NC_022286.1	Chr15	-	94780602	94780711	0	mfa-mir-7-1	CTGTAGAGGCATGGCCTGTGCCATATGGCAGACTGTGATTTGTTGTCAATTTAGTTATCTAAAAACAACAAAATCACTAGTCTTCCACACAGAACTAGGCCAACATCCAA
mml-mir-711	MI0012553	76	mml-mir-711:NC_022273.1:103699228-103699303	NC_022273.1	Chr2	-	103699228	103699303	0	mfa-mir-711	CATCTCCCCTCACTTACGTCTCTCCCTGGGTCCCCAGCTTTGCCTGCAGCACCCTGAGGAGAGACTCAAAGTCAGT
mml-mir-7163	MI0023628	47	mml-mir-7163:NC_022282.1:3655730-3655776	NC_022282.1	Chr11	-	3655730	3655776	0	mfa-mir-7163	AGGTTTCAAACTTGGGGCTGTCTGATTTCAGAGCCCAAGCTTGTCAC
mml-mir-7164	MI0023632	50	mml-mir-7164:NC_022283.1:65115698-65115747	NC_022283.1	Chr12	+	65115698	65115747	0	mfa-mir-7164	TAGGAAAAGGAGTGGACAGAGGACATTCCCCTGTCGCTTCTTTTTCTTCT
mml-mir-7165	MI0023637	60	mml-mir-7165:NC_022287.1:79653681-79653740	NC_022287.1	Chr16	+	79653681	79653740	0	mfa-mir-7165	GGGCGGGAATTCAGAGCCAGTCAGGGCACGGGAGTGACTGACGGCCTGTTTCTCTCCTAG
mml-mir-7167	MI0023640	63	mml-mir-7167:NC_022287.1:33380561-33380623	NC_022287.1	Chr16	+	33380561	33380623	0	mfa-mir-7167	AGGCTCGGAGCTCTAGGCCGGCCGGTGGCGGCGGCGAGGCCGGGACTCGGGCTTAGGGCCTGC
mml-mir-7168	MI0023641	60	mml-mir-7168:NC_022288.1:22427834-22427893	NC_022288.1	Chr17	-	22427834	22427893	0	mfa-mir-7168	TCCATTTTACAGATTAAACACTGAAGTACAAGTATGCCTCACTATTTAATCTGTAAAATG
mml-mir-7169	MI0023642	51	mml-mir-7169:NC_022288.1:23658311-23658361	NC_022288.1	Chr17	-	23658311	23658361	0	mfa-mir-7169	TCCCTTCAGTCTAGGACTCATTTAAGGGAAAAATGAGTCCTAGACTGAAGG
mml-mir-7170	MI0023643	61	mml-mir-7170:NC_022288.1:92649049-92649109	NC_022288.1	Chr17	-	92649049	92649109	0	mfa-mir-7170	GGAGGTCTGCCCAGGGCCCCAGAGGAGTAGGCTCATTTCTCTGCGGTCCTCCAGCAGTCCT
mml-mir-7171	MI0023644	70	mml-mir-7171:NC_022288.1:12768554-12768623	NC_022288.1	Chr17	+	12768554	12768623	0	mfa-mir-7171	CGAGATTCTAGGGGCTACCACGCACCTGTGTGCACAGAACAGGGTGTGTGGTGGCCCTTAGAATCTCTGC
mml-mir-7172	MI0023647	56	mml-mir-7172:NC_022289.1:46529909-46529964	NC_022289.1	Chr18	+	46529909	46529964	0	mfa-mir-7172	AGGCCTCTCAGGGTTTCTGGATGTGTGTGTGTTCCATAAACCCTCAGAGAGTCACC
mml-mir-7173	MI0023648	56	mml-mir-7173:NC_022289.1:10083513-10083568	NC_022289.1	Chr18	+	10083513	10083568	0	mfa-mir-7173	ATGCTGTGTGTCCTCAAGCTGGCTTCCCAGATGCCGCTGGAGAACACCACGGTTCA
mml-mir-7174	MI0023649	63	mml-mir-7174:NC_022289.1:68584350-68584412	NC_022289.1	Chr18	-	68584350	68584412	0	mfa-mir-7174	GCCTGACTGACAGAGCGAGACTCTGTCTCAAAAAAAAAAAAAGAGTCTAACTCTGTCACTCCT
mml-mir-7175	MI0023651	56	mml-mir-7175:NC_022290.1:35299689-35299744	NC_022290.1	Chr19	-	35299689	35299744	0	mfa-mir-7175	CCAGTCCCTCAGTCATAGTTGCAGGATCCTCTACTTCTGCCTAACCCACATGTCCT
mml-mir-7177	MI0023658	71	mml-mir-7177:NC_022272.1:22636240-22636310	NC_022272.1	Chr1	+	22636240	22636310	0	mfa-mir-7177	TCAGGACACCAGAGAACCATAGAGCGAATTACTTCTTCCAGAGTGCTAAATGATCCCCTGGTGCCCTGGAA
mml-mir-7178	MI0023659	63	mml-mir-7178:NC_022272.1:29578948-29579010	NC_022272.1	Chr1	+	29578948	29579010	0	mfa-mir-7178	TAGGAGCTATCAGAACTTAGTGATCAAGTGAAGTCGTAGTTACTAATTTCTGATGCTCTTCCC
mml-mir-7179	MI0023660	59	mml-mir-7179:NC_022272.1:148320637-148320695	NC_022272.1	Chr1	+	148320637	148320695	0	mfa-mir-7179	ATACGTGACAAAGCTCCTGAAAATAAGTCAGATATTTTCAGGAACTTTGTCACGTATGA
mml-mir-7180	MI0023661	58	mml-mir-7180:NC_022272.1:4358801-4358858	NC_022272.1	Chr1	-	4358801	4358858	0	mfa-mir-7180	AGGGTACACACCCAGAGGCCACAGGAATTTTATACCCAGAGGCCTCAGGAAGTACACT
mml-mir-7181	MI0023663	61	mml-mir-7181:NC_022291.1:44882063-44882123	NC_022291.1	Chr20	+	44882063	44882123	0	mfa-mir-7181	TGGGTCCTGGCTGGAGATCTCTGCTGCCCCCAGACTCAGAGGAGCCACTCCAGGACTCAGG
mml-mir-7183	MI0023668	57	mml-mir-7183:NC_022273.1:182504544-182504600	NC_022273.1	Chr2	-	182504544	182504600	0	mfa-mir-7183	TGTGTATTGGTAATGCAAATGCCAATTTGCATACATGTCATTTGCAATACCAATTCA
mml-mir-7184	MI0023669	64	mml-mir-7184:NC_022274.1:92685038-92685101	NC_022274.1	Chr3	+	92685038	92685101	0	mfa-mir-7184	AGGGGCCAGGCCAAATGCTCAGTGAGTGTCTGCTCTGCACCTGAGCCTTCTGCTGGACCCGTGA
mml-mir-7185	MI0023671	58	mml-mir-7185:NC_022274.1:14021596-14021653	NC_022274.1	Chr3	-	14021596	14021653	0	mfa-mir-7185	TATTAGGACCAGGATCTGCAGAGCACTATACTAATTGCTCTGCAGATCCTGATCCTGA
mml-mir-7187	MI0023674	65	mml-mir-7187:NC_022275.1:47976507-47976571	NC_022275.1	Chr4	-	47976507	47976571	0	mfa-mir-7187	TCAGCTCCGTTATAATCCTATAGGACCACCGCTGTATATGTGGTCCTATAGATTATAACGGAGCT
mml-mir-7189	MI0023678	58	mml-mir-7189:NC_022276.1:4664844-4664901	NC_022276.1	Chr5	-	4664844	4664901	0	mfa-mir-7189	TCCAGAGCTGCGAGAGAACATGACCAAGAGGGCTCCGTCATGCGCTCTGGCAGCACGG
mml-mir-7190	MI0023679	72	mml-mir-7190:NC_022276.1:98845416-98845487	NC_022276.1	Chr5	-	98845416	98845487	0	mfa-mir-7190	CACGCCGACGAAGAGCGCACAACCACAGGGGCGGAGCCTCGCCCACTCTCCCTTCTACGCTCCCAGCCAGCG
mml-mir-7191	MI0023680	80	mml-mir-7191:NW_005093478.1:332835-332914	NW_005093478.1	unplaced	+	332835	332914	0	mfa-mir-7191	TACAGAACCTCTGAGGCATGAATGGAGGAGGGCAGGCCCAGGCTTGCTGCCTTTCCTGTGCTCTCAGCCAGGTCTGAGGT
mml-mir-7192	MI0023681	67	mml-mir-7192:NC_022278.1:53084475-53084541	NC_022278.1	Chr7	+	53084475	53084541	0	mfa-mir-7192	TCACTCAGAATTAAAAAACAATAACTGTGGTCTGTCAAGGTGACATTGTTTTTTATTCTGAGTGACA
mml-mir-7194	MI0023684	61	mml-mir-7194:NC_022278.1:140495418-140495478	NC_022278.1	Chr7	+	140495418	140495478	0	mfa-mir-7194	TTGAAATGCAGAGTCTGATCCAGTAAGTCTAGAATCCTGCCTCAGATTCTGGATTCCTACC
mml-mir-7195	MI0023685	62	mml-mir-7195:NC_022278.1:141973102-141973163	NC_022278.1	Chr7	+	141973102	141973163	0	mfa-mir-7195	GCAGGGGGAAGGGGATGCTTGCATTGACGTCTCTCCTGCTATCCTCCCCTCTCCCCCTGCAG
mml-mir-7196	MI0023686	55	mml-mir-7196:NC_022278.1:155714326-155714380	NC_022278.1	Chr7	+	155714326	155714380	0	mfa-mir-7196	TCCATCCCTGAACTCGAGCTGAATCGCAGAATCAGCTCGAGTTCAGGGGCTGCAA
mml-mir-7197	MI0023689	61	mml-mir-7197:NC_022278.1:39590802-39590862	NC_022278.1	Chr7	-	39590802	39590862	0	mfa-mir-7197	GTCCAATCCAACTCTCCCACACGCTGCTGGGAATACTGCAGGTGGCTGGCCAGATCCGTGG
mml-mir-7198	MI0023691	57	mml-mir-7198:NC_022279.1:85663355-85663411	NC_022279.1	Chr8	+	85663355	85663411	0	mfa-mir-7198	TTCAGGAACCCAGGTGGGTTGGGGCTCTTCCATCTTCAACAGCTGGGTTCCTGAATG
mml-mir-7199	MI0023692	60	mml-mir-7199:NC_022280.1:94826557-94826616	NC_022280.1	Chr9	+	94826557	94826616	0	mfa-mir-7199	CAATATGTTCAAAACTGAAAGGAGATCAAGAGGTAACTTTCAGGTTTTGAACATAGAGGT
mml-mir-7200	MI0023693	67	mml-mir-7200:NC_022280.1:66236935-66237001	NC_022280.1	Chr9	-	66236935	66237001	0	mfa-mir-7200	CACACCCCAGGCAGGGCTGCAGGCCTGATTCTCTGGATATTAAAGGCTCTGTGGCCAGACTGGGGGA
mml-mir-7201	MI0023694	59	mml-mir-7201:NC_022280.1:100878642-100878700	NC_022280.1	Chr9	-	100878642	100878700	0	mfa-mir-7201	AAGCAAAGAGCTGTGGTAGAAAGTGATTAGCAACCGTACTTTCTACCACAGCTCTTTGT
mml-mir-7202	MI0023695	56	mml-mir-7202:NC_022280.1:125721380-125721435	NC_022280.1	Chr9	-	125721380	125721435	0	mfa-mir-7202	TCCCGAGCGACACGTGTAAATGTCAAGATACAGAGACATCTACAAATGTCACCCAA
mml-mir-7204	MI0023697	58	mml-mir-7204:NC_022281.1:11085994-11086051	NC_022281.1	Chr10	-	11085994	11086051	0	mfa-mir-7204	ATTCGGACTTGGGTGTTATCGTAAGTATATATTCCTTTATGGTAGCACCAAAGTCCAA
mml-mir-7205	MI0023699	60	mml-mir-7205:NC_022281.1:7011173-7011232	NC_022281.1	Chr10	-	7011173	7011232	0	mfa-mir-7205	GCAGGAGGGCGTGTGTCAGAGAGCGGTATTGAAAGCTTCCCTGGCCCCGACGCCCCTCGA
mml-mir-7206	MI0023700	64	mml-mir-7206:NC_022292.1:17766855-17766918	NC_022292.1	ChrX	-	17766855	17766918	0	mfa-mir-7206	ATCATGAGTTGAAAATATCCTAAGTTGTAAATGCACTTTCGACTTAGGATATTTTCAACTCACG
mml-mir-7207	MI0023701	59	mml-mir-7207:NC_022292.1:121643392-121643450	NC_022292.1	ChrX	-	121643392	121643450	0	mfa-mir-7207	GCATCCTTTAAAATACAGAGGGAAAGGTCCATTACAGTACCCTCTGTATTTTAAAAGAT
mml-mir-7208	MI0023702	54	mml-mir-7208:NC_022292.1:125144860-125144913	NC_022292.1	ChrX	-	125144860	125144913	0	mfa-mir-7208	CCAACTGAGCTTTGCTTTGCTTTATGTTTTCCCAAAGCAAAGCAAGGCTCAGTT
mml-mir-758	MI0007909	88	mml-mir-758:NC_022278.1:166245752-166245839	NC_022278.1	Chr7	+	166245752	166245839	0	mfa-mir-758	GCCTGGATACGTGAGATGGTTGACCAGAGAGCACACGCTTTATATGTGCCGTTTGTGACCTGGTCCACTACCCCTCAGTATCTAATGC
mml-mir-759	MI0012552	96	mml-mir-759:NC_022288.1:32148613-32148708	NC_022288.1	Chr17	+	32148613	32148708	0	mfa-mir-759	GGATTATAATAAATTAAATGCCTAAACTGGCAGAGTGCAAACAATTTTGACTCAGATCTAAATGTTTGCACTGGCTGTTTAAACATTTAATTTGTT
mml-mir-760	MI0012545	80	mml-mir-760:NC_022272.1:133083491-133083570	NC_022272.1	Chr1	-	133083491	133083570	0	mfa-mir-760	GTTGCATTTCGCTCCCCACAGACCCAGAGCCGAATTTCTGAGGTATCCGGGCTCTGGTGGACTGAGGGGGGCGACGCGCC
mml-mir-761	MI0012550	70	mml-mir-761:NC_022272.1:175704829-175704898	NC_022272.1	Chr1	+	175704829	175704898	0	mfa-mir-761	TGGCAAGAGGAGGAGCAGCAGGGTGAAACTGACACAGTTCTGGTGAGTTTCACTTTGCTGCTCCTCCTGA
mml-mir-762-1	MI0012548	71	mml-mir-762-1:NC_022291.1:29539899-29539969	NC_022291.1	Chr20	+	29539899	29539969	0	mfa-mir-762-1	GCCCGGCTCCGGGTCTCGGCCCGTACGGTCCGGCCGGCCATGCTGGCGGGGCTGGGGCCGGAGCCGAGCCC
mml-mir-762-2	MI0018200	71	mml-mir-762-2:NC_022287.1:12018610-12018680	NC_022287.1	Chr16	+	12018610	12018680	0	mfa-mir-762-2	GCCCGGCTCCGGGTCTCGGCCCGTACGGTCCGGCCGGCCATGCTGGCGGGGCTGGGGCCGGAGCCGAGCCC
mml-mir-764	MI0012551	96	mml-mir-764:NC_022292.1:111582618-111582713	NC_022292.1	ChrX	+	111582618	111582713	0	mfa-mir-764	AATCTAGGAGGCAGGTGCTCACTTGTCCTCCTCCATGGTTGGAAAATACAGGGGGGAGGCCATAGTGGCAACTGTCACCATGATTAATTTCGTTGG
mml-mir-767	MI0007911	110	mml-mir-767:NC_022292.1:149365276-149365385	NC_022292.1	ChrX	-	149365276	149365385	0	mfa-mir-767	AGCAGTAGACAATGAAGATTCCTGCTCAGAAACCATGGGGTATGAGCAGACAAGCATGCTGCATGCTCAGACAACCATGGTGCATGAGCAAAAACCTACAATATAAAAGC
mml-mir-769	MI0023677	61	mml-mir-769:NW_005093268.1:9276-9336	NW_005093268.1	Chr10 unlocalized genomic scaffold	-	9276	9336	0	mfa-mir-769	ACCAAGACCCCGGAGATCCCAGCTCGAGAGCAACATCACAGCTCAGAACCCAGAGGTCTCA
mml-mir-770	MI0007913	98	mml-mir-770:NC_022278.1:166070144-166070241	NC_022278.1	Chr7	+	166070144	166070241	0	mfa-mir-770	AGGAGCCACCTTCCGAGCCTCCAGTACCACGTGTCAGGGCCACATGAGCTGGGCCTCGTGGGCCTGATGTGGTGCTGGGGCCTCAGGGGTCTGCTCTT
mml-mir-802	MI0007914	94	mml-mir-802:NC_022274.1:11063024-11063117	NC_022274.1	Chr3	-	11063024	11063117	0	mfa-mir-802	GTCCAGCTATTAATTACACTAAGTGACAAAGATTCTCCTTGCTGCATGATGGACACAAGGATGAATCTTTGTTACTGATTGCAAATAACAGAAC
mml-mir-873	MI0020859	110	mml-mir-873:NC_022286.1:49896263-49896372	NC_022286.1	Chr15	+	49896263	49896372	0	mfa-mir-873	GAATAAGTTTGTGTGCATTTGCAGGAACTTGTGAGTCTCCTATTGAAAATGAACAGGAGACTGATGAGTTCCCGGGAACACCCACAAATCTTCCTACTCATTTCTACTGC
mml-mir-874	MI0007915	78	mml-mir-874:NC_022277.1:136704635-136704712	NC_022277.1	Chr6	-	136704635	136704712	0	mfa-mir-874	GCCCAGCCAGTCGGTCCCTCGGGCCAGGGCAGGAAGCGAGACTCTCTCTTACCCTGGTGCGTGGGGCCGCAGGGCTAA
mml-mir-875	MI0007916	76	mml-mir-875:NC_022279.1:100682721-100682796	NC_022279.1	Chr8	-	100682721	100682796	0	mfa-mir-875	GTTCAGTGAGACACAACCTCAGTATTTCCAGGTGATTTTAGGAACACCTGATAAAACTGAGGTATAGTACCACTAA
mml-mir-876	MI0007917	81	mml-mir-876:NC_022286.1:49917112-49917192	NC_022286.1	Chr15	+	49917112	49917192	0	mfa-mir-876	TGAAGTGCTGTGGATTTCTTTGTGAATCACCATATCTAAGCTAATGTGGTGGTGGTTTACAAAGTAATTCATAGTGCTTCA
mml-mir-877	MI0007918	103	mml-mir-877:NC_022275.1:140380844-140380946	NC_022275.1	Chr4	-	140380844	140380946	0	mfa-mir-877	CATACACCTGGGAGGAGGGAGAAGAGGACACATGTCTGAGGGTCCCAGGAACCCCCGAGTCTTAGCCCGTGTCCCCTGCGCCATCTCCTCTACCTTCTCTAGC
mml-mir-885	MI0007919	74	mml-mir-885:NC_022273.1:141385914-141385987	NC_022273.1	Chr2	-	141385914	141385987	0	mfa-mir-885	ACCCGTGCTCTATCCACTACACCCCGCTGCCTCTCATGGAGAAGAGGCAGGGTAGTGTAATGGAGAGAGTGCGG
mml-mir-887	MI0007921	78	mml-mir-887:NC_022277.1:16369522-16369599	NC_022277.1	Chr6	+	16369522	16369599	0	mfa-mir-887	TGCAGATCCTTGGGAGCCCTGTTAGACTCTGGATTTTACACTTGGAGTGAACGGGCGCCATCCCGAGGCTTTGCACAG
mml-mir-888	MI0007922	77	mml-mir-888:NC_022292.1:142889932-142890008	NC_022292.1	ChrX	-	142889932	142890008	0	mfa-mir-888	TGAGCCTTCCTTCATCTAAAGAGGTGTCAGTCACATGTAACATAAGTGACTGACAGCTTTTTGAGTAGGGCACTGCC
mml-mir-889	MI0007923	79	mml-mir-889:NC_022278.1:166266296-166266374	NC_022278.1	Chr7	+	166266296	166266374	0	mfa-mir-889	GTGCTTAAAGAATGGCTGTCCGTAGTATGGTCTCTATATTTATGATGATTAATATCGGACAACCATTGTTTTAGTATCC
mml-mir-890	MI0007924	72	mml-mir-890:NC_022292.1:142889405-142889476	NC_022292.1	ChrX	-	142889405	142889476	0	mfa-mir-890	TAAGCCTTACTCTACTCAGAAAGGGAACAGTTACGTGTAATCTAAGTAACTGGTGCCTTTCCAAGTAGGGCA
mml-mir-891a	MI0007925	79	mml-mir-891a:NC_022292.1:142895523-142895601	NC_022292.1	ChrX	-	142895523	142895601	0	mfa-mir-891a	TCTTTTGACCCTAACAACAAACATGTGCCATTGAATGTTTTACTGAATCAATGACTCAGGTAAGTTGCAAGGATTAAGG
mml-mir-891b	MI0020883	112	mml-mir-891b:NC_022292.1:142919560-142919671	NC_022292.1	ChrX	-	142919560	142919671	0	mfa-mir-891b	ATGAGGCCTTTAGATGGATTATCTCTTTTGATCCTAACAACAAGCATGTGCCATTGAATGTTTTACTGAATCAATGGCTCAAGTTCGTTGCAAGGATGAAGGAGACAACATT
mml-mir-892a	MI0007926	75	mml-mir-892a:NC_022292.1:142891487-142891561	NC_022292.1	ChrX	-	142891487	142891561	0	mfa-mir-892a	GAGCCTTACTCTACGCAGAAAGGACACAGTGACATGTAATGTAAGTGACTGGCACCTTTCTAAGTAGAGCACTGC
mml-mir-892b	MI0012540	77	mml-mir-892b:NC_022292.1:142892016-142892092	NC_022292.1	ChrX	-	142892016	142892092	0	mfa-mir-892b	TGAGCCTTACTCTACCCAGAAAGGAGCCAGTGACATATAATCTACATAAATGGCACCTTTCTGAGTAGGGCATTGCA
mml-mir-892c	MI0023703	57	mml-mir-892c:NC_022292.1:142887922-142887978	NC_022292.1	ChrX	-	142887922	142887978	0	mfa-mir-892c	TCCACTCAGAAAGGAAACAGTGACATGTAATCTAAGTGACTGGCACCTTTCTGAATA
mml-mir-9-1	MI0007584	89	mml-mir-9-1:NC_022272.1:95301092-95301180	NC_022272.1	Chr1	+	95301092	95301180	0	mfa-mir-9-1	CGGGGTTGGTTGTTATCTTTGGTTATCTAGCTGTATGAGTGGTGTGGAGTCTTCATAAAGCTAGATAACCGAAAGTAAAAATAACCCCA
mml-mir-9-2	MI0007585	87	mml-mir-9-2:NC_022277.1:87095322-87095408	NC_022277.1	Chr6	-	87095322	87095408	0	mfa-mir-9-2	TGAAGGAGTTTTTACTTTCGGTTATCTAGCTTTATGAAGACCAATACACTCATACAGCTAGATAACCAAAGATAACAACTCGCTTCC
mml-mir-922	MI0007928	80	mml-mir-922:NC_022277.1:135160098-135160177	NC_022277.1	Chr6	-	135160098	135160177	0	mfa-mir-922	ACGACGTAGTCTCATTCTCTGCTGCTTCTCCTCGGGGCACGGTCTGACCCCAGTCCAGGACAGGGAGAGAGAGAACGCCA
mml-mir-924	MI0007929	49	mml-mir-924:NC_022289.1:42341246-42341294	NC_022289.1	Chr18	+	42341246	42341294	0	mfa-mir-924	AATAGAGTCTTGTGTTGTCTTGCTTAAAGGCCATCCAACCTAGAGTCTA
mml-mir-92a-1	MI0003006	78	mml-mir-92a-1:NC_022288.1:74025569-74025646	NC_022288.1	Chr17	+	74025569	74025646	0	mfa-mir-92a-1	CTTTCTACACAGGTTGGGATCGGTTGCAATGCTGTGTTTCTGTATGGTATTGCACTTGTCCCGGCCTGTTGAGTTTGG
mml-mir-92a-2	MI0007606	75	mml-mir-92a-2:NC_022292.1:131080967-131081041	NC_022292.1	ChrX	-	131080967	131081041	0	mfa-mir-92a-2	TCTTCCACAGGCCGGGACAAGTGCAATACTTTATATAGAACACAAGTAATGCAACAAATCCCCACCCAGGGATGA
mml-mir-92b	MI0007607	96	mml-mir-92b:NC_022272.1:96607484-96607579	NC_022272.1	Chr1	-	96607484	96607579	0	mfa-mir-92b	GGGCCGGGGGGGCCGGAGGCCGGGACGAGTGCAATATTGGCGGGGGAAAGAACAACACTGCACCGCGTCCCGTCCCTCCCGCCCGCCCGGGGCCCG
mml-mir-93	MI0003074	80	mml-mir-93:NC_022274.1:44449737-44449816	NC_022274.1	Chr3	-	44449737	44449816	0	mfa-mir-93	CTGGGGGCTCGGGAAGTGCTAGCTCAGCAGTAGGTCGGTTAATCACACTACCTGCACGAACAGCACTTTGGAGCCCCCAG
mml-mir-933	MI0007930	76	mml-mir-933:NC_022283.1:64140711-64140786	NC_022283.1	Chr12	-	64140711	64140786	0	mfa-mir-933	ACTGTGGGTGGGAGAGGTCTCCCTGCGCACACGGCTGACTCGACGCGCGCCCCGAGGACCTCTGAACTGACCCAAG
mml-mir-934	MI0007931	83	mml-mir-934:NC_022292.1:133318794-133318876	NC_022292.1	ChrX	+	133318794	133318876	0	mfa-mir-934	AGGAATAAGGCTTCTGTCTACTACTGGAGACACTGATAGTGTAAAACCCAGAGTCTTCGGTAATGGACGGGAGCCTTATTTCT
mml-mir-936	MI0007932	98	mml-mir-936:NC_022280.1:103122507-103122604	NC_022280.1	Chr9	-	103122507	103122604	0	mfa-mir-936	TCTGGGCCAGCAGGACCTGGTAAAGTAGAAGCAAGGTCTCTCAGTTGCTCCTGGAGTGATTTCTGCGATTCCTCCCTCTCCTGTCCCAGTGTCCTTGA
mml-mir-937	MI0007933	86	mml-mir-937:NC_022279.1:145454374-145454459	NC_022279.1	Chr8	-	145454374	145454459	0	mfa-mir-937	AGCTCCTGCAGGCAGGTGGAGAGTCAGAGTGCGGATGGGCGCGAAGCAGGGGGCCAGCCCCACCCTGACTCACCGGGGGCAGTGCT
mml-mir-938	MI0007934	75	mml-mir-938:NC_022280.1:30114212-30114286	NC_022280.1	Chr9	-	30114212	30114286	0	mfa-mir-938	ACCAAGTTCTTAAAGGTGTACCACAGTTCATGAAGGTGCACCGGCTTCATCTTTAAGTGCACATGGTACACTTTC
mml-mir-940	MI0007936	94	mml-mir-940:NC_022291.1:2351972-2352065	NC_022291.1	Chr20	+	2351972	2352065	0	mfa-mir-940	GTGGGGTGTGGGCCCGGCCCCAGGAGCGGGGCCTGGGCAGCCCCGTGTGTTGAGGAAGGAAGGCAGGGCCCCCGCTCCCCGGGCCTGACCCCAC
mml-mir-944	MI0007938	88	mml-mir-944:NC_022273.1:7637434-7637521	NC_022273.1	Chr2	-	7637434	7637521	0	mfa-mir-944	ACCCCAGACACATCTCATCTGATATACAATAATTTCTCTTTTTACAATTTAAGAAAATATTGTATATCAGATGAGATGTGTCTGGAAC
mml-mir-95	MI0007608	81	mml-mir-95:NC_022276.1:4864816-4864896	NC_022276.1	Chr5	+	4864816	4864896	0	mfa-mir-95	AACACAGTGGGCACTCAATAAATGTCTGTTGAATTGAAATGCGTTACATTCAACGGGTATTTATTGAGCACCCACTCTGTG
mml-mir-96	MI0003085	78	mml-mir-96:NC_022274.1:162485443-162485520	NC_022274.1	Chr3	-	162485443	162485520	0	mfa-mir-96	TTTCCCATATTGGCACTGCACATGATTGCTCAGAGCGGAGAGACACAAGCAAAAATGTGCTAGTGCCAAAATCGGCCA
mml-mir-98	MI0002696	80	mml-mir-98:NC_022292.1:52628446-52628525	NC_022292.1	ChrX	-	52628446	52628525	0	mfa-mir-98	GGAAAGTAGTAAGTTGTATAGTTATCTTCTAATTGGGGCCTAATATCCCTACCCCACAACAATACAACTTACTACCTCAC
mml-mir-99a	MI0002702	81	mml-mir-99a:NC_022274.1:30725770-30725850	NC_022274.1	Chr3	-	30725770	30725850	0	mfa-mir-99a	CACACTGACACAGACCCATAGAAGCGAGCTTGTGCGGTCCACTTCACCACAAGATCGGATCTACGGGTTTATGCCAATGGG
mml-mir-99b	MI0007609	70	mml-mir-99b:NC_022290.1:52420898-52420967	NC_022290.1	Chr19	+	52420898	52420967	0	mfa-mir-99b	GGCACCCACCCGTAGAACCGACCTTGCGGGGCCTTCGCCGCACACAAGCTCGTGTCTGTGGGTCCGTGTC
mml-mir-371-2°	MI0018199	70
mml-mir-4650†	MI0020892	110
mml-mir-518a-2°	MI0023656	59
mml-mir-663-10°	MI0018210	90
mml-mir-663-11°	MI0018211	90
mml-mir-663-2°	MI0018202	90
mml-mir-663-3°	MI0018203	90
mml-mir-663-4°	MI0018204	90
mml-mir-663-5°	MI0018205	90
mml-mir-663-6°	MI0018206	90
mml-mir-663-7°	MI0018207	90
mml-mir-663-8°	MI0018208	90
mml-mir-663-9°	MI0018209	90
mml-mir-676-2°	MI0023672	57
mml-mir-762-3°	MI0018201	71
* : M. mulatta miRNA precursors with ambiguous nucleotides corrected based on Indian Rhesus Macaque Genome (Yan, 2011 / PMID: 22002653)
° : M. mulatta miRNA precursors without unique location in M. fascicularis genomes but include or identical to miRNAs from same family
† : M. mulatta miRNA precursors without any correspondance in M. fascicularis genomes used
