# Supplementary material for: Identification of microRNAs in Macaca fascicularis (Cynomolgus Monkey) by Homology Search and Experimental Validation by Small RNA-Seq and RT-qPCR Using Kidney Cortex Tissues
Source: PLoS One. 2015 Nov 12;10(11):e0142708. doi: 10.1371/journal.pone.0142708 (PMC4642959; doi:10.1371/journal.pone.0142708)
Supplement: S2 Table — (XLSX) [file pone.0142708.s002.xlsx]

## Sheet: S Table 2
Supplementary Table 2. Identification of M. fascicularis mature miRNAs by comparing M. mulatta miRNA reference sequences against M. fascicularis stem-loop miRNA sequences
M. mulatta miRNAs (miRBase 21)					M. fascicularis miRNAs
Mature miRNA name	Accession number	Sequence	Length	Stem-loop miRNA	Mature miRNA (proposed ID)	Sequence (mismatches are in bold red)	Length	M. mulatta miRNA precursors (see Table S1 - for respective M. fascicularis miRNA precursors)	Mismatches M. mulatta/M.fascicularis
mml-let-7a-5p	MIMAT0006151	UGAGGUAGUAGGUUGUAUAGUU	22	mml-let-7a-1 mml-let-7a-2 mml-let-7a-3	mfa-let-7a-5p	UGAGGUAGUAGGUUGUAUAGUU	22	mml-let-7a-1:NC_022286.1:108223788-108223867 mml-let-7a-2:NC_022285.1:118172243-118172314 mml-let-7a-3:NC_022281.1:4844160-4844233	0
mml-let-7a-2-3p	MIMAT0031041	CUGUACAGCCUCCUAGCUUUCC	22	mml-let-7a-2	mfa-let-7a-2-3p	CUGUACAGCCUCCUAGCUUUCC	22	mml-let-7a-2:NC_022285.1:118172243-118172314	0
mml-let-7a-3p	MIMAT0026789	CUAUACAAUCUACUGUCUUUCC	22	mml-let-7a-3	mfa-let-7a-3p	CUAUACAAUCUACUGUCUUUCC	22	mml-let-7a-3:NC_022281.1:4844160-4844233	0
mml-let-7b-3p	MIMAT0026790	CUAUACAACCUACUGCCUUCCC	22	mml-let-7b	mfa-let-7b-3p	CUAUACAACCUACUGCCUUCCC	22	mml-let-7b:NC_022281.1:4843234-4843316	0
mml-let-7b-5p	MIMAT0006152	UGAGGUAGUAGGUUGUGUGGUU	22	mml-let-7b	mfa-let-7b-5p	UGAGGUAGUAGGUUGUGUGGUU	22	mml-let-7b:NC_022281.1:4843234-4843316	0
mml-let-7c-3p	MIMAT0026791	CUGUACAACCUUCUAGCUUUCC	22	mml-let-7c	mfa-let-7c-3p	CUGUACAACCUUCUAGCUUUCC	22	mml-let-7c:NC_022274.1:30725034-30725117	0
mml-let-7c-5p	MIMAT0006153	UGAGGUAGUAGGUUGUAUGGUU	22	mml-let-7c	mfa-let-7c-5p	UGAGGUAGUAGGUUGUAUGGUU	22	mml-let-7c:NC_022274.1:30725034-30725117	0
mml-let-7d	MIMAT0006154	AGAGGUAGUAGGUUGCAUAGUU	22	mml-let-7d	mfa-let-7d	AGAGGUAGUAGGUUGCAUAGUU	22	mml-let-7d:NC_022286.1:108226653-108226739	0
mml-let-7e-3p	MIMAT0026792	CUAUACGGCCUCCUAGCUUUCC	22	mml-let-7e	mfa-let-7e-3p	CUAUACGGCCUCCUAGCUUUCC	22	mml-let-7e:NC_022290.1:52421073-52421151	0
mml-let-7e-5p	MIMAT0006155	UGAGGUAGGAGGUUGUAUAGUU	22	mml-let-7e	mfa-let-7e-5p	UGAGGUAGGAGGUUGUAUAGUU	22	mml-let-7e:NC_022290.1:52421073-52421151	0
mml-let-7f-3p	MIMAT0026793	CUAUACAAUCUAUUGCCUUCCC	22	mml-let-7f-1	mfa-let-7f-3p	CUAUACAAUCUAUUGCCUUCCC	22	mml-let-7f-1:NC_022286.1:108224178-108224264	0
mml-let-7f-5p	MIMAT0006156	UGAGGUAGUAGAUUGUAUAGUU	22	mml-let-7f-1 mml-let-7f-2	mfa-let-7f-5p	UGAGGUAGUAGAUUGUAUAGUU	22	mml-let-7f-1:NC_022286.1:108224178-108224264 mml-let-7f-2:NC_022292.1:52629393-52629475	0
mml-let-7g-3p	MIMAT0026794	CUGUACAGGCCACUGCCUUGCC	22	mml-let-7g	mfa-let-7g-3p	CUGUACAGGCCACUGCCUUGCC	22	mml-let-7g:NC_022273.1:107532444-107532527	0
mml-let-7g-5p	MIMAT0006157	UGAGGUAGUAGUUUGUACAGUU	22	mml-let-7g	mfa-let-7g-5p	UGAGGUAGUAGUUUGUACAGUU	22	mml-let-7g:NC_022273.1:107532444-107532527	0
mml-let-7i-3p	MIMAT0026795	UGCGCAAGCUACUGCCUUGCU	21	mml-let-7i	mfa-let-7i-3p	UGCGCAAGCUACUGCCUUGCU	21	mml-let-7i:NC_022282.1:61772397-61772481	0
mml-let-7i-5p	MIMAT0006158	UGAGGUAGUAGUUUGUGCUGUU	22	mml-let-7i	mfa-let-7i-5p	UGAGGUAGUAGUUUGUGCUGUU	22	mml-let-7i:NC_022282.1:61772397-61772481	0
mml-miR-100-3p	MIMAT0026580	AAGCUUGUGUCUAUAGGUAUG	21	mml-mir-100	mfa-miR-100-3p	AAGCUUGUGUCUAUAGGUAUG	21	mml-mir-100:NC_022285.1:118177928-118178007	0
mml-miR-100-5p	MIMAT0002422	AACCCGUAGAUCCGAACUUGUG	22	mml-mir-100	mfa-miR-100-5p	AACCCGUAGAUCCGAACUUGUG	22	mml-mir-100:NC_022285.1:118177928-118178007	0
mml-miR-101-1-5p	MIMAT0026581	UCAGUUAUCACAGUGCUGAUGCU	23	mml-mir-101-1	mfa-miR-101-1-5p	UCAGUUAUCACAGUGCUGAUGCU	23	mml-mir-101-1:NC_022272.1:162328585-162328659	0
mml-miR-101-3p	MIMAT0002431	UACAGUACUGUGAUAACUGAAG	22	mml-mir-101-1 mml-mir-101-2	mfa-miR-101-3p	UACAGUACUGUGAUAACUGAAG	22	mml-mir-101-1:NC_022272.1:162328585-162328659 mml-mir-101-2:NC_022286.1:74252701-74252779	0
mml-miR-101-2-5p	MIMAT0031100	UCGGUUAUCAUGGUACCGAUGCU	23	mml-mir-101-2	mfa-miR-101-2-5p	UCGGUUAUCAUGGUACCGAUGCU	23	mml-mir-101-2:NC_022286.1:74252701-74252779	0
mml-miR-103-5p	MIMAT0026582	UCGGCUUCUUUACAGUGCUGCCUUG	25	mml-mir-103-1	mfa-miR-103-5p	UCGGCUUCUUUACAGUGCUGCCUUG	25	mml-mir-103-1:NC_022277.1:168128389-168128466	0
mml-miR-103-3p	MIMAT0002447	AGCAGCAUUGUACAGGGCUAUGA	23	mml-mir-103-1 mml-mir-103-2	mfa-miR-103-3p	AGCAGCAUUGUACAGGGCUAUGA	23	mml-mir-103-1:NC_022277.1:168128389-168128466 mml-mir-103-2:NC_022281.1:58559253-58559330	0
mml-miR-105-3p	MIMAT0026583	ACGGAUGUUUGAGCAUGUGCUA	22	mml-mir-105-1 mml-mir-105-2	mfa-miR-105-3p	ACGGAUGUUUGAGCAUGUGCUA	22	mml-mir-105-1:NC_022292.1:149364084-149364164 mml-mir-105-2:NC_022292.1:149366276-149366356	0
mml-miR-105-5p	MIMAT0002454	UCAAAUGCUCAGACUCCUGUGGU	23	mml-mir-105-1 mml-mir-105-2	mfa-miR-105-5p	UCAAAUGCUCAGACUCCUGUGGU	23	mml-mir-105-1:NC_022292.1:149364084-149364164 mml-mir-105-2:NC_022292.1:149366276-149366356	0
mml-miR-106a-3p	MIMAT0026604	ACUGCAAUGCAAGCACUUCUUAC	23	mml-mir-106a	mfa-miR-106a-3p	ACUGCAAUGCAAGCACUUCUUAC	23	mml-mir-106a:NC_022292.1:131081627-131081707	0
mml-miR-106a-5p	MIMAT0002798	AAAAGUGCUUACAGUGCAGGUAGC	24	mml-mir-106a	mfa-miR-106a-5p	AAAAGUGCUUACAGUGCAGGUAGC	24	mml-mir-106a:NC_022292.1:131081627-131081707	0
mml-miR-106b-3p	MIMAT0026601	ACCGCACUGUGGGUACUUGCUG	22	mml-mir-106b	mfa-miR-106b-3p	ACCGCACUGUGGGUACUUGCUG	22	mml-mir-106b:NC_022274.1:44449960-44450041	0
mml-miR-106b-5p	MIMAT0002772	UAAAGUGCUGACAGUGCAGAU	21	mml-mir-106b	mfa-miR-106b-5p	UAAAGUGCUGACAGUGCAGAU	21	mml-mir-106b:NC_022274.1:44449960-44450041	0
mml-miR-107-3p	MIMAT0002458	AGCAGCAUUGUACAGGGCUAUCA	23	mml-mir-107	mfa-miR-107-3p	AGCAGCAUUGUACAGGGCUAUCA	23	mml-mir-107:NC_022280.1:88128856-88128936	0
mml-miR-107-5p	MIMAT0026584	AGCUUCUUUACAGUGUUGCCUUG	23	mml-mir-107	mfa-miR-107-5p	AGCUUCUUUACAGUGUUGCCUUG	23	mml-mir-107:NC_022280.1:88128856-88128936	0
mml-miR-10a-3p	MIMAT0026797	AAAUUCGUAUCUAGGGGAAUA	21	mml-mir-10a	mfa-miR-10a-3p	AAAUUCGUAUCUAGGGGAAUA	21	mml-mir-10a:NC_022287.1:33933619-33933727	0
mml-miR-10a-5p	MIMAT0006161	UACCCUGUAGAUCCGAAUUUGUG	23	mml-mir-10a	mfa-miR-10a-5p	UACCCUGUAGAUCCGAAUUUGUG	23	mml-mir-10a:NC_022287.1:33933619-33933727	0
mml-miR-10b-3p	MIMAT0026798	AGAUUCGAUUCUAGGGGAAUA	21	mml-mir-10b	mfa-miR-10b-3p	AGAUUCGAUUCUAGGGGAAUA	21	mml-mir-10b:NC_022283.1:65116093-65116202	0
mml-miR-10b-5p	MIMAT0006162	UACCCUGUAGAACCGAAUUUGUG	23	mml-mir-10b	mfa-miR-10b-5p	UACCCUGUAGAACCGAAUUUGUG	23	mml-mir-10b:NC_022283.1:65116093-65116202	0
mml-miR-1-1-5p	MIMAT0026788	ACAUACUUCUUUAUAUGCCCAUA	23	mml-mir-1-1	mfa-miR-1-1-5p	ACAUACUUCUUUAUAUGCCCAUA	23	mml-mir-1-1:NC_022281.1:94549030-94549106	0
mml-miR-1-3p	MIMAT0006150	UGGAAUGUAAAGAAGUAUGUAU	22	mml-mir-1-1 mml-mir-1-2	mfa-miR-1-3p	UGGAAUGUAAAGAAGUAUGUAU	22	mml-mir-1-1:NC_022281.1:94549030-94549106 mml-mir-1-2:NC_022289.1:60473834-60473905	0
mml-miR-1179	MIMAT0024329	AAGCAUUCUUUCAUUGGUUGG	21	mml-mir-1179	mfa-miR-1179	AAGCAUUCUUUCAUUGGUUGG	21	mml-mir-1179:NC_022278.1:68810881-68810991	0
mml-miR-1180-3p	MIMAT0028265	UUUCCGGCUCGCGUGGGUGUGU	22	mml-mir-1180	mfa-miR-1180-3p	UUUCCGGCUCGCGUGGGUGUGU	22	mml-mir-1180:NC_022287.1:19331470-19331525	0
mml-miR-1180-5p	MIMAT0028264	GGACCCACCCGGCCGGGAAUA	21	mml-mir-1180	mfa-miR-1180-5p	GGACCCACCCGGCCGGGAAUA	21	mml-mir-1180:NC_022287.1:19331470-19331525	0
mml-miR-1185-3p	MIMAT0027107	UAUACAGGGGGAGACUCUUA	20	mml-mir-1185-1 mml-mir-1185-2	mfa-miR-1185-3p	UAUACAGGGGGAGACUCUUA	20	mml-mir-1185-1:NC_022278.1:166262597-166262706 mml-mir-1185-2:NC_022278.1:166261397-166261455	0
mml-miR-1185-5p	MIMAT0024314	AGAGGAUACCCUUUGUAUGUU	21	mml-mir-1185-1 mml-mir-1185-2	mfa-miR-1185-5p	AGAGGAUACCCUUUGUAUGUU	21	mml-mir-1185-1:NC_022278.1:166262597-166262706 mml-mir-1185-2:NC_022278.1:166261397-166261455	0
mml-miR-1-2-5p	MIMAT0031099	ACAUACUUCUUUAUGUACCCAUA	23	mml-mir-1-2	mfa-miR-1-2-5p	ACAUACUUCUUUAUGUACCCAUA	23	mml-mir-1-2:NC_022289.1:60473834-60473905	0
mml-miR-1224-3p	MIMAT0005571	CCCCACCUCCUCUCUCCUCAG	21	mml-mir-1224	mfa-miR-1224-3p	CCCCACCUCCUCUCUCCUCAG	21	mml-mir-1224:NC_022273.1:88926936-88927020	0
mml-miR-1224-5p	MIMAT0005570	GUGAGGACUCGGGAGGUGG	19	mml-mir-1224	mfa-miR-1224-5p	GUGAGGACUCGGGAGGUGG	19	mml-mir-1224:NC_022273.1:88926936-88927020	0
mml-miR-1225-3p	MIMAT0005575	CUGAGCCCCUGUGCCGCCCCCAG	23	mml-mir-1225	mfa-miR-1225-3p	CUGAGCCCCUGUGCCGCCCCCAG	23	mml-mir-1225:NC_022291.1:2158511-2158600	0
mml-miR-1225-5p	MIMAT0005574	GUGGGUACGGCCCAGUGGGGG	21	mml-mir-1225	mfa-miR-1225-5p	GUGGGUACGGCCCAGUGGGGG	21	mml-mir-1225:NC_022291.1:2158511-2158600	0
mml-miR-1226	MIMAT0005579	UCACCAGCCCUGUGUUCCCUAG	22	mml-mir-1226	mfa-miR-1226	UCACCAGCCCUGUGUUCCCUAG	22	mml-mir-1226:NC_022273.1:102921255-102921329	0
mml-miR-1227	MIMAT0005581	GUGGGGCCAGGCGGUGGUGG	20	mml-mir-1227	mfa-miR-1227	GUGGGGCCAGGCGGUGGUGG	20	mml-mir-1227:NC_022290.1:2102696-2102783	0
mml-miR-122a-3p	MIMAT0026813	ACGCCAUUAUCACACUAAAUA	21	mml-mir-122a	mfa-miR-122a-3p	ACGCCAUUAUCACACUAAAUA	21	mml-mir-122a:NC_022289.1:22098142-22098226	0
mml-miR-122a-5p	MIMAT0006180	UGGAGUGUGACAAUGGUGUUUG	22	mml-mir-122a	mfa-miR-122a-5p	UGGAGUGUGACAAUGGUGUUUG	22	mml-mir-122a:NC_022289.1:22098142-22098226	0
mml-miR-1230	MIMAT0005585	GUGGGUGGGGGCAUCUCGGA	20	mml-mir-1230	mfa-miR-1230	GUGGGUGGGGGCAUCUCGGA	20	mml-mir-1230:NW_005093626.1:26822-26894	0
mml-miR-1232	MIMAT0005587	CUGACCCCGACCACCCCGCAG	21	mml-mir-1232	mfa-miR-1232	CUGACCCCGACCACCCCGCAG	21	mml-mir-1232:NC_022286.1:1288260-1288332	0
mml-miR-1233	MIMAT0012789	UGAGCCCUGUCCUCCCGCAG	20	mml-mir-1233	mfa-miR-1233	UGAGCCCUGUCCUCCCGCAG	20	mml-mir-1233:NC_022278.1:9028962-9029043	0
mml-miR-1234	MIMAT0012790	UCGGCCUGACCACCCACCCCAC	22	mml-mir-1234	mfa-miR-1234	UCGGCCUGACCACCCACCCCAC	22	mml-mir-1234:NC_022279.1:146055679-146055746	0
mml-miR-1235	MIMAT0005590	UCUAACCGCACCGUCCCCCAG	21	mml-mir-1235	mfa-miR-1235	UCUAACCGCACCGUCCCCCAG	21	mml-mir-1235:NC_022279.1:145571308-145571381	0
mml-miR-1239	MIMAT0005594	UUCCCCAUUCUGCCUGGCCUAG	22	mml-mir-1239	mfa-miR-1239	UUCCCCAUUCUGCCUGGCCUAG	22	mml-mir-1239:NC_022290.1:18515598-18515702	0
mml-miR-1240	MIMAT0005861	UCACCAUGACCCUGAUCCCACU	22	mml-mir-1240	mfa-miR-1240	UCACCAUGACCCUGAUCCCACU	22	mml-mir-1240:NC_022283.1:108913662-108913744	0
mml-miR-1241	MIMAT0005862	CUCACCUCUCUGUGCCUUCCAG	22	mml-mir-1241	mfa-miR-1241	CUCACCUCUCUGUGCCUUCCAG	22	mml-mir-1241:NC_022291.1:56084476-56084559	0
mml-miR-1243-3p	MIMAT0024338	AAACUGGAUCAAUUAUAGGAG	21	mml-mir-1243	mfa-miR-1243-3p	AAACUGGAUCAAUUAUAGGAG	21	mml-mir-1243:NC_022276.1:112498036-112498146	0
mml-miR-1243-5p	MIMAT0027116	UCCUGUAACUGGGCCAGUUUC	21	mml-mir-1243	mfa-miR-1243-5p	UCCUGUAACUGGGCCAGUUUC	21	mml-mir-1243:NC_022276.1:112498036-112498146	0
mml-miR-1245-3p	MIMAT0028251	GAUGAGCUAAAGGCCUAUAC	20	mml-mir-1245	mfa-miR-1245-3p	GAUGAGCUAAAGGCCUAUAC	20	mml-mir-1245:NC_022283.1:78103360-78103416	0
mml-miR-1245-5p	MIMAT0028250	GUAGGCCUUUAGAUCAUCUA	20	mml-mir-1245	mfa-miR-1245-5p	GUAGGCCUUUAGAUCAUCUA	20	mml-mir-1245:NC_022283.1:78103360-78103416	0
mml-miR-1247-3p	MIMAT0028359	CGGGAACGUCGAGACUGGAGC	21	mml-mir-1247	mfa-miR-1247-3p	CGGGAACGUCGAGACUGGAGC	21	mml-mir-1247:NC_022278.1:166784248-166784305	0
mml-miR-1247-5p	MIMAT0028358	ACCCGUCCCGUUCGUCCCCGGA	22	mml-mir-1247	mfa-miR-1247-5p	ACCCGUCCCGUUCGUCCCCGGA	22	mml-mir-1247:NC_022278.1:166784248-166784305	0
mml-miR-1249	MIMAT0024324	ACGCCCUUCCCCCCCUUCUUCA	22	mml-mir-1249	mfa-miR-1249	ACGCCCUUCCCCCCCUUCUUCA	22	mml-mir-1249:NC_022281.1:5796269-5796380	0
mml-miR-124a-3p	MIMAT0002470	UUAAGGCACGCGGUGAAUGCCA	22	mml-mir-124a-1 mml-mir-124a-2	mfa-miR-124a-3p	UUAAGGCACGCGGUGAAUGCCA	22	mml-mir-124a-1:NC_022279.1:65532315-65532423 mml-mir-124a-2:NC_022279.1:10808632-10808716	0
mml-miR-124a-5p	MIMAT0026585	GUUCACAGCGGACCUUGAU	19	mml-mir-124a-1 mml-mir-124a-2	mfa-miR-124a-5p	GUUCACAGCGGACCUUGAU	19	mml-mir-124a-1:NC_022279.1:65532315-65532423 mml-mir-124a-2:NC_022279.1:10808632-10808716	0
mml-miR-1250	MIMAT0024334	ACGGUGCUGAAUGUGGCCUU	20	mml-mir-1250	mfa-miR-1250	ACGGUGCUGAAUGUGGCCUU	20	mml-mir-1250:NC_022287.1:78708336-78708445	0
mml-miR-1251-3p	MIMAT0028243	CGCUUUGCUCAGCCAGUGUAG	21	mml-mir-1251	mfa-miR-1251-3p	CGCUUUGCUCAGCCAGUGUAG	21	mml-mir-1251:NC_022282.1:101220809-101220867	0
mml-miR-1251-5p	MIMAT0028242	ACUCUAGCUGCCAAAGGCGCU	21	mml-mir-1251	mfa-miR-1251-5p	ACUCUAGCUGCCAAAGGCGCU	21	mml-mir-1251:NC_022282.1:101220809-101220867	0
mml-miR-1255a-3p	MIMAT0027110	CUACCUACUUUGCUCAUCUUUG	22	mml-mir-1255a	mfa-miR-1255a-3p	CUACCUACUUUGCUCAUCUUUG	22	mml-mir-1255a:NC_022276.1:100624270-100624380	0
mml-miR-1255a-5p	MIMAT0024320	AGGAUGAGCAAAGGAAGUAGU	21	mml-mir-1255a	mfa-miR-1255a-5p	AGGAUGAGCAAAGGAAGUAGU	21	mml-mir-1255a:NC_022276.1:100624270-100624380	0
mml-miR-1255b	MIMAT0024342	UACGGAUAAGCAAAGAAAGUGG	22	mml-mir-1255b	mfa-miR-1255b	UACGGAUAAGCAAAGAAAGUGG	22	mml-mir-1255b:NC_022272.1:25960397-25960508	0
mml-miR-1258	MIMAT0024322	AGUUAGGAUUAGGUCGUGGAA	21	mml-mir-1258	mfa-miR-1258	AGUUAGGAUUAGGUCGUGGAA	21	mml-mir-1258:NC_022283.1:68833176-68833285	0
mml-miR-125a-3p	MIMAT0006182	ACAGGUGAGGUUCUUGGGAGCC	22	mml-mir-125a	mfa-miR-125a-3p	ACAGGUGAGGUUCUUGGGAGCC	22	mml-mir-125a:NC_022290.1:52421542-52421627	0
mml-miR-125a-5p	MIMAT0006181	UCCCUGAGACCCUUUAACCUGUGA	24	mml-mir-125a	mfa-miR-125a-5p	UCCCUGAGACCCUUUAACCUGUGA	24	mml-mir-125a:NC_022290.1:52421542-52421627	0
mml-miR-125b-1-3p	MIMAT0026564	ACGGGUUAGGCUCUUGGGAGCU	22	mml-mir-125b-1	mfa-miR-125b-1-3p	ACGGGUUAGGCUCUUGGGAGCU	22	mml-mir-125b-1:NC_022285.1:118125306-118125393	0
mml-miR-125b-5p	MIMAT0002225	UCCCUGAGACCCUAACUUGUGA	22	mml-mir-125b-1 mml-mir-125b-2	mfa-miR-125b-5p	UCCCUGAGACCCUAACUUGUGA	22	mml-mir-125b-1:NC_022285.1:118125306-118125393 mml-mir-125b-2:NC_022274.1:30675087-30675175	0
mml-miR-125b-2-3p	MIMAT0031073	ACAAGUCAGGCUCUUGGGACCU	22	mml-mir-125b-2	mfa-miR-125b-2-3p	ACAAGUCAGGCUCUUGGGACCU	22	mml-mir-125b-2:NC_022274.1:30675087-30675175	0
mml-miR-126	MIMAT0006183	UCGUACCGUGAGUAAUAAUGCG	22	mml-mir-126	mfa-miR-126	UCGUACCGUGAGUAAUAAUGCG	22	mml-mir-126:NC_022286.1:1660721-1660805	0
mml-miR-1260b	MIMAT0024319	AUCCCACCACUGCCACCA	18	mml-mir-1260b	mfa-miR-1260b	AUCCCACCACUGCCACCA	18	mml-mir-1260b:NC_022285.1:92220827-92220934	0
mml-miR-1262-3p	MIMAT0024321	UGAUGGGUGAAUUUGUAGAAGG	22	mml-mir-1262	mfa-miR-1262-3p	UGAUGGGUGAAUUUGUAGAAGG	22	mml-mir-1262:NC_022272.1:159139120-159139231	0
mml-miR-1262-5p	MIMAT0027111	UUCUAUAAAUUCAUCCAUCACA	22	mml-mir-1262	mfa-miR-1262-5p	UUCUAUAAAUUCAUCCAUCACA	22	mml-mir-1262:NC_022272.1:159139120-159139231	0
mml-miR-127-3p	MIMAT0002281	UCGGAUCCGUCUGAGCUUGGCU	22	mml-mir-127	mfa-miR-127-3p	UCGGAUCCGUCUGAGCUUGGCU	22	mml-mir-127:NC_022278.1:166101887-166101983	0
mml-miR-127-5p	MIMAT0026570	UGAAGCUCAGAGGGCUCUGAUU	22	mml-mir-127	mfa-miR-127-5p	UGAAGCUCAGAGGGCUCUGAUU	22	mml-mir-127:NC_022278.1:166101887-166101983	0
mml-miR-1271-3p	MIMAT0027108	GUGCCUGCUAUGUGCCGGGCA	21	mml-mir-1271	mfa-miR-1271-3p	GUGCCUGCUAUGUGCCGGGCA	21	mml-mir-1271:NC_022277.1:176117907-176118015	0
mml-miR-1271-5p	MIMAT0024315	CUUGGCACCUAGCAAGCACUCA	22	mml-mir-1271	mfa-miR-1271-5p	CUUGGCACCUAGCAAGCACUCA	22	mml-mir-1271:NC_022277.1:176117907-176118015	0
mml-miR-1277	MIMAT0024317	UACGUAGAUAUAUAUGUAUUU	21	mml-mir-1277	mfa-miR-1277	UACGUAGAUAUAUAUGUAUUU	21	mml-mir-1277:NC_022292.1:115042697-115042804	0
mml-miR-1283	MIMAT0024352	CUACAAAGGAAAGCACUUUC	20	mml-mir-1283	mfa-miR-1283	CUACGAAGGAAAGCACUUUC	20	mml-mir-1283:NC_022290.1:54511549-54511658	1
mml-miR-1284	MIMAT0024343	UCUGUACAGACCCUGGCUUU	20	mml-mir-1284	mfa-miR-1284	UCUGUACAGACCCUGGCUUU	20	mml-mir-1284:NC_022273.1:127144159-127144268	0
mml-miR-128a-3p	MIMAT0002229	UCACAGUGAACCGGUCUCUUUU	22	mml-mir-128a	mfa-miR-128a-3p	UCACAGUGAACCGGUCUCUUUU	22	mml-mir-128a:NC_022283.1:22055380-22055461	0
mml-miR-128a-5p	MIMAT0026565	CGGGGCCGUAGCACUGUCUGAGA	23	mml-mir-128a	mfa-miR-128a-5p	CGGGGCCGUAGCACUGUCUGAGA	23	mml-mir-128a:NC_022283.1:22055380-22055461	0
mml-miR-128b-3p	MIMAT0006184	UCACAGUGAACCGGUCUCUUU	21	mml-mir-128b	mfa-miR-128b-3p	UCACAGUGAACCGGUCUCUUU	21	mml-mir-128b:NC_022273.1:11668646-11668729	0
mml-miR-128b-5p	MIMAT0026814	GGGGGCCGAUACACUGUACGAGA	23	mml-mir-128b	mfa-miR-128b-5p	GGGGGCCGAUACACUGUACGAGA	23	mml-mir-128b:NC_022273.1:11668646-11668729	0
mml-miR-129-1-3p	MIMAT0006186	AAGCCCUUACCCCAAAAAGUAU	22	mml-mir-129-1	mfa-miR-129-1-3p	AAGCCCUUACCCCAAAAAGUAU	22	mml-mir-129-1:NC_022274.1:161064682-161064753	0
mml-miR-129-5p	MIMAT0006185	CUUUUUGCGGUCUGGGCUUGC	21	mml-mir-129-1 mml-mir-129-2	mfa-miR-129-5p	CUUUUUGCGGUCUGGGCUUGC	21	mml-mir-129-1:NC_022274.1:161064682-161064753 mml-mir-129-2:NC_022285.1:23994490-23994581	0
mml-miR-129-2-3p	MIMAT0031083	AAGCCCUUACCCCAAAAAGCA	21	mml-mir-129-2	mfa-miR-129-2-3p	AAGCCCUUACCCCAAAAAGCA	21	mml-mir-129-2:NC_022285.1:23994490-23994581	0
mml-miR-1296-3p	MIMAT0027114	GAGUGGGGCUUCGACCCUAACC	22	mml-mir-1296	mfa-miR-1296-3p	GAGUGGGGCUUCGACCCUAACC	22	mml-mir-1296:NC_022280.1:72660327-72660438	0
mml-miR-1296-5p	MIMAT0024328	UUAGGGCCCUGGCUCCAUCUCCU	23	mml-mir-1296	mfa-miR-1296-5p	UUAGGGCCCUGGCUCCAUCUCCU	23	mml-mir-1296:NC_022280.1:72660327-72660438	0
mml-miR-1298-3p	MIMAT0027109	CAUCUGGGCAACUGACUGAACU	22	mml-mir-1298	mfa-miR-1298-3p	CAUCUGGGCAACUGACUGAACU	22	mml-mir-1298:NC_022292.1:111657735-111657844	0
mml-miR-1298-5p	MIMAT0024316	UUCAUUCGGCUGUCCAGAUGUA	22	mml-mir-1298	mfa-miR-1298-5p	UUCAUUCGGCUGUCCAGAUGUA	22	mml-mir-1298:NC_022292.1:111657735-111657844	0
mml-miR-1304	MIMAT0024339	UUCGAGGCUACAAUGAGAUGUG	22	mml-mir-1304	mfa-miR-1304	UUCGAGGCUACAAUGAGAUGUG	22	mml-mir-1304:NC_022285.1:89611338-89611449	0
mml-miR-1306-3p	MIMAT0028241	ACGUUGGCUCUGGUGGUG	18	mml-mir-1306	mfa-miR-1306-3p	ACGUUGGCUCUGGUGGUG	18	mml-mir-1306:NC_022281.1:31358005-31358062	0
mml-miR-1306-5p	MIMAT0028240	CCACCUCCCCUGCAAACGUCC	21	mml-mir-1306	mfa-miR-1306-5p	CCACCUCCCCUGCAAACGUCC	21	mml-mir-1306:NC_022281.1:31358005-31358062	0
mml-miR-130a-3p	MIMAT0002235	CAGUGCAAUGUUAAAAGGGC	20	mml-mir-130a	mfa-miR-130a-3p	CAGUGCAAUGUUAAAAGGGC	20	mml-mir-130a:NC_022285.1:15972418-15972498	0
mml-miR-130a-5p	MIMAT0026566	GCUCUUUUCACAUUGUGCUACU	22	mml-mir-130a	mfa-miR-130a-5p	GCUCUUUUCACAUUGUGCUACU	22	mml-mir-130a:NC_022285.1:15972418-15972498	0
mml-miR-130b-3p	MIMAT0006187	CAGUGCAAUGAUGAAAGGGCAU	22	mml-mir-130b	mfa-miR-130b-3p	CAGUGCAAUGAUGAAAGGGCAU	22	mml-mir-130b:NC_022281.1:30075092-30075173	0
mml-miR-130b-5p	MIMAT0026815	ACUCUUUCCCUGUUGCACUACU	22	mml-mir-130b	mfa-miR-130b-5p	ACUCUUUCCCUGUUGCACUACU	22	mml-mir-130b:NC_022281.1:30075092-30075173	0
mml-miR-132-3p	MIMAT0006188	UAACAGUCUACAGCCAUGGUCG	22	mml-mir-132	mfa-miR-132-3p	UAACAGUCUACAGCCAUGGUCG	22	mml-mir-132:NC_022287.1:1954994-1955094	0
mml-miR-132-5p	MIMAT0026816	ACCGUGGCUUUCGAUUGUUACU	22	mml-mir-132	mfa-miR-132-5p	ACCGUGGCUUUCGAUUGUUACU	22	mml-mir-132:NC_022287.1:1954994-1955094	0
mml-miR-1323-3p	MIMAT0027118	AAAGUGCACCCAGUUUUGGGG	21	mml-mir-1323	mfa-miR-1323-3p	AAAGUGCACCCAGUUUUGGGG	21	mml-mir-1323:NC_022290.1:54498488-54498595	0
mml-miR-1323-5p	MIMAT0024346	UCAAAACUGAGGGGCAUUUUC	21	mml-mir-1323	mfa-miR-1323-5p	UCAAAACUGAGGGGCAUUUUC	21	mml-mir-1323:NC_022290.1:54498488-54498595	0
mml-miR-133a	MIMAT0002244	UUGUCCCCUUCAACCAGCUGU	21	mml-mir-133a	mfa-miR-133a	UGGUCCCCUUCAACCAGCUGU	21	mml-mir-133a:NC_022289.1:60477101-60477188	1
mml-miR-133b-3p	MIMAT0006189	UUUGGUCCCCUUCAACCAGCUA	22	mml-mir-133b	mfa-miR-133b-3p	UUUGGUCCCCUUCAACCAGCUA	22	mml-mir-133b:NC_022275.1:118507477-118507595	0
mml-miR-133b-5p	MIMAT0026818	UGGUCAAACGGAACCAAGUC	20	mml-mir-133b	mfa-miR-133b-5p	UGGUCAAACGGAACCAAGUC	20	mml-mir-133b:NC_022275.1:118507477-118507595	0
mml-miR-133c-3p	MIMAT0006777	UUUGGUCCCCUUCAACCAGCUG	22	mml-mir-133c	mfa-miR-133c-3p	UUUGGUCCCCUUCAACCAGCUG	22	mml-mir-133c:NC_022281.1:94559648-94559749	0
mml-miR-133c-5p	MIMAT0026817	AGCUGGUAAAAUGGAACCAAAU	22	mml-mir-133c	mfa-miR-133c-5p	AGCUGGUAAAAUGGAACCAAAU	22	mml-mir-133c:NC_022281.1:94559648-94559749	0
mml-miR-133d-3p	MIMAT0028281	UUGGUCCCCUUCAACCAGCUGU	22	mml-mir-133d	mfa-miR-133d-3p	UUGGUCCCCUUCAACCAGCUGU	22	mml-mir-133d:NC_022289.1:60477116-60477175	0
mml-miR-133d-5p	MIMAT0028280	AGCUGGUAAAAUGGAACCAAAU	22	mml-mir-133d	mfa-miR-133d-5p	AGCUGGUAAAAUGGAACCAAAU	22	mml-mir-133d:NC_022289.1:60477116-60477175	0
mml-miR-134-3p	MIMAT0026819	CCUGUGGGCCACCUAGUCACCAA	23	mml-mir-134	mfa-miR-134-3p	CCUGUGGGCCACCUAGUCACCAA	23	mml-mir-134:NC_022278.1:166273106-166273178	0
mml-miR-134-5p	MIMAT0006190	UGUGACUGGUUGACCAGAGGGG	22	mml-mir-134	mfa-miR-134-5p	UGUGACUGGUUGACCAGAGGGG	22	mml-mir-134:NC_022278.1:166273106-166273178	0
mml-miR-135a-1-3p	MIMAT0031029	AUAUAGGGAUUGGAGCCGUGGC	22	mml-mir-135a-1	mfa-miR-135a-1-3p	AUAUAGGGAUUGGAGCCGUGGC	22	mml-mir-135a-1:NC_022273.1:107565400-107565489	0
mml-miR-135a-2-3p	MIMAT0026567	AUGUAGGGAUGGAAGCCAUGAA	22	mml-mir-135a-2	mfa-miR-135a-2-3p	AUGUAGGGAUGGAAGCCAUGAA	22	mml-mir-135a-2:NC_022282.1:101292132-101292231	0
mml-miR-135a-5p	MIMAT0002251	UAUGGCUUUUUAUUCCUAUGUGA	23	mml-mir-135a-2 mml-mir-135a-1	mfa-miR-135a-5p	UAUGGCUUUUUAUUCCUAUGUGA	23	mml-mir-135a-2:NC_022282.1:101292132-101292231 mml-mir-135a-1:NC_022273.1:107565400-107565489	0
mml-miR-135b-3p	MIMAT0026820	AUGUAGGGCUAAAAGCCAUGGG	22	mml-mir-135b	mfa-miR-135b-3p	AUGUAGGGCUAAAAGCCAUGGG	22	mml-mir-135b:NC_022272.1:63951584-63951680	0
mml-miR-135b-5p	MIMAT0006191	UAUGGCUUUUCAUUCCUAUGUGA	23	mml-mir-135b	mfa-miR-135b-5p	UAUGGCUUUUCAUUCCUAUGUGA	23	mml-mir-135b:NC_022272.1:63951584-63951680	0
mml-miR-136	MIMAT0006192	ACUCCAUUUGUUUUGAUGAUGGA	23	mml-mir-136	mfa-miR-136	ACUCCAUUUGUUUUGAUGAUGGA	23	mml-mir-136:NC_022278.1:166103608-166103699	0
mml-miR-137-3p	MIMAT0006193	UUAUUGCUUAAGAAUACGCGUAG	23	mml-mir-137	mfa-miR-137-3p	UUAUUGCUUAAGAAUACGCGUAG	23	mml-mir-137:NC_022272.1:128814990-128815091	0
mml-miR-137-5p	MIMAT0026821	ACGGGUAUUCUUGGGUGGAUAAUA	24	mml-mir-137	mfa-miR-137-5p	ACGGGUAUUCUUGGGUGGAUAAUA	24	mml-mir-137:NC_022272.1:128814990-128815091	0
mml-miR-138-3p	MIMAT0026822	UAUUUCACGACACCAGGGUU	20	mml-mir-138	mfa-miR-138-3p	UAUUUCACGACACCAGGGUU	20	mml-mir-138:NC_022291.1:44877004-44877087	0
mml-miR-138-5p	MIMAT0006194	AGCUGGUGUUGUGAAUCAGGCCG	23	mml-mir-138	mfa-miR-138-5p	AGCUGGUGUUGUGAAUCAGGCCG	23	mml-mir-138:NC_022291.1:44877004-44877087	0
mml-miR-139-3p	MIMAT0006196	GGAGACGCGGCCCUGUUGGAGU	22	mml-mir-139	mfa-miR-139-3p	GGAGACGCGGCCCUGUUGGAGU	22	mml-mir-139:NC_022285.1:67794914-67794981	0
mml-miR-139-5p	MIMAT0006195	UCUACAGUGCACGUGUCUCCAG	22	mml-mir-139	mfa-miR-139-5p	UCUACAGUGCACGUGUCUCCAG	22	mml-mir-139:NC_022285.1:67794914-67794981	0
mml-miR-140-3p	MIMAT0006198	UACCACAGGGUAGAACCACGG	21	mml-mir-140	mfa-miR-140-3p	UACCACAGGGUAGAACCACGG	21	mml-mir-140:NC_022291.1:58245562-58245661	0
mml-miR-140-5p	MIMAT0006197	CAGUGGUUUUACCCUAUGGUAG	22	mml-mir-140	mfa-miR-140-5p	CAGUGGUUUUACCCUAUGGUAG	22	mml-mir-140:NC_022291.1:58245562-58245661	0
mml-miR-141-3p	MIMAT0002196	AACACUGUCUGGUAAAGAUGG	21	mml-mir-141	mfa-miR-141-3p	AACACUGUCUGGUAAAGAUGG	21	mml-mir-141:NC_022282.1:7275152-7275246	0
mml-miR-141-5p	MIMAT0026561	UCUUCCAGUACAGUGUUGGA	20	mml-mir-141	mfa-miR-141-5p	UCUUCCAGUACAGUGUUGGA	20	mml-mir-141:NC_022282.1:7275152-7275246	0
mml-miR-142-3p	MIMAT0006200	UGUAGUGUUUCCUACUUUAUGGA	23	mml-mir-142	mfa-miR-142-3p	UGUAGUGUUUCCUACUUUAUGGA	23	mml-mir-142:NC_022287.1:43850692-43850778	0
mml-miR-142-5p	MIMAT0006199	CAUAAAGUAGAAAGCACUACU	21	mml-mir-142	mfa-miR-142-5p	CAUAAAGUAGAAAGCACUACU	21	mml-mir-142:NC_022287.1:43850692-43850778	0
mml-miR-143-3p	MIMAT0006201	UGAGAUGAAGCACUGUAGCUC	21	mml-mir-143	mfa-miR-143-3p	UGAGAUGAAGCACUGUAGCUC	21	mml-mir-143:NC_022277.1:148755826-148755931	0
mml-miR-143-5p	MIMAT0026823	GUGCAGUGCUGCAUCUCUGG	20	mml-mir-143	mfa-miR-143-5p	GUGCAGUGCUGCAUCUCUGG	20	mml-mir-143:NC_022277.1:148755826-148755931	0
mml-miR-144	MIMAT0006202	UACAGUAUAGAUGAUGUACU	20	mml-mir-144	mfa-miR-144	UACAGUAUAGAUGAUGUACU	20	mml-mir-144:NC_022287.1:25123188-25123273	0
mml-miR-145-3p	MIMAT0026568	GGAUUCCUGGAAAUACUGUUCUU	23	mml-mir-145	mfa-miR-145-3p	GGAUUCCUGGAAAUACUGUUCUU	23	mml-mir-145:NC_022277.1:148757532-148757619	0
mml-miR-145-5p	MIMAT0002266	GUCCAGUUUUCCCAGGAAUCCCUU	24	mml-mir-145	mfa-miR-145-5p	GUCCAGUUUUCCCAGGAAUCCCUU	24	mml-mir-145:NC_022277.1:148757532-148757619	0
mml-miR-146a-3p	MIMAT0026824	CCUGUGAAAUUCAGUUCUUCAG	22	mml-mir-146a	mfa-miR-146a-3p	CCUGUGAAAUUCAGUUCUUCAG	22	mml-mir-146a:NC_022277.1:159927683-159927781	0
mml-miR-146a-5p	MIMAT0006203	UGAGAACUGAAUUCCAUGGGUU	22	mml-mir-146a	mfa-miR-146a-5p	UGAGAACUGAAUUCCAUGGGUU	22	mml-mir-146a:NC_022277.1:159927683-159927781	0
mml-miR-146b-3p	MIMAT0006205	UGCCCUGUGGACUCAGUUCUGG	22	mml-mir-146b	mfa-miR-146b-3p	UGCCCUAUGGACUCAGUUCUGG	22	mml-mir-146b:NC_022280.1:101442738-101442811	1
mml-miR-146b-5p	MIMAT0006204	UGAGAACUGAAUUCCAUAGGCU	22	mml-mir-146b	mfa-miR-146b-5p	UGAGAACUGAAUUCCAUAGGCU	22	mml-mir-146b:NC_022280.1:101442738-101442811	0
mml-miR-147a	MIMAT0006206	GUGUGUGGAAAUGCUUCUGCUA	22	mml-mir-147a	mfa-miR-147a	GUGUGUGGAAAUGCUUCUGCUA	22	mml-mir-147a:NC_022286.1:17083844-17083915	0
mml-miR-147b	MIMAT0006207	GUGUGCGGAAGUGCUUCUGCU	21	mml-mir-147b	mfa-miR-147b	GUGUGCGGAAGUGCUUCUGCU	21	mml-mir-147b:NC_022278.1:22340633-22340712	0
mml-miR-148a-3p	MIMAT0006208	UCAGUGCACUACAGAACUUUGU	22	mml-mir-148a	mfa-miR-148a-3p	UCAGUGCACUACAGAACUUUGU	22	mml-mir-148a:NC_022274.1:94823501-94823568	0
mml-miR-148a-5p	MIMAT0026825	AAAGUUCUGAGACACUCCGACU	22	mml-mir-148a	mfa-miR-148a-5p	AAAGUUCUGAGACACUCCGACU	22	mml-mir-148a:NC_022274.1:94823501-94823568	0
mml-miR-148b-3p	MIMAT0006209	UCAGUGCAUCACAGAACUUUGU	22	mml-mir-148b	mfa-miR-148b-3p	UCAGUGCAUCACAGAACUUUGU	22	mml-mir-148b:NC_022282.1:53257122-53257220	0
mml-miR-148b-5p	MIMAT0026826	GAAGUUCUGUUAUACACUCAGGCU	24	mml-mir-148b	mfa-miR-148b-5p	GAAGUUCUGUUAUACACUCAGGCU	24	mml-mir-148b:NC_022282.1:53257122-53257220	0
mml-miR-149-3p	MIMAT0026827	GAGGGAGGGACGGGGGCUGUGC	22	mml-mir-149	mfa-miR-149-3p	GAGGGAGGGACGGGGGCUGUGC	22	mml-mir-149:NC_022283.1:130324771-130324859	0
mml-miR-149-5p	MIMAT0006210	UCUGGCUCCGUGUCUUCACUCCC	23	mml-mir-149	mfa-miR-149-5p	UCUGGCUCCGUGUCUUCACUCCC	23	mml-mir-149:NC_022283.1:130324771-130324859	0
mml-miR-150-3p	MIMAT0026828	CUGGUACAGGCCUGGGGGACA	21	mml-mir-150	mfa-miR-150-3p	CUGGUACAGGCCUGGGGGACA	21	mml-mir-150:NC_022290.1:50335227-50335310	0
mml-miR-150-5p	MIMAT0006211	UCUCCCAACCCUUGUACCAGUG	22	mml-mir-150	mfa-miR-150-5p	UCUCCCAACCCUUGUACCAGUG	22	mml-mir-150:NC_022290.1:50335227-50335310	0
mml-miR-151-3p	MIMAT0006213	CUAGACUGAAGCUCCUUGAGG	21	mml-mir-151	mfa-miR-151-3p	CUAGACUGAAGCUCCUUGAGG	21	mml-mir-151:NC_022279.1:142168666-142168755	0
mml-miR-151-5p	MIMAT0006212	UCGAGGAGCUCACAGUCUAGU	21	mml-mir-151	mfa-miR-151-5p	UCGAGGAGCUCACAGUCUAGU	21	mml-mir-151:NC_022279.1:142168666-142168755	0
mml-miR-152-3p	MIMAT0006214	UCAGUGCAUGACAGAACUUGG	21	mml-mir-152	mfa-miR-152-3p	UCAGUGCAUGACAGAACUUGG	21	mml-mir-152:NC_022287.1:33369960-33370046	0
mml-miR-152-5p	MIMAT0026829	AGGUUCUGUGAUACACUCCGACU	23	mml-mir-152	mfa-miR-152-5p	AGGUUCUGUGAUACACUCCGACU	23	mml-mir-152:NC_022287.1:33369960-33370046	0
mml-miR-153-1-5p	MIMAT0026569	UCAUUUUUGUGAUCUGCAGCU	21	mml-mir-153-1	mfa-miR-153-1-5p	UCAUUUUUGUGAUCUGCAGCU	21	mml-mir-153-1:NC_022283.1:108984428-108984517	0
mml-miR-153-3p	MIMAT0002271	UUGCAUAGUCACAAAAGUGA	20	mml-mir-153-1 mml-mir-153-2	mfa-miR-153-3p	UUGCAUAGUCACAAAAGUGA	20	mml-mir-153-1:NC_022283.1:108984428-108984517 mml-mir-153-2:NC_022274.1:190524801-190524887	0
mml-miR-153-2-5p	MIMAT0031060	UCAUUUUUGUGAUGUUGCAGCU	22	mml-mir-153-2	mfa-miR-153-2-5p	UCAUUUUUGUGAUGUUGCAGCU	22	mml-mir-153-2:NC_022274.1:190524801-190524887	0
mml-miR-154-3p	MIMAT0026830	AAUCAUACACGGUUGACCUAUU	22	mml-mir-154	mfa-miR-154-3p	AAUCAUACACGGUUGACCUAUU	22	mml-mir-154:NC_022278.1:166278154-166278237	0
mml-miR-154-5p	MIMAT0006215	UAGGUUAUCCGUGUUGCCUUCG	22	mml-mir-154	mfa-miR-154-5p	UAGGUUAUCCGUGUUGCCUUCG	22	mml-mir-154:NC_022278.1:166278154-166278237	0
mml-miR-155	MIMAT0006216	UUAAUGCUAAUCGUGAUAGGGGU	23	mml-mir-155	mfa-miR-155	UUAAUGCUAAUCGUGAUAGGGGU	23	mml-mir-155:NC_022274.1:21414573-21414637	0
mml-miR-15a-3p	MIMAT0026593	GCAGGCCAUAUUGUGCUGCCUCA	23	mml-mir-15a	mfa-miR-15a-3p	GCAGGCCAUAUUGUGCUGCCUCA	23	mml-mir-15a:NC_022288.1:29264091-29264173	0
mml-miR-15a-5p	MIMAT0002650	UAGCAGCACAUAAUGGUUUGUG	22	mml-mir-15a	mfa-miR-15a-5p	UAGCAGCACAUAAUGGUUUGUG	22	mml-mir-15a:NC_022288.1:29264091-29264173	0
mml-miR-15b-3p	MIMAT0026562	CGAAUCAUUAUUUGCUGCUCUA	22	mml-mir-15b	mfa-miR-15b-3p	CGAAUCAUUAUUUGCUGCUCUA	22	mml-mir-15b:NC_022273.1:62802630-62802727	0
mml-miR-15b-5p	MIMAT0002207	UAGCAGCACAUCAUGGUUUACA	22	mml-mir-15b	mfa-miR-15b-5p	UAGCAGCACAUCAUGGUUUACA	22	mml-mir-15b:NC_022273.1:62802630-62802727	0
mml-miR-16-1-3p	MIMAT0026594	CCAGUAUUAACUGUGCUGCUGAA	23	mml-mir-16-1	mfa-miR-16-1-3p	CCAGUAUUAACUGUGCUGCUGAA	23	mml-mir-16-1:NC_022288.1:29263945-29264033	0
mml-miR-16-5p	MIMAT0002651	UAGCAGCACGUAAAUAUUGGCG	22	mml-mir-16-1 mml-mir-16-2	mfa-miR-16-5p	UAGCAGCACGUAAAUAUUGGCG	22	mml-mir-16-1:NC_022288.1:29263945-29264033 mml-mir-16-2:NC_022273.1:62802787-62802867	0
mml-miR-16-2-3p	MIMAT0031018	CCAAUAUUACUGUGCUGCUUCA	22	mml-mir-16-2	mfa-miR-16-2-3p	CCAAUAUUACUGUGCUGCUUCA	22	mml-mir-16-2:NC_022273.1:62802787-62802867	0
mml-miR-17-3p	MIMAT0002701	ACUGCAGUGAAGGCACUUGU	20	mml-mir-17	mfa-miR-17-3p	ACUGCAGUGAAGGCACUUGU	20	mml-mir-17:NC_022288.1:74024860-74024943	0
mml-miR-17-5p	MIMAT0002700	CAAAGUGCUUACAGUGCAGGUAGU	24	mml-mir-17	mfa-miR-17-5p	CAAAGUGCUUACAGUGCAGGUAGU	24	mml-mir-17:NC_022288.1:74024860-74024943	0
mml-miR-181a-3p	MIMAT0002622	ACCAUCGACCGUUGAUUGUACC	22	mml-mir-181a-1	mfa-miR-181a-3p	ACCAUCGACCGUUGAUUGUACC	22	mml-mir-181a-1:NC_022272.1:57185180-57185289	0
mml-miR-181a-5p	MIMAT0002506	AACAUUCAACGCUGUCGGUGAGU	23	mml-mir-181a-2 mml-mir-181a-1	mfa-miR-181a-5p	AACAUUCAACGCUGUCGGUGAGU	23	mml-mir-181a-2:NC_022286.1:11399380-11399489 mml-mir-181a-1:NC_022272.1:57185180-57185289	0
mml-miR-181b-1-3p	MIMAT0026592	ACUGAACAAUGAAUGCAAC	19	mml-mir-181b-1	mfa-miR-181b-1-3p	ACUGAACAAUGAAUGCAAC	19	mml-mir-181b-1:NC_022272.1:57185009-57185118	0
mml-miR-181b-5p	MIMAT0002623	AACAUUCAUUGCUGUCGGUGGGUU	24	mml-mir-181b-1 mml-mir-181b-2	mfa-miR-181b-5p	AACAUUCAUUGCUGUCGGUGGGUU	24	mml-mir-181b-1:NC_022272.1:57185009-57185118 mml-mir-181b-2:NC_022286.1:11398155-11398243	0
mml-miR-181b-2-3p	MIMAT0031042	ACUGAUCGAUGAAUGCAAA	19	mml-mir-181b-2	mfa-miR-181b-2-3p	ACUGAUCGAUGAAUGCAAA	19	mml-mir-181b-2:NC_022286.1:11398155-11398243	0
mml-miR-181c-3p	MIMAT0026587	CCAUCGACCGUUGAGUGGACC	21	mml-mir-181c	mfa-miR-181c-3p	CCAUCGACCGUUGAGUGGACC	21	mml-mir-181c:NC_022290.1:14206541-14206650	0
mml-miR-181c-5p	MIMAT0002509	AACAUUCAACCUGUCGGUGAGU	22	mml-mir-181c	mfa-miR-181c-5p	AACAUUCAACCUGUCGGUGAGU	22	mml-mir-181c:NC_022290.1:14206541-14206650	0
mml-miR-181d	MIMAT0006217	AACAUUCAUUGUUGUCGGUGGGU	23	mml-mir-181d	mfa-miR-181d	AACAUUCAUUGUUGUCGGUGGGU	23	mml-mir-181d:NC_022290.1:14206717-14206853	0
mml-miR-182	MIMAT0002513	UUUGGCAAUGGUAGAACUCACA	22	mml-mir-182	mfa-miR-182	UUUGGCAAUGGUAGAACUCACA	22	mml-mir-182:NC_022274.1:162480896-162481007	0
mml-miR-183-3p	MIMAT0026603	GUGAAUUACCGAAGGGCCAUAAA	23	mml-mir-183	mfa-miR-183-3p	GUGAAUUACCGAAGGGCCAUAAA	23	mml-mir-183:NC_022274.1:162485647-162485756	0
mml-miR-183-5p	MIMAT0002783	UAUGGCACUGGUAGAAUUCACUG	23	mml-mir-183	mfa-miR-183-5p	UAUGGCACUGGUAGAAUUCACUG	23	mml-mir-183:NC_022274.1:162485647-162485756	0
mml-miR-184	MIMAT0006218	UGGACGGAGAACUGAUAAGGGU	22	mml-mir-184	mfa-miR-184	UGGACGGAGAACUGAUAAGGGU	22	mml-mir-184:NC_022278.1:57676145-57676228	0
mml-miR-185-3p	MIMAT0026831	AGGGGCUGGCUUUCCUCUGGU	21	mml-mir-185	mfa-miR-185-3p	AGGGGCUGGCUUUCCUCUGGU	21	mml-mir-185:NC_022281.1:31411900-31411981	0
mml-miR-185-5p	MIMAT0006219	UGGAGAGAAAGGCAGUUCCUGA	22	mml-mir-185	mfa-miR-185-5p	UGGAGAGAAAGGCAGUUCCUGA	22	mml-mir-185:NC_022281.1:31411900-31411981	0
mml-miR-186-3p	MIMAT0026832	CCCAAAGGUGAAUUUCUUGGG	21	mml-mir-186	mfa-miR-186-3p	CCCAAAGGUGAAUUUCUUGGG	21	mml-mir-186:NC_022272.1:156269169-156269254	0
mml-miR-186-5p	MIMAT0006220	CAAAGAAUUCUCCUUUUGGGCU	22	mml-mir-186	mfa-miR-186-5p	CAAAGAAUUCUCCUUUUGGGCU	22	mml-mir-186:NC_022272.1:156269169-156269254	0
mml-miR-187-3p	MIMAT0006221	UCGUGUCUUGUGUUGCAGCCGG	22	mml-mir-187	mfa-miR-187-3p	UCGUGUCUUGUGUUGCAGCCGG	22	mml-mir-187:NC_022289.1:46101825-46101933	0
mml-miR-187-5p	MIMAT0026833	GGCUACAACACAGGACCCGGG	21	mml-mir-187	mfa-miR-187-5p	GGCUACAACACAGGACCCGGG	21	mml-mir-187:NC_022289.1:46101825-46101933	0
mml-miR-188-3p	MIMAT0026571	UCCCACAUGCAGGGUUUGCA	20	mml-mir-188	mfa-miR-188-3p	UCCCACAUGCAGGGUUUGCA	20	mml-mir-188:NC_022292.1:48324765-48324850	0
mml-miR-188-5p	MIMAT0002307	CAUCCCUUGCAUGGUGGAGGGU	22	mml-mir-188	mfa-miR-188-5p	CAUCCCUUGCAUGGUGGAGGGU	22	mml-mir-188:NC_022292.1:48324765-48324850	0
mml-miR-18a-3p	MIMAT0026595	ACUGCCCUAAGUGCUCCUUCUGGC	24	mml-mir-18a	mfa-miR-18a-3p	ACUGCCCUAAGUGCUCCUUCUGGC	24	mml-mir-18a:NC_022288.1:74025006-74025076	0
mml-miR-18a-5p	MIMAT0002702	UAAGGUGCAUCUAGUGCAGAUA	22	mml-mir-18a	mfa-miR-18a-5p	UAAGGUGCAUCUAGUGCAGAUA	22	mml-mir-18a:NC_022288.1:74025006-74025076	0
mml-miR-18b	MIMAT0006163	UAAGGUGCAUCUAGUGCAGUUAG	23	mml-mir-18b	mfa-miR-18b	UAAGGUGCAUCUAGUGCAGUUAG	23	mml-mir-18b:NC_022292.1:131081470-131081540	0
mml-miR-190a-3p	MIMAT0026572	CUAUAUAUCAAACAUAUUCCU	21	mml-mir-190a	mfa-miR-190a-3p	CUAUAUAUCAAACAUAUUCCU	21	mml-mir-190a:NC_022278.1:40182977-40183061	0
mml-miR-190a-5p	MIMAT0002312	UGAUAUGUUUGAUAUAUUAGGU	22	mml-mir-190a	mfa-miR-190a-5p	UGAUAUGUUUGAUAUAUUAGGU	22	mml-mir-190a:NC_022278.1:40182977-40183061	0
mml-miR-190b	MIMAT0006222	UGAUAUGUUUGAUAUUGGGUU	21	mml-mir-190b	mfa-miR-190b	UGAUAUGUUUGAUAUUGGGUU	21	mml-mir-190b:NC_022272.1:97659080-97659158	0
mml-miR-191-3p	MIMAT0026834	GCUGCGCUUGGAUUUCGUCCCC	22	mml-mir-191	mfa-miR-191-3p	GCUGCGCUUGGAUUUCGUCCCC	22	mml-mir-191:NC_022273.1:104189884-104189975	0
mml-miR-191-5p	MIMAT0006223	CAACGGAAUCCCAAAAGCAGCUG	23	mml-mir-191	mfa-miR-191-5p	CAACGGAAUCCCAAAAGCAGCUG	23	mml-mir-191:NC_022273.1:104189884-104189975	0
mml-miR-1911-3p	MIMAT0028375	ACCAGGCAUUGUGGUCUCUGC	21	mml-mir-1911	mfa-miR-1911-3p	ACCAGGCAUUGUGGUCUCUGC	21	mml-mir-1911:NC_022292.1:111692289-111692347	0
mml-miR-1911-5p	MIMAT0028374	UGAGUACCGCCAUGUCUGUUGG	22	mml-mir-1911	mfa-miR-1911-5p	UGAGUACCGCCAUGUCUGUUGG	22	mml-mir-1911:NC_022292.1:111692289-111692347	0
mml-miR-192-3p	MIMAT0026835	UGCCAAUUCCAUAGGUCACAG	21	mml-mir-192	mfa-miR-192-3p	UGCCAAUUCCAUAGGUCACAG	21	mml-mir-192:NC_022285.1:9660423-9660532	0
mml-miR-192-5p	MIMAT0006224	CUGACCUAUGAAUUGACAGCC	21	mml-mir-192	mfa-miR-192-5p	CUGACCUAUGAAUUGACAGCC	21	mml-mir-192:NC_022285.1:9660423-9660532	0
mml-miR-193a-3p	MIMAT0006226	AACUGGCCUACAAAGUCCCAGU	22	mml-mir-193a	mfa-miR-193a-3p	AACUGGCCUACAAAGUCCCAGU	22	mml-mir-193a:NC_022287.1:27755006-27755090	0
mml-miR-193a-5p	MIMAT0006225	UGGGUCUUUGCGGGCGAGAUGA	22	mml-mir-193a	mfa-miR-193a-5p	UGGGUCUUUGCGGGCGAGAUGA	22	mml-mir-193a:NC_022287.1:27755006-27755090	0
mml-miR-193b-3p	MIMAT0006227	AACUGGCCCUCAAAGUCCCGCU	22	mml-mir-193b	mfa-miR-193b-3p	AACUGGCCCUCAAAGUCCCGCU	22	mml-mir-193b:NC_022291.1:14704692-14704774	0
mml-miR-193b-5p	MIMAT0026836	CGGGGUUUUGAGGGCGAGAUGA	22	mml-mir-193b	mfa-miR-193b-5p	CGGGGUUUUGAGGGCGAGAUGA	22	mml-mir-193b:NC_022291.1:14704692-14704774	0
mml-miR-194-5p	MIMAT0002727	UGUAACAGCAACUCCAUGUGGA	22	mml-mir-194-1 mml-mir-194-2	mfa-miR-194-5p	UGUAACAGCAACUCCAUGUGGA	22	mml-mir-194-1:NC_022272.1:78855041-78855125 mml-mir-194-2:NC_022285.1:9660230-9660314	0
mml-miR-194-3p	MIMAT0026837	CAGUGGGGCUGCUGUUAUCUG	21	mml-mir-194-2	mfa-miR-194-3p	CAGUGGGGCUGCUGUUAUCUG	21	mml-mir-194-2:NC_022285.1:9660230-9660314	0
mml-miR-195-3p	MIMAT0026838	CCAAUAUUGGCUGUGCUGCUCCA	23	mml-mir-195	mfa-miR-195-3p	CCAAUAUUGGCUGUGCUGCUCCA	23	mml-mir-195:NC_022287.1:7046634-7046720	0
mml-miR-195-5p	MIMAT0006228	UAGCAGCACAGAAAUAUUGGC	21	mml-mir-195	mfa-miR-195-5p	UAGCAGCACAGAAAUAUUGGC	21	mml-mir-195:NC_022287.1:7046634-7046720	0
mml-miR-196a-5p	MIMAT0002519	UAGGUAGUUUCAUGUUGUUGG	21	mml-mir-196a-1 mml-mir-196a-2	mfa-miR-196a-5p	UAGGUAGUUUCAUGUUGUUGG	21	mml-mir-196a-1:NC_022287.1:33989291-33989360 mml-mir-196a-2:NC_022282.1:52893303-52893412	0
mml-miR-196a-3p	MIMAT0026839	GGCAACAAGAAACUGCCUGAG	21	mml-mir-196a-2	mfa-miR-196a-3p	GGCAACAAGAAACUGCCUGAG	21	mml-mir-196a-2:NC_022282.1:52893303-52893412	0
mml-miR-196b-3p	MIMAT0026840	CGACAGCACGACACUGCCUUCA	22	mml-mir-196b	mfa-miR-196b-3p	CGACAGCACGACACUGCCUUCA	22	mml-mir-196b:NC_022274.1:93558672-93558746	0
mml-miR-196b-5p	MIMAT0006229	UAGGUAGUUUCCUGUUGUUGGG	22	mml-mir-196b	mfa-miR-196b-5p	UAGGUAGUUUCCUGUUGUUGGG	22	mml-mir-196b:NC_022274.1:93558672-93558746	0
mml-miR-197-3p	MIMAT0006230	UUCACCACCUUCUCCACCCAGC	22	mml-mir-197	mfa-miR-197-3p	UUCACCACCUUCUCCACCCAGC	22	mml-mir-197:NC_022272.1:117150553-117150627	0
mml-miR-197-5p	MIMAT0026841	CGGGUAGAGAGGGCAGUGGGAG	22	mml-mir-197	mfa-miR-197-5p	CGGGUAGAGAGGGCAGUGGGAG	22	mml-mir-197:NC_022272.1:117150553-117150627	0
mml-miR-198	MIMAT0002610	GGUCCAGAGGGGAAAUAGG	19	mml-mir-198	mfa-miR-198	GGUCCAGAGGGGAAAUAGG	19	mml-mir-198:NC_022273.1:151768822-151768883	0
mml-miR-199a	MIMAT0002531	CCCAGUGUUCAGACUACCUGUUC	23	mml-mir-199a-1	mfa-miR-199a	CCCAGUGUUCAGACUACCUGUUC	23	mml-mir-199a-1:NC_022272.1:30117467-30117576	0
mml-miR-199a-3p	MIMAT0006232	ACAGUAGUCUGCACAUUGGUUA	22	mml-mir-199a-2	mfa-miR-199a-3p	ACAGUAGUCUGCACAUUGGUUA	22	mml-mir-199a-2:NC_022290.1:11115828-11115898	0
mml-miR-199a-5p	MIMAT0006231	CCCAGUGUUCAGACUACCUGUUC	23	mml-mir-199a-2	mfa-miR-199a-5p	CCCAGUGUUCAGACUACCUGUUC	23	mml-mir-199a-2:NC_022290.1:11115828-11115898	0
mml-miR-19a-3p	MIMAT0002703	UGUGCAAAUCUAUGCAAAACUGA	23	mml-mir-19a	mfa-miR-19a-3p	UGUGCAAAUCUAUGCAAAACUGA	23	mml-mir-19a:NC_022288.1:74025146-74025227	0
mml-miR-19a-5p	MIMAT0026596	AGUUUUGCAUAGUUGCACUAC	21	mml-mir-19a	mfa-miR-19a-5p	AGUUUUGCAUAGUUGCACUAC	21	mml-mir-19a:NC_022288.1:74025146-74025227	0
mml-miR-19b	MIMAT0002705	UGUGCAAAUCCAUGCAAAACUGA	23	mml-mir-19b-1 mml-mir-19b-2	mfa-miR-19b	UGUGCAAAUCCAUGCAAAACUGA	23	mml-mir-19b-1:NC_022288.1:74025447-74025533 mml-mir-19b-2:NC_022292.1:131081100-131081195	0
mml-miR-200a-3p	MIMAT0006233	UAACACUGUCUGGUAACGAUGU	22	mml-mir-200a	mfa-miR-200a-3p	UAACACUGUCUGGUAACGAUGU	22	mml-mir-200a:NC_022272.1:227256330-227256419	0
mml-miR-200a-5p	MIMAT0026842	CAUCUUACCGGACAGUGCUGGA	22	mml-mir-200a	mfa-miR-200a-5p	CAUCUUACCGGACAGUGCUGGA	22	mml-mir-200a:NC_022272.1:227256330-227256419	0
mml-miR-200c-3p	MIMAT0002195	AAUACUGCCGGGUAAUGAUGGA	22	mml-mir-200c	mfa-miR-200c-3p	AAUACUGCCGGGUAAUGAUGGA	22	mml-mir-200c:NC_022282.1:7274755-7274822	0
mml-miR-200c-5p	MIMAT0026560	CGUCUUACCCAGCAGUGUUUGG	22	mml-mir-200c	mfa-miR-200c-5p	CGUCUUACCCAGCAGUGUUUGG	22	mml-mir-200c:NC_022282.1:7274755-7274822	0
mml-miR-203	MIMAT0006234	GUGAAAUGUUUAGGACCACUAG	22	mml-mir-203	mfa-miR-203	GUGAAAUGUUUAGGACCACUAG	22	mml-mir-203:NC_022278.1:169490752-169490861	0
mml-miR-204-3p	MIMAT0026843	GGCUGGGAAGGCAAAGGGACGU	22	mml-mir-204	mfa-miR-204-3p	GGCUGGGAAGGCAAAGGGACGU	22	mml-mir-204:NC_022286.1:81544830-81544939	0
mml-miR-204-5p	MIMAT0006235	UUCCCUUUGUCAUCCUAUGCCU	22	mml-mir-204	mfa-miR-204-5p	UUCCCUUUGUCAUCCUAUGCCU	22	mml-mir-204:NC_022286.1:81544830-81544939	0
mml-miR-205	MIMAT0006236	UCCUUCAUUCCACCGGAGUCUG	22	mml-mir-205	mfa-miR-205	UCCUUCAUUCCACCGGAGUCUG	22	mml-mir-205:NC_022272.1:67985998-67986107	0
mml-miR-206	MIMAT0006237	UGGAAUGUAAGGAAGUGUGUGG	22	mml-mir-206	mfa-miR-206	UGGAAUGUAAGGAAGUGUGUGG	22	mml-mir-206:NC_022275.1:118512056-118512141	0
mml-miR-208a-3p	MIMAT0006238	AUAAGACGAGCAAAAAGCUUGU	22	mml-mir-208a	mfa-miR-208a-3p	AUAAGACGAGCAAAAAGCUUGU	22	mml-mir-208a:NC_022278.1:87108716-87108786	0
mml-miR-208a-5p	MIMAT0026844	GAGCUUUUGGCCCGGGUUAUAC	22	mml-mir-208a	mfa-miR-208a-5p	GAGCUUUUGGCCCGGGUUAUAC	22	mml-mir-208a:NC_022278.1:87108716-87108786	0
mml-miR-208b-3p	MIMAT0006239	AUAAGACGAACAAAAGGUUUGU	22	mml-mir-208b	mfa-miR-208b-3p	AUAAGACGAACAAAAGGUUUGU	22	mml-mir-208b:NC_022278.1:87138163-87138239	0
mml-miR-208b-5p	MIMAT0026845	AAGCUUUUUGCUCGAAUUAUGU	22	mml-mir-208b	mfa-miR-208b-5p	AAGCUUUUUGCUCGAAUUAUGU	22	mml-mir-208b:NC_022278.1:87138163-87138239	0
mml-miR-20a-3p	MIMAT0026597	ACUGCAUUAUGAGCACUUAAAGU	23	mml-mir-20a	mfa-miR-20a-3p	ACUGCAUUAUGAGCACUUAAAGU	23	mml-mir-20a:NC_022288.1:74025320-74025390	0
mml-miR-20a-5p	MIMAT0002704	UAAAGUGCUUAUAGUGCAGGUA	22	mml-mir-20a	mfa-miR-20a-5p	UAAAGUGCUUAUAGUGCAGGUA	22	mml-mir-20a:NC_022288.1:74025320-74025390	0
mml-miR-20b-3p	MIMAT0026799	UACUGUAGUGUGGGCACUUCCAG	23	mml-mir-20b	mfa-miR-20b-3p	UACUGUAGUGUGGGCACUUCCAG	23	mml-mir-20b:NC_022292.1:131081238-131081306	0
mml-miR-20b-5p	MIMAT0006164	CAAAGUGCUCAUAGUGCAGGUAG	23	mml-mir-20b	mfa-miR-20b-5p	CAAAGUGCUCAUAGUGCAGGUAG	23	mml-mir-20b:NC_022292.1:131081238-131081306	0
mml-miR-21-3p	MIMAT0026573	CAACACCAGUCGAUGGGCUGUC	22	mml-mir-21	mfa-miR-21-3p	CAACACCAGUCGAUGGGCUGUC	22	mml-mir-21:NC_022287.1:45407575-45407646	0
mml-miR-21-5p	MIMAT0002320	UAGCUUAUCAGACUGAUGUUGA	22	mml-mir-21	mfa-miR-21-5p	UAGCUUAUCAGACUGAUGUUGA	22	mml-mir-21:NC_022287.1:45407575-45407646	0
mml-miR-210-3p	MIMAT0006240	CUGUGCGUGUGACAGCGGCUGA	22	mml-mir-210	mfa-miR-210-3p	CUGUGCGUGUGACAGCGGCUGA	22	mml-mir-210:NC_022285.1:385595-385704	0
mml-miR-210-5p	MIMAT0026846	AGCCCCUGCCCACCGCACACUG	22	mml-mir-210	mfa-miR-210-5p	AGCCCCUGCCCACCGCACACUG	22	mml-mir-210:NC_022285.1:385595-385704	0
mml-miR-211	MIMAT0002547	UUCCCUUUGUCAUCCUUUGCCU	22	mml-mir-211	mfa-miR-211	UUCCCUUUGUCAUCCUUUGCCU	22	mml-mir-211:NC_022278.1:7781092-7781200	0
mml-miR-2114	MIMAT0024345	CGAGCCUCAAGCAAGGGACUUC	22	mml-mir-2114	mfa-miR-2114	CGAGCCUCAAGCAAGGGACUUC	22	mml-mir-2114:NC_022292.1:147163907-147164017	0
mml-miR-212-3p	MIMAT0006241	UAACAGUCUCCAGUCAGGGCC	21	mml-mir-212	mfa-miR-212-3p	UAACAGUCUCCAGUCAGGGCC	21	mml-mir-212:NC_022287.1:1955354-1955463	0
mml-miR-212-5p	MIMAT0026847	ACCUUGGCUCUAGACUGCUUACU	23	mml-mir-212	mfa-miR-212-5p	ACCUUGGCUCUAGACUGCUUACU	23	mml-mir-212:NC_022287.1:1955354-1955463	0
mml-miR-214-3p	MIMAT0002555	ACAGCAGGCACAGACAGGCAG	21	mml-mir-214	mfa-miR-214-3p	ACAGCAGGCACAGACAGGCAG	21	mml-mir-214:NC_022272.1:30111737-30111846	0
mml-miR-214-5p	MIMAT0026588	UGCCUGUCUACACUUGCUGUGC	22	mml-mir-214	mfa-miR-214-5p	UGCCUGUCUACACUUGCUGUGC	22	mml-mir-214:NC_022272.1:30111737-30111846	0
mml-miR-215-3p	MIMAT0026598	UCUGUCAUUUCUUUAGGCCAAUA	23	mml-mir-215	mfa-miR-215-3p	UCUGUCAUUUCUUUAGGCCAAUA	23	mml-mir-215:NC_022272.1:78854734-78854843	0
mml-miR-215-5p	MIMAT0002728	AUGACCUAUGAAUUGACAGAC	21	mml-mir-215	mfa-miR-215-5p	AUGACCUAUGAAUUGACAGAC	21	mml-mir-215:NC_022272.1:78854734-78854843	0
mml-miR-216a-3p	MIMAT0026848	ACAGUGGUCUCUGGGAUUACG	21	mml-mir-216a	mfa-miR-216a-3p	ACAGUGGUCUCUGGGAUUACG	21	mml-mir-216a:NC_022284.1:54048316-54048425	0
mml-miR-216a-5p	MIMAT0006242	UAAUCUCAGCUGGCAACUGUGA	22	mml-mir-216a	mfa-miR-216a-5p	UAAUCUCAGCUGGCAACUGUGA	22	mml-mir-216a:NC_022284.1:54048316-54048425	0
mml-miR-216b	MIMAT0006243	AAAUCUCUGCAGGCAAAUGUGA	22	mml-mir-216b	mfa-miR-216b	AAAUCUCUGCAGGCAAAUGUGA	22	mml-mir-216b:NC_022284.1:54036427-54036508	0
mml-miR-217a	MIMAT0006244	UUCUGCAUCAGGAACUGAUUGGA	23	mml-mir-217a	mfa-miR-217a	UACUGCAUCAGGAACUGAUUGGA	23	mml-mir-217a:NC_022284.1:54054228-54054337	1
mml-miR-217b	MIMAT0024354	UACUGCAUCAGGAACUGAUUGGA	23	mml-mir-217b	mfa-miR-217b	UACUGCAUCAGGAACUGAUUGGA	23	mml-mir-217b:NC_022284.1:54054241-54054352	0
mml-miR-218-1-3p	MIMAT0031080	AUGGUUCCGUCAAGCACCAUG	21	mml-mir-218-1	mfa-miR-218-1-3p	AUGGUUCCGUCAAGCACCAUG	21	mml-mir-218-1:NC_022276.1:19686311-19686415	0
mml-miR-218-2-3p	MIMAT0026589	AUGGUUCUGUCAAGCACCGCG	21	mml-mir-218-2	mfa-miR-218-2-3p	AUGGUUCUGUCAAGCACCGCG	21	mml-mir-218-2:NC_022277.1:168352248-168352357	0
mml-miR-218-5p	MIMAT0002574	UUGUGCUUGAUCUAACCAUGU	21	mml-mir-218-2 mml-mir-218-1	mfa-miR-218-5p	UUGUGCUUGAUCUAACCAUGU	21	mml-mir-218-2:NC_022277.1:168352248-168352357 mml-mir-218-1:NC_022276.1:19686311-19686415	0
mml-miR-219	MIMAT0002575	UGAUUGUCCAAACGCAAUUCU	21	mml-mir-219-1	mfa-miR-219	UGAUUGUCCAAACGCAAUUCU	21	mml-mir-219-1:NC_022275.1:137580690-137580799	0
mml-miR-219-3p	MIMAT0006246	AGAAUUGUGGCUGGACAUCUGU	22	mml-mir-219-2	mfa-miR-219-3p	AGAAUUGUGGCUGGACAUCUGU	22	mml-mir-219-2:NC_022286.1:10801004-10801100	0
mml-miR-219-5p	MIMAT0006245	UGAUUGUCCAAACGCAAUUCU	21	mml-mir-219-2	mfa-miR-219-5p	UGAUUGUCCAAACGCAAUUCU	21	mml-mir-219-2:NC_022286.1:10801004-10801100	0
mml-miR-22	MIMAT0002330	AAGCUGCCAGUUGAAGAACUGU	22	mml-mir-22	mfa-miR-22	AAGCUGCCAGUUGAAGAACUGU	22	mml-mir-22:NC_022287.1:1601394-1601478	0
mml-miR-221-3p	MIMAT0002583	AGCUACAUUGUCUGCUGGGUUUC	23	mml-mir-221	mfa-miR-221-3p	AGCUACAUUGUCUGCUGGGUUUC	23	mml-mir-221:NC_022292.1:44130133-44130242	0
mml-miR-221-5p	MIMAT0026590	ACCUGGCAUACAAUGUAGAUUUCUGU	26	mml-mir-221	mfa-miR-221-5p	ACCUGGCAUACAAUGUAGAUUUCUGU	26	mml-mir-221:NC_022292.1:44130133-44130242	0
mml-miR-222-3p	MIMAT0006250	AGCUACAUCUGGCUACUGGGU	21	mml-mir-222	mfa-miR-222-3p	AGCUACAUCUGGCUACUGGGU	21	mml-mir-222:NC_022292.1:44130994-44131103	0
mml-miR-222-5p	MIMAT0026849	CAGUAGCCAGUGUAGAUCC	19	mml-mir-222	mfa-miR-222-5p	CAGUAGCCAGUGUAGAUCC	19	mml-mir-222:NC_022292.1:44130994-44131103	0
mml-miR-223	MIMAT0002588	UGUCAGUUUGUCAAAUACCCC	21	mml-mir-223	mfa-miR-223	UGUCAGUUUGUCAAAUACCCC	21	mml-mir-223:NC_022292.1:62551644-62551753	0
mml-miR-224-3p	MIMAT0026591	AUGGUGCCCUAGUGACUACAA	21	mml-mir-224	mfa-miR-224-3p	AUGGUGCCCUAGUGACUACAA	21	mml-mir-224:NC_022292.1:148922687-148922767	0
mml-miR-224-5p	MIMAT0002594	CAAGUCACUAGUGGUUCCGUUUA	23	mml-mir-224	mfa-miR-224-5p	CAAGUCACUAGUGGUUCCGUUUA	23	mml-mir-224:NC_022292.1:148922687-148922767	0
mml-miR-23a-3p	MIMAT0002752	AUCACAUUGCCAGGGAUUUCC	21	mml-mir-23a	mfa-miR-23a-3p	AUCACAUUGCCAGGGAUUUCC	21	mml-mir-23a:NC_022290.1:14166578-14166650	0
mml-miR-23a-5p	MIMAT0026599	GGUUCCUGGGGAUGGGAUUU	20	mml-mir-23a	mfa-miR-23a-5p	GGUUCCUGGGGAUGGGAUUU	20	mml-mir-23a:NC_022290.1:14166578-14166650	0
mml-miR-23b-3p	MIMAT0006165	AUCACAUUGCCAGGGAUUACC	21	mml-mir-23b	mfa-miR-23b-3p	AUCACAUUGCCAGGGAUUACC	21	mml-mir-23b:NC_022286.1:109228203-109228299	0
mml-miR-23b-5p	MIMAT0026800	GGGUUCCUGGCAUGCUGAUUU	21	mml-mir-23b	mfa-miR-23b-5p	GGGUUCCUGGCAUGCUGAUUU	21	mml-mir-23b:NC_022286.1:109228203-109228299	0
mml-miR-24-5p	MIMAT0002336	GUGCCUACUGAGCUGAUAUCAGU	23	mml-mir-24-1	mfa-miR-24-5p	GUGCCUACUGAGCUGAUAUCAGU	23	mml-mir-24-1:NC_022286.1:109229012-109229079	0
mml-miR-24-3p	MIMAT0002337	UGGCUCAGUUCAGCAGGAACAG	22	mml-mir-24-1 mml-mir-24-2	mfa-miR-24-3p	UGGCUCAGUUCAGCAGGAACAG	22	mml-mir-24-1:NC_022286.1:109229012-109229079 mml-mir-24-2:NC_022290.1:14166280-14166352	0
mml-miR-25	MIMAT0002774	CAUUGCACUUGUCUCGGUCUGA	22	mml-mir-25	mfa-miR-25	CAUUGCACUUGUCUCGGUCUGA	22	mml-mir-25:NC_022274.1:44449532-44449615	0
mml-miR-26a-1-3p	MIMAT0026574	CCUAUUCUUGGUUACUUGCACG	22	mml-mir-26a-1	mfa-miR-26a-1-3p	CCUAUUCUUGGUUACUUGCACG	22	mml-mir-26a-1:NC_022273.1:92845808-92845884	0
mml-miR-26a-5p	MIMAT0002349	UUCAAGUAAUCCAGGAUAGGCU	22	mml-mir-26a-1 mml-mir-26a-2	mfa-miR-26a-5p	UUCAAGUAAUCCAGGAUAGGCU	22	mml-mir-26a-1:NC_022273.1:92845808-92845884 mml-mir-26a-2:NC_022282.1:56821915-56821998	0
mml-miR-26a-2-3p	MIMAT0031062	CCUAUUCUUGAUUACUUGUUUC	22	mml-mir-26a-2	mfa-miR-26a-2-3p	CCUAUUCUUGAUUACUUGUUUC	22	mml-mir-26a-2:NC_022282.1:56821915-56821998	0
mml-miR-26b-3p	MIMAT0026801	CCUGUUCUCCAUUACUUGGCU	21	mml-mir-26b	mfa-miR-26b-3p	CCUGUUCUCCAUUACUUGGCU	21	mml-mir-26b:NC_022283.1:108056942-108057018	0
mml-miR-26b-5p	MIMAT0006166	UUCAAGUAAUUCAGGAUAGGU	21	mml-mir-26b	mfa-miR-26b-5p	UUCAAGUAAUUCAGGAUAGGU	21	mml-mir-26b:NC_022283.1:108056942-108057018	0
mml-miR-27a-3p	MIMAT0002753	UUCACAGUGGCUAAGUUCCGCC	22	mml-mir-27a	mfa-miR-27a-3p	UUCACAGUGGCUAAGUUCCGCC	22	mml-mir-27a:NC_022290.1:14166433-14166510	0
mml-miR-27a-5p	MIMAT0026600	AGGGCUUAGCUGCUUGUGAGCA	22	mml-mir-27a	mfa-miR-27a-5p	AGGGCUUAGCUGCUUGUGAGCA	22	mml-mir-27a:NC_022290.1:14166433-14166510	0
mml-miR-27b-3p	MIMAT0006167	UUCACAGUGGCUAAGUUCUGC	21	mml-mir-27b	mfa-miR-27b-3p	UUCACAGUGGCUAAGUUCUGC	21	mml-mir-27b:NC_022286.1:109228440-109228536	0
mml-miR-27b-5p	MIMAT0026802	AGAGCUUAGCUGAUUGGUGAACA	23	mml-mir-27b	mfa-miR-27b-5p	AGAGCUUAGCUGAUUGGUGAACA	23	mml-mir-27b:NC_022286.1:109228440-109228536	0
mml-miR-28-3p	MIMAT0026575	CACUAGAUUGUGAGCUCCUGGA	22	mml-mir-28	mfa-miR-28-3p	CACUAGAUUGUGAGCUCCUGGA	22	mml-mir-28:NC_022273.1:8777189-8777274	0
mml-miR-28-5p	MIMAT0002352	AAGGAGCUCACAGUCUAUUGAG	22	mml-mir-28	mfa-miR-28-5p	AAGGAGCUCACAGUCUAUUGAG	22	mml-mir-28:NC_022273.1:8777189-8777274	0
mml-miR-296-3p	MIMAT0006252	GAGGGUUGGGUGGAGGCUCUCC	22	mml-mir-296	mfa-miR-296-3p	GAGGGUUGGGUGGAGGCUCUCC	22	mml-mir-296:NC_022281.1:90709108-90709187	0
mml-miR-296-5p	MIMAT0006251	AGGGCCCCCCCUCAAUCCUGU	21	mml-mir-296	mfa-miR-296-5p	AGGGCCCCCCCUCAAUCCUGU	21	mml-mir-296:NC_022281.1:90709108-90709187	0
mml-miR-297	MIMAT0006253	AUGUAUGUGUGCAUGUGCAU	20	mml-mir-297	mfa-miR-297	AUGUAUGUGUGCAUGUGCAU	20	mml-mir-297:NC_022276.1:110256148-110256215	0
mml-miR-298	MIMAT0006254	AGCAGAAGCCGGGUGGUUCUCCCA	24	mml-mir-298	mfa-miR-298	AGCAGAAGCCGGGUGGUUCUCCCA	24	mml-mir-298:NC_022281.1:90709704-90709791	0
mml-miR-299-3p	MIMAT0006256	UAUGUGGGACGGUAAACCGCUU	22	mml-mir-299	mfa-miR-299-3p	UAUGUGGGACGGUAAACCGCUU	22	mml-mir-299:NC_022278.1:166243519-166243581	0
mml-miR-299-5p	MIMAT0006255	UGGUUUACCGUCCCACAUACAU	22	mml-mir-299	mfa-miR-299-5p	UGGUUUACCGUCCCACAUACAU	22	mml-mir-299:NC_022278.1:166243519-166243581	0
mml-miR-29a-3p	MIMAT0002365	CUAGCACCAUCUGAAAUCGGUU	22	mml-mir-29a	mfa-miR-29a-3p	CUAGCACCAUCUGAAAUCGGUU	22	mml-mir-29a:NC_022274.1:163632524-163632587	0
mml-miR-29a-5p	MIMAT0026576	CUGAUUUCUUUUGGUGUUCAGA	22	mml-mir-29a	mfa-miR-29a-5p	CUGAUUUCUUUUGGUGUUCAGA	22	mml-mir-29a:NC_022274.1:163632524-163632587	0
mml-miR-29b-1-5p	MIMAT0026803	AGCUGGUUUCAUAUGGUGGUUUAGA	25	mml-mir-29b-1	mfa-miR-29b-1-5p	AGCUGGUUUCAUAUGGUGGUUUAGA	25	mml-mir-29b-1:NC_022274.1:163633236-163633316	0
mml-miR-29b-3p	MIMAT0006168	UAGCACCAUUUGAAAUCAGUGUU	23	mml-mir-29b-1 mml-mir-29b-2	mfa-miR-29b-3p	UAGCACCAUUUGAAAUCAGUGUU	23	mml-mir-29b-1:NC_022274.1:163633236-163633316 mml-mir-29b-2:NC_022272.1:66368432-66368512	0
mml-miR-29b-2-5p	MIMAT0031079	AGCUGGUUUCACAUGGUGGCUUAGA	25	mml-mir-29b-2	mfa-miR-29b-2-5p	AGCUGGUUUCACAUGGUGGCUUAGA	25	mml-mir-29b-2:NC_022272.1:66368432-66368512	0
mml-miR-29c-3p	MIMAT0006169	UAGCACCAUUUGAAAUCGGUUA	22	mml-mir-29c	mfa-miR-29c-3p	UAGCACCAUUUGAAAUCGGUUA	22	mml-mir-29c:NC_022272.1:66367841-66367928	0
mml-miR-29c-5p	MIMAT0026804	CCGAUUUCUCCUGGUGUUCAG	21	mml-mir-29c	mfa-miR-29c-5p	CCGAUUUCUCCUGGUGUUCAG	21	mml-mir-29c:NC_022272.1:66367841-66367928	0
mml-miR-301a-3p	MIMAT0006257	CAGUGCAAUAGUAUUGUCAAAGC	23	mml-mir-301a	mfa-miR-301a-3p	CAGUGCAAUAGUAUUGUCAAAGC	23	mml-mir-301a:NC_022287.1:44697956-44698041	0
mml-miR-301a-5p	MIMAT0026850	UCUGACUUUAUUGCACUACU	20	mml-mir-301a	mfa-miR-301a-5p	UCUGACUUUAUUGCACUACU	20	mml-mir-301a:NC_022287.1:44697956-44698041	0
mml-miR-301b	MIMAT0006258	CAGUGCAAUGAUAUUGUCAAAGC	23	mml-mir-301b	mfa-miR-301b	CAGUGCAAUGAUAUUGUCAAAGC	23	mml-mir-301b:NC_022281.1:30075417-30075493	0
mml-miR-302a-3p	MIMAT0006259	UAAGUGCUUCCAUGUUUUGGUGA	23	mml-mir-302a	mfa-miR-302a-3p	UAAGUGCUUCCAUGUUUUGGUGA	23	mml-mir-302a:NC_022276.1:111988994-111989062	0
mml-miR-302a-5p	MIMAT0026851	UAAACGUGGAUGUACUUGCUUU	22	mml-mir-302a	mfa-miR-302a-5p	UAAACGUGGAUGUACUUGCUUU	22	mml-mir-302a:NC_022276.1:111988994-111989062	0
mml-miR-302b	MIMAT0006260	UAAGUGCUUCCAUGUUUUAGUAG	23	mml-mir-302b	mfa-miR-302b	UAAGUGCUUCCAUGUUUUAGUAG	23	mml-mir-302b:NC_022276.1:111989306-111989381	0
mml-miR-302c	MIMAT0006261	UAAGUGCUUCCAUGUUUCAGUGG	23	mml-mir-302c	mfa-miR-302c	UAAGUGCUUCCAUGUUUCAGUGG	23	mml-mir-302c:NC_022276.1:111989171-111989238	0
mml-miR-302d	MIMAT0006262	UAAGUGCUUCCAUGUUUGAGUGU	23	mml-mir-302d	mfa-miR-302d	UAAGUGCUUCCAUGUUUGAGUGU	23	mml-mir-302d:NC_022276.1:111988828-111988895	0
mml-miR-3059-3p	MIMAT0028247	UCUAGGGAAGAGAAGGUUGGG	21	mml-mir-3059	mfa-miR-3059-3p	UCUAGGGAAGAGAAGGUUGGG	21	mml-mir-3059:NC_022282.1:90247098-90247156	0
mml-miR-3059-5p	MIMAT0028246	UUUCCUCUCUGCCCCAUAGGGU	22	mml-mir-3059	mfa-miR-3059-5p	UUUCCUCUCUGCCCCAUAGGGU	22	mml-mir-3059:NC_022282.1:90247098-90247156	0
mml-miR-30a-3p	MIMAT0002370	CUUUCAGUCGGAUGUUUGCAGC	22	mml-mir-30a	mfa-miR-30a-3p	CUUUCAGUCGGAUGUUUGCAGC	22	mml-mir-30a:NC_022275.1:102526872-102526942	0
mml-miR-30a-5p	MIMAT0002369	UGUAAACAUCCUCGACUGGAAG	22	mml-mir-30a	mfa-miR-30a-5p	UGUAAACAUCCUCGACUGGAAG	22	mml-mir-30a:NC_022275.1:102526872-102526942	0
mml-miR-30b-3p	MIMAT0026563	CUGGGAGGUGGAUGUUUACUUC	22	mml-mir-30b	mfa-miR-30b-3p	CUGGGAGGUGGAUGUUUACUUC	22	mml-mir-30b:NC_022279.1:136192175-136192262	0
mml-miR-30b-5p	MIMAT0002213	UGUAAACAUCCUACACUCAGC	21	mml-mir-30b	mfa-miR-30b-5p	UGUAAACAUCCUACACUCAGC	21	mml-mir-30b:NC_022279.1:136192175-136192262	0
mml-miR-30c-1-3p	MIMAT0026805	UGGGAGAGGGUUGUUUACUCC	21	mml-mir-30c-1	mfa-miR-30c-1-3p	UGGGAGAGGGUUGUUUACUCC	21	mml-mir-30c-1:NC_022272.1:186962062-186962150	0
mml-miR-30c-5p	MIMAT0006170	UGUAAACAUCCUACACUCUCAGC	23	mml-mir-30c-1 mml-mir-30c-2	mfa-miR-30c-5p	UGUAAACAUCCUACACUCUCAGC	23	mml-mir-30c-1:NC_022272.1:186962062-186962150 mml-mir-30c-2:NC_022275.1:102552981-102553052	0
mml-miR-30c-2-3p	MIMAT0031117	UGGGAGAAGGCUGUUUACUCU	21	mml-mir-30c-2	mfa-miR-30c-2-3p	UGGGAGAAGGCUGUUUACUCU	21	mml-mir-30c-2:NC_022275.1:102552981-102553052	0
mml-miR-30d-3p	MIMAT0026806	UUUCAGUCAGAUGUUUGCUGC	21	mml-mir-30d	mfa-miR-30d-3p	UUUCAGUCAGAUGUUUGCUGC	21	mml-mir-30d:NC_022279.1:136197594-136197662	0
mml-miR-30d-5p	MIMAT0006171	UGUAAACAUCCCCGACUGGAAG	22	mml-mir-30d	mfa-miR-30d-5p	UGUAAACAUCCCCGACUGGAAG	22	mml-mir-30d:NC_022279.1:136197594-136197662	0
mml-miR-30e-3p	MIMAT0026807	UUUCAGUCGGAUGUUUACAGC	21	mml-mir-30e	mfa-miR-30e-3p	UUUCAGUCGGAUGUUUACAGC	21	mml-mir-30e:NC_022272.1:186965013-186965104	0
mml-miR-30e-5p	MIMAT0006172	UGUAAACAUCCUUGACUGGAAG	22	mml-mir-30e	mfa-miR-30e-5p	UGUAAACAUCCUUGACUGGAAG	22	mml-mir-30e:NC_022272.1:186965013-186965104	0
mml-miR-31-3p	MIMAT0026577	GCUAUGCCAACAUAUUGCCAUC	22	mml-mir-31	mfa-miR-31-3p	GCUAUGCCAACAUAUUGCCAUC	22	mml-mir-31:NC_022286.1:57236446-57236516	0
mml-miR-31-5p	MIMAT0002379	GGCAAGAUGCUGGCAUAGCUG	21	mml-mir-31	mfa-miR-31-5p	GGCAAGAUGCUGGCAUAGCUG	21	mml-mir-31:NC_022286.1:57236446-57236516	0
mml-miR-3122	MIMAT0024340	GUUGGGACAAGAGAACGGUCU	21	mml-mir-3122	mfa-miR-3122	GUUGGGACAAGAGAACGGUCU	21	mml-mir-3122:NC_022272.1:70656620-70656730	0
mml-miR-3140	MIMAT0024347	AAGAGCUUUUGGGAAUUCAGG	21	mml-mir-3140	mfa-miR-3140	AAGAGCUUUUGGGAAUUCAGG	21	mml-mir-3140:NC_022276.1:151720064-151720176	0
mml-miR-3145-3p	MIMAT0024349	UAUUUUGAGUGUUUGGAAUUGA	22	mml-mir-3145	mfa-miR-3145-3p	UAUUUUGAGUGUUUGGAAUUGA	22	mml-mir-3145:NC_022275.1:42762776-42762886	0
mml-miR-3145-5p	MIMAT0027120	AACUCCAAACAUUCAAAACGCA	22	mml-mir-3145	mfa-miR-3145-5p	AACUCCAAACAUUCAAAACGCA	22	mml-mir-3145:NC_022275.1:42762776-42762886	0
mml-miR-3146	MIMAT0024336	CAUGCUAGAACAGAAAGAAUGGG	23	mml-mir-3146	mfa-miR-3146	CAUGCUAGAACAGAAAGAAUGGG	23	mml-mir-3146:NC_022274.1:101016405-101016516	0
mml-miR-3151	MIMAT0024318	ACGGGUGGCGCAAUGGGAUCAG	22	mml-mir-3151	mfa-miR-3151	ACAGGUGGCGCAAUGGGAUCAG	22	mml-mir-3151:NC_022279.1:104324356-104324463	1
mml-miR-3154	MIMAT0024627	CAGAAGGGGAGUUGGGAGC	19	mml-mir-3154	mfa-miR-3154	CAGAAGGGGAGUUGGGAGC	19	mml-mir-3154:NC_022286.1:10960722-10960830	0
mml-miR-3167-3p	MIMAT0028261	AAGGAUUUCAGAAAUACUGGU	21	mml-mir-3167	mfa-miR-3167-3p	AAGGAUUUCAGAAAUACUGGU	21	mml-mir-3167:NC_022285.1:122814416-122814474	0
mml-miR-3167-5p	MIMAT0028260	CAGUAUUUCUGAAAUUCUAUUUUC	24	mml-mir-3167	mfa-miR-3167-5p	CAGUAUUUCUGAAAUUCUAUUUUC	24	mml-mir-3167:NC_022285.1:122814416-122814474	0
mml-miR-3173	MIMAT0024331	GAAGGAGGAAACAGGCAGGCCAG	23	mml-mir-3173	mfa-miR-3173	GAAGGAGGAAACAGGCAGGCCAG	23	mml-mir-3173:NC_022278.1:160218004-160218115	0
mml-miR-32-3p	MIMAT0026578	AAUUUAGUGUGUGUGAUAUU	20	mml-mir-32	mfa-miR-32-3p	AAUUUAGUGUGUGUGAUAUU	20	mml-mir-32:NC_022286.1:28647847-28647916	0
mml-miR-32-5p	MIMAT0002385	UAUUGCACAUUACUAAGUUGC	21	mml-mir-32	mfa-miR-32-5p	UAUUGCACAUUACUAAGUUGC	21	mml-mir-32:NC_022286.1:28647847-28647916	0
mml-miR-3200-3p	MIMAT0024323	CACCUUGCGCUACUCAGGUCUG	22	mml-mir-3200	mfa-miR-3200-3p	CACCUUGCGCUACUCAGGUCUG	22	mml-mir-3200:NC_022281.1:20692040-20692149	0
mml-miR-3200-5p	MIMAT0027112	GAAUCUGAGAAGGCGCACAAGGUUUGUG	28	mml-mir-3200	mfa-miR-3200-5p	GAAUCUGAGAAGGCGCACAAGGUUUGUG	28	mml-mir-3200:NC_022281.1:20692040-20692149	0
mml-miR-320a	MIMAT0006263	AAAAGCUGGGUUGAGAGGGCGA	22	mml-mir-320a	mfa-miR-320a	AAAAGCUGGGUUGAGAGGGCGA	22	mml-mir-320a:NC_022279.1:22381472-22381552	0
mml-miR-320b	MIMAT0024312	AAAAGCUGGGUUGAGAGGGCAA	22	mml-mir-320b	mfa-miR-320b	AAAAGCUGGGUUGAGAGGGUAA	22	mml-mir-320b:NC_022272.1:82891347-82891456	1
mml-miR-320c	MIMAT0024326	AAAAGCUGGGUUGACAGGGUAA	22	mml-mir-320c	mfa-miR-320c	AAAAGCUGGGUUGACAGGGUAA	22	mml-mir-320c:NC_022289.1:57950174-57950282	0
mml-miR-323a-3p	MIMAT0006265	CACAUUACACGGUCGACCUCU	21	mml-mir-323a	mfa-miR-323a-3p	CACAUUACACGGUCGACCUCU	21	mml-mir-323a:NC_022278.1:166245459-166245544	0
mml-miR-323a-5p	MIMAT0006264	AGGUGGUCCGUGGCGCGUUCGC	22	mml-mir-323a	mfa-miR-323a-5p	AGGUGGUCCGUGGCGCGUUCGC	22	mml-mir-323a:NC_022278.1:166245459-166245544	0
mml-miR-323b-3p	MIMAT0028355	CCCAAUACACGGUCGACCUCU	21	mml-mir-323b	mfa-miR-323b-3p	CCCAAUACACGGUCGACCUCU	21	mml-mir-323b:NC_022278.1:166274646-166274702	0
mml-miR-323b-5p	MIMAT0028354	AGGUUGUCCGUGGUGAGUUCGCA	23	mml-mir-323b	mfa-miR-323b-5p	AGGUUGUCCGUGGUGAGUUCGCA	23	mml-mir-323b:NC_022278.1:166274646-166274702	0
mml-miR-324-3p	MIMAT0006267	ACUGCCCCAGGUGCUGCUGG	20	mml-mir-324	mfa-miR-324-3p	ACUGCCCCAGGUGCUGCUGG	20	mml-mir-324:NC_022287.1:7280252-7280334	0
mml-miR-324-5p	MIMAT0006266	CGCAUCCCCUAGGGCAUUGGUGU	23	mml-mir-324	mfa-miR-324-5p	CGCAUCCCCUAGGGCAUUGGUGU	23	mml-mir-324:NC_022287.1:7280252-7280334	0
mml-miR-325	MIMAT0006268	CCUAGUAGGUGUCCAGUAAGUGU	23	mml-mir-325	mfa-miR-325	CCUAGUAGGUGUCCAGUAAGUGU	23	mml-mir-325:NC_022292.1:73856194-73856291	0
mml-miR-329-1-5p	MIMAT0026852	GAGGUUUUCUGGGUUUCUGUUUC	23	mml-mir-329-1	mfa-miR-329-1-5p	GAGGUUUUCUGGGUUUCUGUUUC	23	mml-mir-329-1:NC_022278.1:166246514-166246597	0
mml-miR-329-3p	MIMAT0006269	AACACACCUGGUUAACCUCUUU	22	mml-mir-329-1 mml-mir-329-2	mfa-miR-329-3p	AACACACCUGGUUAACCUCUUU	22	mml-mir-329-1:NC_022278.1:166246514-166246597 mml-mir-329-2:NC_022278.1:166246833-166246912	0
mml-miR-329-2-5p	MIMAT0031107	GAGGUUUUCUGGGUCUCUGUUU	22	mml-mir-329-2	mfa-miR-329-2-5p	GAGGUUUUCUGGGUCUCUGUUU	22	mml-mir-329-2:NC_022278.1:166246833-166246912	0
mml-miR-330-3p	MIMAT0006271	GCAAAGCACACGGCCUGCAGAGA	23	mml-mir-330	mfa-miR-330-3p	GCAAAGCACACGGCCUGCAGAGA	23	mml-mir-330:NC_022290.1:46462075-46462168	0
mml-miR-330-5p	MIMAT0006270	UCUCUGGGCCUGUGUCUUAGGC	22	mml-mir-330	mfa-miR-330-5p	UCUCUGGGCCUGUGUCUUAGGC	22	mml-mir-330:NC_022290.1:46462075-46462168	0
mml-miR-331-3p	MIMAT0006273	GCCCCUGGGCCUAUCCUAGAA	21	mml-mir-331	mfa-miR-331-3p	GCCCCUGGGCCUAUCCUAGAA	21	mml-mir-331:NC_022282.1:99016674-99016767	0
mml-miR-331-5p	MIMAT0006272	CUAGGUAUGGUCCCAGGGAUCC	22	mml-mir-331	mfa-miR-331-5p	CUAGGUAUGGUCCCAGGGAUCC	22	mml-mir-331:NC_022282.1:99016674-99016767	0
mml-miR-335-3p	MIMAT0026853	UUUUUCAUUAUUGCUCCUGACC	22	mml-mir-335	mfa-miR-335-3p	UUUUUCAUUAUUGCUCCUGACC	22	mml-mir-335:NC_022274.1:163256360-163256447	0
mml-miR-335-5p	MIMAT0006274	UCAAGAGCAAUAACGAAAAAUGU	23	mml-mir-335	mfa-miR-335-5p	UCAAGAGCAAUAACGAAAAAUGU	23	mml-mir-335:NC_022274.1:163256360-163256447	0
mml-miR-337-3p	MIMAT0006276	CUCCUAUAUGAUGCCUUUCUUC	22	mml-mir-337	mfa-miR-337-3p	CUCCUAUAUGAUGCCUUUCUUC	22	mml-mir-337:NC_022278.1:166093278-166093370	0
mml-miR-337-5p	MIMAT0006275	GAACGGCUUCAUACAGGAGUU	21	mml-mir-337	mfa-miR-337-5p	GAACGGCUUCAUACAGGAGUU	21	mml-mir-337:NC_022278.1:166093278-166093370	0
mml-miR-338-3p	MIMAT0006278	UCCAGCAUCAGUGAUUUUGUUG	22	mml-mir-338	mfa-miR-338-3p	UCCAGCAUCAGUGAUUUUGUUG	22	mml-mir-338:NC_022287.1:78701083-78701149	0
mml-miR-338-5p	MIMAT0006277	AACAAUAUCCUGGUGCUGAGUG	22	mml-mir-338	mfa-miR-338-5p	AACAAUAUCCUGGUGCUGAGUG	22	mml-mir-338:NC_022287.1:78701083-78701149	0
mml-miR-339-3p	MIMAT0006280	UGAGCGCCUCGACGACAGAGCCG	23	mml-mir-339	mfa-miR-339-3p	UGAGCGCCUCGACGACAGAGCCG	23	mml-mir-339:NC_022274.1:35903202-35903295	0
mml-miR-339-5p	MIMAT0006279	UCCCUGUCCUCCAGGAGCUCACG	23	mml-mir-339	mfa-miR-339-5p	UCCCUGUCCUCCAGGAGCUCACG	23	mml-mir-339:NC_022274.1:35903202-35903295	0
mml-miR-33a	MIMAT0002392	GUGCAUUGUAGUUGCAUUG	19	mml-mir-33a	mfa-miR-33a	GUGCAUUGUAGUUGCAUUG	19	mml-mir-33a:NC_022281.1:9172402-9172470	0
mml-miR-33b-3p	MIMAT0026808	GUGCCUCGGCAGUGCAGCCC	20	mml-mir-33b	mfa-miR-33b-3p	GUGCCUCGGCAGUGCAGCCC	20	mml-mir-33b:NC_022287.1:18136154-18136249	0
mml-miR-33b-5p	MIMAT0006173	GUGCAUUGCUGUUGCAUUGC	20	mml-mir-33b	mfa-miR-33b-5p	GUGCAUUGCUGUUGCAUUGC	20	mml-mir-33b:NC_022287.1:18136154-18136249	0
mml-miR-340-3p	MIMAT0026854	UCCGUCUCAGUUACUUUAUAGCC	23	mml-mir-340	mfa-miR-340-3p	UCCGUCUCAGUUACUUUAUAGCC	23	mml-mir-340:NC_022277.1:180009319-180009413	0
mml-miR-340-5p	MIMAT0006281	UUAUAAAGCAAUGAGACUGAUU	22	mml-mir-340	mfa-miR-340-5p	UUAUAAAGCAAUGAGACUGAUU	22	mml-mir-340:NC_022277.1:180009319-180009413	0
mml-miR-342-3p	MIMAT0006283	UCUCACACAGAAAUCGCACCCGU	23	mml-mir-342	mfa-miR-342-3p	UCUCACACAGAAAUCGCACCCGU	23	mml-mir-342:NC_022278.1:165303294-165303392	0
mml-miR-342-5p	MIMAT0006282	AGGGGUGCUAUCUGUGAUUGA	21	mml-mir-342	mfa-miR-342-5p	AGGGGUGCUAUCUGUGAUUGA	21	mml-mir-342:NC_022278.1:165303294-165303392	0
mml-miR-345	MIMAT0006284	GCUGACUCCUAGUCAAGGGCUC	22	mml-mir-345	mfa-miR-345	GCUGACUCCUAGUCAAGGGCUC	22	mml-mir-345:NC_022278.1:165516497-165516584	0
mml-miR-346	MIMAT0006285	UGUCUGCCCGCAUGCCUGCCUCU	23	mml-mir-346	mfa-miR-346	UGUCUGCCCGCAUGCCUGCCUCU	23	mml-mir-346:NC_022280.1:49478425-49478510	0
mml-miR-34a-3p	MIMAT0026586	AAUCAGCAAGUAUACUGCCCUA	22	mml-mir-34a	mfa-miR-34a-3p	AAUCAGCAAGUAUACUGCCCUA	22	mml-mir-34a:NC_022272.1:219115608-219115717	0
mml-miR-34a-5p	MIMAT0002499	UGGCAGUGUCUUAGCUGGUUGU	22	mml-mir-34a	mfa-miR-34a-5p	UGGCAGUGUCUUAGCUGGUUGU	22	mml-mir-34a:NC_022272.1:219115608-219115717	0
mml-miR-34b	MIMAT0006174	CAAUCACUAACUCCACUGCCAU	22	mml-mir-34b	mfa-miR-34b	CAAUCACUAACUCCACUGCCAU	22	mml-mir-34b:NC_022285.1:107474426-107474509	0
mml-miR-34c-3p	MIMAT0006176	AAUCACUAACCACACGGCCAGG	22	mml-mir-34c	mfa-miR-34c-3p	AAUCACUAACCACACGGCCAGG	22	mml-mir-34c:NC_022285.1:107474929-107475005	0
mml-miR-34c-5p	MIMAT0006175	AGGCAGUGUAGUUAGCUGAUUGC	23	mml-mir-34c	mfa-miR-34c-5p	AGGCAGUGUAGUUAGCUGAUUGC	23	mml-mir-34c:NC_022285.1:107474929-107475005	0
mml-miR-3577-3p	MIMAT0028259	UCUGUCCCUCUUGGCUGCCAGC	22	mml-mir-3577	mfa-miR-3577-3p	UCUGUCCCUCUUGGCUGCCAGC	22	mml-mir-3577:NC_022285.1:7589975-7590034	0
mml-miR-3577-5p	MIMAT0028258	UGUGGCAGCCCUGAGAGCCAGGUG	24	mml-mir-3577	mfa-miR-3577-5p	UGUGGCAGCCCUGAGAGCCAGGUG	24	mml-mir-3577:NC_022285.1:7589975-7590034	0
mml-miR-361-3p	MIMAT0006287	UCCCCCAGGUGUGAUUCUGAUUU	23	mml-mir-361	mfa-miR-361-3p	UCCCCCAGGUGUGAUUCUGAUUU	23	mml-mir-361:NC_022292.1:83038892-83038963	0
mml-miR-361-5p	MIMAT0006286	UUAUCAGAAUCUCCAGGGGUAC	22	mml-mir-361	mfa-miR-361-5p	UUAUCAGAAUCUCCAGGGGUAC	22	mml-mir-361:NC_022292.1:83038892-83038963	0
mml-miR-362-3p	MIMAT0006289	AACACACCUAUUCAAGGAUUCA	22	mml-mir-362	mfa-miR-362-3p	AACACACCUAUUCAAGGAUUCA	22	mml-mir-362:NC_022292.1:48330223-48330287	0
mml-miR-362-5p	MIMAT0006288	AAUCCUUGGAACCUAGGUGUGAGU	24	mml-mir-362	mfa-miR-362-5p	AAUCCUUGGAACCUAGGUGUGAGU	24	mml-mir-362:NC_022292.1:48330223-48330287	0
mml-miR-363-3p	MIMAT0006290	AAUUGCACGGUAUCCAUCUGUA	22	mml-mir-363	mfa-miR-363-3p	AAUUGCACGGUAUCCAUCUGUA	22	mml-mir-363:NC_022292.1:131080807-131080881	0
mml-miR-363-5p	MIMAT0026855	CGGGUGGAUCACGAUGCAAUUUU	23	mml-mir-363	mfa-miR-363-5p	CGGGUGGAUCACGAUGCAAUUUU	23	mml-mir-363:NC_022292.1:131080807-131080881	0
mml-miR-365-1-5p	MIMAT0026856	GAGGGACUUUUGGGGGCAGAUGU	23	mml-mir-365-1	mfa-miR-365-1-5p	GAGGGACUUUUGGGGGCAGAUGU	23	mml-mir-365-1:NC_022291.1:14710051-14710137	0
mml-miR-365-3p	MIMAT0006291	UAAUGCCCCUAAAAAUCCUUAU	22	mml-mir-365-1 mml-mir-365-2	mfa-miR-365-3p	UAAUGCCCCUAAAAAUCCUUAU	22	mml-mir-365-1:NC_022291.1:14710051-14710137 mml-mir-365-2:NC_022287.1:27770413-27770523	0
mml-miR-365-2-5p	MIMAT0031081	GAGGGACUUUCAGGGGCAGCUGU	23	mml-mir-365-2	mfa-miR-365-2-5p	GAGGGACUUUCAGGGGCAGCUGU	23	mml-mir-365-2:NC_022287.1:27770413-27770523	0
mml-miR-367	MIMAT0006292	AAUUGCACUUUAGCAAUGGUGA	22	mml-mir-367	mfa-miR-367	AAUUGCACUUUAGCAAUGGUGA	22	mml-mir-367:NC_022276.1:111988698-111988765	0
mml-miR-369-3p	MIMAT0006294	AAUAAUACAUGGUUGAUCUUU	21	mml-mir-369	mfa-miR-369-3p	AAUAAUACAUGGUUGAUCUUU	21	mml-mir-369:NC_022278.1:166283948-166284017	0
mml-miR-369-5p	MIMAT0006293	AGAUCGACCGUGUUAUAUUCGC	22	mml-mir-369	mfa-miR-369-5p	AGAUCGACCGUGUUAUAUUCGC	22	mml-mir-369:NC_022278.1:166283948-166284017	0
mml-miR-370-3p	MIMAT0006295	GCCUGCUGGGGUGGAACCUGGU	22	mml-mir-370	mfa-miR-370-3p	GCCUGCUGGGGUGGAACCUGGU	22	mml-mir-370:NC_022278.1:166130000-166130074	0
mml-miR-370-5p	MIMAT0026857	CAGGUCACGUCUCUGCAGUUAC	22	mml-mir-370	mfa-miR-370-5p	CAGGUCACGUCUCUGCAGUUAC	22	mml-mir-370:NC_022278.1:166130000-166130074	0
mml-miR-371-3p	MIMAT0006297	AAGUGCCGCCAUGUUUUGAGUGU	23	mml-mir-371-1 mml-mir-371-2	mfa-miR-371-3p	AAGUGCCGCCAUGUUUUGAGUGU	23	mml-mir-371-1:NC_022290.1:54627980-54628049	0
mml-miR-371-5p	MIMAT0006296	ACUCAAACUGUGGGGGCACU	20	mml-mir-371-1 mml-mir-371-2	mfa-miR-371-5p	ACUCAAACUGUGGGGGCACU	20	mml-mir-371-1:NC_022290.1:54627980-54628049	0
mml-miR-372-3p	MIMAT0006298	AAAGUGCUGCGACAUUUGAGCGU	23	mml-mir-372	mfa-miR-372-3p	AAAGUGCUGCGACAUUUGAGCGU	23	mml-mir-372:NC_022290.1:54628189-54628255	0
mml-miR-372-5p	MIMAT0026858	CCUCAAAUGUGGAGCACUAUUCU	23	mml-mir-372	mfa-miR-372-5p	CCUCAAAUGUGGAGCACUAUUCU	23	mml-mir-372:NC_022290.1:54628189-54628255	0
mml-miR-373	MIMAT0006299	GAAGUGCUUCGAUUUUGGGGUGU	23	mml-mir-373	mfa-miR-373	GAAGUGCUUCGAUUUUGGGGUGU	23	mml-mir-373:NC_022290.1:54628900-54628968	0
mml-miR-374a-3p	MIMAT0026859	CUUAUCAGAUUGUAUUGUAAUU	22	mml-mir-374a	mfa-miR-374a-3p	CUUAUCAGAUUGUAUUGUAAUU	22	mml-mir-374a:NC_022292.1:71540307-71540378	0
mml-miR-374a-5p	MIMAT0006300	UUAUAAUACAACCUGAUAAGUG	22	mml-mir-374a	mfa-miR-374a-5p	UUAUAAUACAACCUGAUAAGUG	22	mml-mir-374a:NC_022292.1:71540307-71540378	0
mml-miR-374b-3p	MIMAT0026860	UUAGCAGGUUGUAUUAUCAUU	21	mml-mir-374b	mfa-miR-374b-3p	UUAGCAGGUUGUAUUAUCAUU	21	mml-mir-374b:NC_022292.1:71471522-71471593	0
mml-miR-374b-5p	MIMAT0006301	AUAUAAUACAACCUGCUAAGUG	22	mml-mir-374b	mfa-miR-374b-5p	AUAUAAUACAACCUGCUAAGUG	22	mml-mir-374b:NC_022292.1:71471522-71471593	0
mml-miR-375	MIMAT0006302	UUUGUUCGUUCGGCUCGCGUGA	22	mml-mir-375	mfa-miR-375	UUUGUUCGUUCGGCUCGCGUGA	22	mml-mir-375:NC_022283.1:108686398-108686461	0
mml-miR-376a-1-5p	MIMAT0026861	GUAGAUUCUCCUUCUAUGAGUAC	23	mml-mir-376a-1	mfa-miR-376a-1-5p	GUAGAUUCUCCUUCUAUGAGUAC	23	mml-mir-376a-1:NC_022278.1:166259188-166259255	0
mml-miR-376a-3p	MIMAT0006303	AUCAUAGAGGAAAAUCCACGU	21	mml-mir-376a-1 mml-mir-376a-2	mfa-miR-376a-3p	AUCAUAGAGGAAAAUCCACGU	21	mml-mir-376a-1:NC_022278.1:166259188-166259255 mml-mir-376a-2:NC_022278.1:166258475-166258554	0
mml-miR-376a-2-5p	MIMAT0031082	GUAGAUUUUCCUUCUAUGGUU	21	mml-mir-376a-2	mfa-miR-376a-2-5p	GUAGAUUUUCCUUCUAUGGUU	21	mml-mir-376a-2:NC_022278.1:166258475-166258554	0
mml-miR-376b-3p	MIMAT0006304	AUCAUAGAGGAAAAUCCAUGUU	22	mml-mir-376b	mfa-miR-376b-3p	AUCAUAGAGGAAAAUCCAUGUU	22	mml-mir-376b:NC_022278.1:166258842-166258941	0
mml-miR-376b-5p	MIMAT0026862	CGUGGAUAUUCCUUCUAUGUUUA	23	mml-mir-376b	mfa-miR-376b-5p	CGUGGAUAUUCCUUCUAUGUUUA	23	mml-mir-376b:NC_022278.1:166258842-166258941	0
mml-miR-376c-3p	MIMAT0006305	AACAUAGAGGAAAUUCCACGU	21	mml-mir-376c	mfa-miR-376c-3p	AACAUAGAGGAAAUUCCACGU	21	mml-mir-376c:NC_022278.1:166258097-166258162	0
mml-miR-376c-5p	MIMAT0026863	GUGGAUAUUCCUUCUAUGUUUA	22	mml-mir-376c	mfa-miR-376c-5p	GUGGAUAUUCCUUCUAUGUUUA	22	mml-mir-376c:NC_022278.1:166258097-166258162	0
mml-miR-377-3p	MIMAT0006306	AUCACACAAAGGCAACUUUUGU	22	mml-mir-377	mfa-miR-377-3p	AUCACACAAAGGCAACUUUUGU	22	mml-mir-377:NC_022278.1:166280399-166280467	0
mml-miR-377-5p	MIMAT0026864	AGAGGUUGCCCUUGGUGAAUUC	22	mml-mir-377	mfa-miR-377-5p	AGAGGUUGCCCUUGGUGAAUUC	22	mml-mir-377:NC_022278.1:166280399-166280467	0
mml-miR-378a	MIMAT0006307	ACUGGACUUGGAGUCAGAAGG	21	mml-mir-378a	mfa-miR-378a	ACUGGACUUGGAGUCAGAAGG	21	mml-mir-378a:NC_022277.1:149061367-149061432	0
mml-miR-378d	MIMAT0024313	ACUGGACUUGGAGUCAGAAGCA	22	mml-mir-378d	mfa-miR-378d	ACUGGACUUGGAGUCAGAAGCA	22	mml-mir-378d:NC_022276.1:7047327-7047438	0
mml-miR-378j	MIMAT0024621	ACUGGAUUUGGAGCCAGAA	19	mml-mir-378j	mfa-miR-378j	ACUGGAUUUGGAGCCAGAA	19	mml-mir-378j:NC_022287.1:49061569-49061677	0
mml-miR-379-3p	MIMAT0026865	UAUGUAACAUGGUCCACUAAC	21	mml-mir-379	mfa-miR-379-3p	UAUGUAACAUGGUCCACUAAC	21	mml-mir-379:NC_022278.1:166241793-166241859	0
mml-miR-379-5p	MIMAT0006308	UGGUAGACUAUGGAACGUAGG	21	mml-mir-379	mfa-miR-379-5p	UGGUAGACUAUGGAACGUAGG	21	mml-mir-379:NC_022278.1:166241793-166241859	0
mml-miR-380-3p	MIMAT0006309	UAUGUAAUAUGGUCCACGUCUU	22	mml-mir-380	mfa-miR-380-3p	UAUGUAAUAUGGUCCACGUCUU	22	mml-mir-380:NC_022278.1:166244743-166244803	0
mml-miR-380-5p	MIMAT0026866	AUGGUUGACCAUAGAACAUGCG	22	mml-mir-380	mfa-miR-380-5p	AUGGUUGACCAUAGAACAUGCG	22	mml-mir-380:NC_022278.1:166244743-166244803	0
mml-miR-381-3p	MIMAT0006310	UAUACAAGGGCAAGCUCUCUGU	22	mml-mir-381	mfa-miR-381-3p	UAUACAAGGGCAAGCUCUCUGU	22	mml-mir-381:NC_022278.1:166264328-166264402	0
mml-miR-381-5p	MIMAT0026867	AGCGAGGUUGCCCUUUGUAUAUU	23	mml-mir-381	mfa-miR-381-5p	AGCGAGGUUGCCCUUUGUAUAUU	23	mml-mir-381:NC_022278.1:166264328-166264402	0
mml-miR-382-3p	MIMAT0026868	AAUCAUUCACGGACAACACUUUU	23	mml-mir-382	mfa-miR-382-3p	AAUCAUUCACGGACAACACUUUU	23	mml-mir-382:NC_022278.1:166272725-166272800	0
mml-miR-382-5p	MIMAT0006311	GAAGUUGUUCGUGGUGGAUUCG	22	mml-mir-382	mfa-miR-382-5p	GAAGUUGUUCGUGGUGGAUUCG	22	mml-mir-382:NC_022278.1:166272725-166272800	0
mml-miR-383	MIMAT0006312	AGAUCAGAAGGUGAUUGUGGCU	22	mml-mir-383	mfa-miR-383	AGAUCAGAAGGUGAUUGUGGCU	22	mml-mir-383:CM001283.1:15151188-15151116	0
mml-miR-384	MIMAT0006313	AUUCCUAGAAAUUGUUCAUA	20	mml-mir-384	mfa-miR-384	AUUCCUAGAAAUUGUUCAUA	20	mml-mir-384:NC_022292.1:73785407-73785494	0
mml-miR-3927	MIMAT0024350	CAGGUAGAUAUUUGAUAGGCA	21	mml-mir-3927	mfa-miR-3927	CAGGUAGAUAUUUGAUAGGCA	21	mml-mir-3927:NC_022286.1:28167967-28168077	0
mml-miR-3938-3p	MIMAT0028317	AAUUCCCUUAUGGAUAAUCUGG	22	mml-mir-3938	mfa-miR-3938-3p	AAUUCCCUUAUGGAUAAUCUGG	22	mml-mir-3938:NC_022273.1:111167535-111167590	0
mml-miR-3938-5p	MIMAT0028316	AGAUUAUCUACAAGGGAAUUUU	22	mml-mir-3938	mfa-miR-3938-5p	AGAUUAUCUACAAGGGAAUUUU	22	mml-mir-3938:NC_022273.1:111167535-111167590	0
mml-miR-409-3p	MIMAT0006315	GAAUGUUGCUCGGUGAACCCCU	22	mml-mir-409	mfa-miR-409-3p	GAAUGUUGCUCGGUGAACCCCU	22	mml-mir-409:NC_022278.1:166283651-166283729	0
mml-miR-409-5p	MIMAT0006314	AGGUUACCCGAGCAACUUUGCAU	23	mml-mir-409	mfa-miR-409-5p	AGGUUACCCGAGCAACUUUGCAU	23	mml-mir-409:NC_022278.1:166283651-166283729	0
mml-miR-410-3p	MIMAT0006316	AAUAUAACACAGAUGGCCUGU	21	mml-mir-410	mfa-miR-410-3p	AAUAUAACACAGAUGGCCUGU	21	mml-mir-410:NC_022278.1:166284261-166284340	0
mml-miR-410-5p	MIMAT0026869	AGGUUGUCUGUGAUGAGUUCG	21	mml-mir-410	mfa-miR-410-5p	AGGUUGUCUGUGAUGAGUUCG	21	mml-mir-410:NC_022278.1:166284261-166284340	0
mml-miR-411-3p	MIMAT0026870	UAUGUAACACGGUCCACUAAC	21	mml-mir-411	mfa-miR-411-3p	UAUGUAACACGGUCCACUAAC	21	mml-mir-411:NC_022278.1:166243053-166243134	0
mml-miR-411-5p	MIMAT0006317	UAGUAGACCGUAUAGCGUACG	21	mml-mir-411	mfa-miR-411-5p	UAGUAGACCGUAUAGCGUACG	21	mml-mir-411:NC_022278.1:166243053-166243134	0
mml-miR-412-3p	MIMAT0006318	ACUUCACCUGGUCCACUAGCCGU	23	mml-mir-412	mfa-miR-412-3p	ACUUCACCUGGUCCACUAGCCGU	23	mml-mir-412:NC_022278.1:166283798-166283888	0
mml-miR-412-5p	MIMAT0026871	UGGUCGACCAGUUGGAAAGU	20	mml-mir-412	mfa-miR-412-5p	UGGUCGACCAGUUGGAAAGU	20	mml-mir-412:NC_022278.1:166283798-166283888	0
mml-miR-421	MIMAT0006319	AUCAACAGACAUUAAUUGGGCGC	23	mml-mir-421	mfa-miR-421	AUCAACAGACAUUAAUUGGGCGC	23	mml-mir-421:NC_022292.1:71471357-71471435	0
mml-miR-422a	MIMAT0006320	ACUGGACUCAGGGUCAGAAGGC	22	mml-mir-422a	mfa-miR-422a	ACUGGACUCAGGGUCAGAAGGC	22	mml-mir-422a:NC_022278.1:41242063-41242152	0
mml-miR-423-3p	MIMAT0006322	AGCUCGGUCUGAGGCCCCUCAGU	23	mml-mir-423	mfa-miR-423-3p	AGCUCGGUCUGAGGCCCCUCAGU	23	mml-mir-423:NC_022287.1:26441886-26441979	0
mml-miR-423-5p	MIMAT0006321	UGAGGGGCAGAGAGCGAGACUUU	23	mml-mir-423	mfa-miR-423-5p	UGAGGGGCAGAGAGCGAGACUUU	23	mml-mir-423:NC_022287.1:26441886-26441979	0
mml-miR-424-3p	MIMAT0026872	AAAACGUGAGGCGCUGCUAUA	21	mml-mir-424	mfa-miR-424-3p	AAAACGUGAGGCGCUGCUAUA	21	mml-mir-424:NC_022292.1:131461734-131461831	0
mml-miR-424-5p	MIMAT0006323	CAGCAGCAAUUCAUGUUUUGAA	22	mml-mir-424	mfa-miR-424-5p	CAGCAGCAAUUCAUGUUUUGAA	22	mml-mir-424:NC_022292.1:131461734-131461831	0
mml-miR-425	MIMAT0006324	AAUGACACGAUCACUCCCGUUGA	23	mml-mir-425	mfa-miR-425	AAUGACACGAUCACUCCCGUUGA	23	mml-mir-425:NC_022273.1:104189415-104189501	0
mml-miR-429-3p	MIMAT0006325	UAAUACUGUCUGGUAAAACCGU	22	mml-mir-429	mfa-miR-429-3p	UAAUACUGUCUGGUAAAACCGU	22	mml-mir-429:NC_022272.1:227255266-227255348	0
mml-miR-429-5p	MIMAT0026873	GUCUUACCAGACACGGUUAGA	21	mml-mir-429	mfa-miR-429-5p	GUCUUACCAGACACGGUUAGA	21	mml-mir-429:NC_022272.1:227255266-227255348	0
mml-miR-431	MIMAT0006326	UGUCUUGCAGGCCGUCAUGCA	21	mml-mir-431	mfa-miR-431	UGUCUUGCAGGCCGUCAUGCA	21	mml-mir-431:NC_022278.1:166099915-166100028	0
mml-miR-432-3p	MIMAT0026874	UGGAUGGCUCCUCCAUGUCU	20	mml-mir-432	mfa-miR-432-3p	UGGAUGGCUCCUCCAUGUCU	20	mml-mir-432:NC_022278.1:166103394-166103487	0
mml-miR-432-5p	MIMAT0006327	UCUUGGAGUAGGUCAUUGGGUGG	23	mml-mir-432	mfa-miR-432-5p	UCUUGGAGUAGGUCAUUGGGUGG	23	mml-mir-432:NC_022278.1:166103394-166103487	0
mml-miR-433-3p	MIMAT0006328	AUCAUGAUGGGCUCCUCGGUGU	22	mml-mir-433	mfa-miR-433-3p	AUCAUGAUGGGCUCCUCGGUGU	22	mml-mir-433:NC_022278.1:166100794-166100886	0
mml-miR-433-5p	MIMAT0026875	UACGGUGAGCCUGUCAUUAUUC	22	mml-mir-433	mfa-miR-433-5p	UACGGUGAGCCUGUCAUUAUUC	22	mml-mir-433:NC_022278.1:166100794-166100886	0
mml-miR-4446-3p	MIMAT0024310	CAGGGCUGGCAGUGAGAUGGG	21	mml-mir-4446	mfa-miR-4446-3p	CAGGGCUGGCAGUGAGAUGGG	21	mml-mir-4446:NC_022273.1:158672419-158672528	0
mml-miR-4446-5p	MIMAT0027105	CCAUUUCCCUGCCAUUCCCUUGGC	24	mml-mir-4446	mfa-miR-4446-5p	CCAUUUCCCUGCCAUUCCCUUGGC	24	mml-mir-4446:NC_022273.1:158672419-158672528	0
mml-miR-448	MIMAT0006329	UUGCAUAUGUAGGAUGUCCCAU	22	mml-mir-448	mfa-miR-448	UUGCAUAUGUAGGAUGUCCCAU	22	mml-mir-448:NC_022292.1:111741075-111741185	0
mml-miR-449a-3p	MIMAT0026876	CAGCUAACAUGCAACUGCUGUC	22	mml-mir-449a	mfa-miR-449a-3p	CAGCUAACAUGCAACUGCUGUC	22	mml-mir-449a:NC_022277.1:54606091-54606181	0
mml-miR-449a-5p	MIMAT0006330	UGGCAGUGUAUUGUUAGCUGGU	22	mml-mir-449a	mfa-miR-449a-5p	UGGCAGUGUAUUGUUAGCUGGU	22	mml-mir-449a:NC_022277.1:54606091-54606181	0
mml-miR-449b-3p	MIMAT0026877	CAGCCACAACUACCCUGCCACU	22	mml-mir-449b	mfa-miR-449b-3p	CAGCCACAACUACCCUGCCACU	22	mml-mir-449b:NC_022277.1:54606205-54606301	0
mml-miR-449b-5p	MIMAT0006331	AGGCAGUGUAUUGUUAGCUGGC	22	mml-mir-449b	mfa-miR-449b-5p	AGGCAGUGUAUUGUUAGCUGGC	22	mml-mir-449b:NC_022277.1:54606205-54606301	0
mml-miR-450a-1-3p	MIMAT0026878	AUUGGGAACAUUUUGCAUGUGU	22	mml-mir-450a-1	mfa-miR-450a-1-3p	AUUGGGAACAUUUUGCAUGUGU	22	mml-mir-450a-1:NC_022292.1:131455461-131455551	0
mml-miR-450a-5p	MIMAT0006332	UUUUGCGAUGUGUUCCUAAUAU	22	mml-mir-450a-1 mml-mir-450a-2	mfa-miR-450a-5p	UUUUGCGAUGUGUUCCUAAUAU	22	mml-mir-450a-1:NC_022292.1:131455461-131455551 mml-mir-450a-2:NC_022292.1:131455628-131455727	0
mml-miR-450a-2-3p	MIMAT0031019	AUUGGGGACAUUUUGCAUUCAU	22	mml-mir-450a-2	mfa-miR-450a-2-3p	AUUGGGGACAUUUUGCAUUCAU	22	mml-mir-450a-2:NC_022292.1:131455628-131455727	0
mml-miR-450b-3p	MIMAT0006334	UUGGGAUCAUUUUGCAUCCAUA	22	mml-mir-450b	mfa-miR-450b-3p	UUGGGAUCAUUUUGCAUCCAUA	22	mml-mir-450b:NC_022292.1:131455305-131455382	0
mml-miR-450b-5p	MIMAT0006333	UUUUGCAAUAUGUUCCUGAAUA	22	mml-mir-450b	mfa-miR-450b-5p	UUUUGCAAUAUGUUCCUGAAUA	22	mml-mir-450b:NC_022292.1:131455305-131455382	0
mml-miR-451	MIMAT0006335	AAACCGUUACCAUUACUGAGUU	22	mml-mir-451	mfa-miR-451	AAACCGUUACCAUUACUGAGUU	22	mml-mir-451:NC_022287.1:25123024-25123095	0
mml-miR-452-3p	MIMAT0026879	AGUCUCAUCUGCAAAGAAGUAA	22	mml-mir-452	mfa-miR-452-3p	AGUCUCAUCUGCAAAGAAGUAA	22	mml-mir-452:NC_022292.1:148923722-148923806	0
mml-miR-452-5p	MIMAT0006336	AACUGUUUGCAGAGGAAACUGA	22	mml-mir-452	mfa-miR-452-5p	AACUGUUUGCAGAGGAAACUGA	22	mml-mir-452:NC_022292.1:148923722-148923806	0
mml-miR-453	MIMAT0006337	AGGUUGUCCGUGGUGAGUUCGCA	23	mml-mir-453	mfa-miR-453	AGGUUGUCCGUGGUGAGUUCGCA	23	mml-mir-453:NC_022278.1:166274603-166274682	0
mml-miR-4536	MIMAT0024332	UGUGGUAGAUAUAUGCACGA	20	mml-mir-4536	mfa-miR-4536	UGUGGUAGAUAUAUGCACGA	20	mml-mir-4536:CM001296.1:54646139-54646249	0
mml-miR-454-3p	MIMAT0006338	UAGUGCAAUAUUGCUUAUAGGGU	23	mml-mir-454	mfa-miR-454-3p	UAGUGCAAUAUUGCUUAUAGGGU	23	mml-mir-454:NC_022287.1:44684078-44684192	0
mml-miR-454-5p	MIMAT0026880	UAUCAAUAUUGUCUCUGC	18	mml-mir-454	mfa-miR-454-5p	UAUCAAUAUUGUCUCUGC	18	mml-mir-454:NC_022287.1:44684078-44684192	0
mml-miR-455-3p	MIMAT0006340	GCAGUCCAUGGGCAUAUACAC	21	mml-mir-455	mfa-miR-455-3p	GCAGUCCAUGGGCAUAUACAC	21	mml-mir-455:NC_022286.1:23371474-23371569	0
mml-miR-455-5p	MIMAT0006339	UAUGUGCCUUUGGACUACAUCG	22	mml-mir-455	mfa-miR-455-5p	UAUGUGCCUUUGGACUACAUCG	22	mml-mir-455:NC_022286.1:23371474-23371569	0
mml-miR-4650*	MIMAT0024344	UGGAAGGUAGAAUGAGGCCUGAU	23	mml-mir-4650	ND	ND	ND	ND	ND
mml-miR-4667	MIMAT0024333	ACUGGGGAGCAGAAGGAGAAC	21	mml-mir-4667	mfa-miR-4667	ACUGGGGAGCAGAAGGAGAAC	21	mml-mir-4667:NC_022286.1:43505235-43505346	0
mml-miR-4677-3p	MIMAT0028307	UCUGUGAGACCAAAGAACUACU	22	mml-mir-4677	mfa-miR-4677-3p	UCUGUGAGACCAAAGAACUACU	22	mml-mir-4677:NC_022272.1:6134600-6134658	0
mml-miR-4677-5p	MIMAT0028306	UUGUUCUUUGGUCUUUCAGCCA	22	mml-mir-4677	mfa-miR-4677-5p	UUGUUCUUUGGUCUUUCAGCCA	22	mml-mir-4677:NC_022272.1:6134600-6134658	0
mml-miR-4703-3p	MIMAT0028279	GUAGUUGUACUGUAUUGCCACU	22	mml-mir-4703	mfa-miR-4703-3p	GUAGUUGUACUGUAUUGCCGCU	22	mml-mir-4703:NC_022288.1:30804537-30804597	1
mml-miR-4703-5p	MIMAT0028278	UGGCAAUACAGUACAAAUACAG	22	mml-mir-4703	mfa-miR-4703-5p	UGGCAAUACAGUACAAAUACAG	22	mml-mir-4703:NC_022288.1:30804537-30804597	0
mml-miR-4716	MIMAT0024337	AAGGGGGAAGGACACAUGGAGA	22	mml-mir-4716	mfa-miR-4716	AAGGGGGAAGGACACAUGGAGA	22	mml-mir-4716:NC_022278.1:26127537-26127648	0
mml-miR-4743	MIMAT0024327	UGGCCGGAUGGGACAGGAGGCA	22	mml-mir-4743	mfa-miR-4743	UGGCCGGAUGGGACAGGAGGCA	22	mml-mir-4743:NC_022289.1:33148242-33148353	0
mml-miR-4766-3p	MIMAT0028239	ACAGCAAUCGCUCUUUUGGAAG	22	mml-mir-4766	mfa-miR-4766-3p	ACAGCAAUCGCUCUUUUGGAAG	22	mml-mir-4766:NC_022281.1:10352657-10352712	0
mml-miR-4766-5p	MIMAT0028238	UCUGAAAGAGCAGUUGGUGUUU	22	mml-mir-4766	mfa-miR-4766-5p	UCUGAAAGAGCAGUUGGUGUUU	22	mml-mir-4766:NC_022281.1:10352657-10352712	0
mml-miR-4796-3p	MIMAT0024341	AAGUGGCAGAGUGUAGACACAA	22	mml-mir-4796	mfa-miR-4796-3p	AAGUGGCAGAGUGUAGACACAA	22	mml-mir-4796:NC_022273.1:157513423-157513534	0
mml-miR-4796-5p	MIMAT0027117	UAUACUCUGCCACUUUACU	19	mml-mir-4796	mfa-miR-4796-5p	UAUACUCUGCCACUUUACU	19	mml-mir-4796:NC_022273.1:157513423-157513534	0
mml-miR-4803	MIMAT0024330	UAACAUAAUAGUGUGGACUGA	21	mml-mir-4803	mfa-miR-4803	UAACAUAAUAGUGUGGACUGA	21	mml-mir-4803:NC_022277.1:70317234-70317344	0
mml-miR-484	MIMAT0006341	UCAGGCUCAGUCCCCUCCCGAU	22	mml-mir-484	mfa-miR-484	UCAGGCUCAGUCCCCUCCCGAU	22	mml-mir-484:NC_022291.1:15685828-15685890	0
mml-miR-485-3p	MIMAT0006343	GUCAUACACGGCUCUCCUCUCU	22	mml-mir-485	mfa-miR-485-3p	GUCAUACACGGCUCUCCUCUCU	22	mml-mir-485:NC_022278.1:166273839-166273911	0
mml-miR-485-5p	MIMAT0006342	AGAGGCUGGCCGUGAUGAAUUC	22	mml-mir-485	mfa-miR-485-5p	AGAGGCUGGCCGUGAUGAAUUC	22	mml-mir-485:NC_022278.1:166273839-166273911	0
mml-miR-486-3p	MIMAT0006345	CGGGGCAGCUCAGUACAGGAU	21	mml-mir-486	mfa-miR-486-3p	CGGGGCAGCUCAGUACAGGAU	21	mml-mir-486:NC_022279.1:42611126-42611193	0
mml-miR-486-5p	MIMAT0006344	UCCUGUACUGAGCUGCCCCGAG	22	mml-mir-486	mfa-miR-486-5p	UCCUGUACUGAGCUGCCCCGAG	22	mml-mir-486:NC_022279.1:42611126-42611193	0
mml-miR-487a	MIMAT0006346	AAUCAUACAGGGACAUCCAGUU	22	mml-mir-487a	mfa-miR-487a	AAUCAUACAGCGACAUCCAGUU	22	mml-mir-487a:NC_022278.1:166270870-166270949	1
mml-miR-487b-3p	MIMAT0006347	AAUCGUACAGGGUCAUCCACUU	22	mml-mir-487b	mfa-miR-487b-3p	AAUCGUACAGGGUCAUCCACUU	22	mml-mir-487b:NC_022278.1:166264863-166264946	0
mml-miR-487b-5p	MIMAT0026881	GUGGUUAUCCCUGUCCUGUUCG	22	mml-mir-487b	mfa-miR-487b-5p	GUGGUUAUCCCUGUCCUGUUCG	22	mml-mir-487b:NC_022278.1:166264863-166264946	0
mml-miR-488-3p	MIMAT0006348	UUGAAAGGCUAUUUCUUGGUC	21	mml-mir-488	mfa-miR-488-3p	UUGAAAGGCUAUUUCUUGGUC	21	mml-mir-488:NC_022272.1:34991249-34991331	0
mml-miR-488-5p	MIMAT0026882	CCCAGAUAAUGGCACUCUCAAAC	23	mml-mir-488	mfa-miR-488-5p	CCCAGAUAAUGGCACUCUCAAAC	23	mml-mir-488:NC_022272.1:34991249-34991331	0
mml-miR-489-3p	MIMAT0006349	GUGACAUCACAUAUACGGCAGC	22	mml-mir-489	mfa-miR-489-3p	GUGACAUCACAUAUACGGCAGC	22	mml-mir-489:NC_022274.1:118484199-118484282	0
mml-miR-489-5p	MIMAT0026883	GGUCGUAUGUGUGGCGCCAUUU	22	mml-mir-489	mfa-miR-489-5p	GGUCGUAUGUGUGGCGCCAUUU	22	mml-mir-489:NC_022274.1:118484199-118484282	0
mml-miR-490-3p	MIMAT0006351	CAACCUGGAGGACUCCAUGCUG	22	mml-mir-490	mfa-miR-490-3p	CAACCUGGAGGACUCCAUGCUG	22	mml-mir-490:NC_022274.1:169871014-169871141	0
mml-miR-490-5p	MIMAT0006350	CCAUGGAUCUCCAGGUGGGU	20	mml-mir-490	mfa-miR-490-5p	CCAUGGAUCUCCAGGUGGGU	20	mml-mir-490:NC_022274.1:169871014-169871141	0
mml-miR-491-3p	MIMAT0006353	CUUAUGCAAGAUUCCCUUCUAC	22	mml-mir-491	mfa-miR-491-3p	CUUAUGCAAGAUUCCCUUCUAC	22	mml-mir-491:NC_022286.1:58034219-58034302	0
mml-miR-491-5p	MIMAT0006352	AGUGGGGAACCCUUCCAUGAGG	22	mml-mir-491	mfa-miR-491-5p	AGUGGGGAACCCUUCCAUGAGG	22	mml-mir-491:NC_022286.1:58034219-58034302	0
mml-miR-492	MIMAT0006354	AGGACCUGCGGGACAAGAUUCUU	23	mml-mir-492	mfa-miR-492	AGGACCUGCGGGACAAGAUUCUU	23	mml-mir-492:NC_022276.1:109258717-109258830	0
mml-miR-493-3p	MIMAT0006355	UGAAGGUCUACUGUGUGCCAGG	22	mml-mir-493	mfa-miR-493-3p	UGAAGGUCUACUGUGUGCCAGG	22	mml-mir-493:NC_022278.1:166088003-166088091	0
mml-miR-493-5p	MIMAT0026884	UUGUACAUGGUAGGCUUUCAUU	22	mml-mir-493	mfa-miR-493-5p	UUGUACAUGGUAGGCUUUCAUU	22	mml-mir-493:NC_022278.1:166088003-166088091	0
mml-miR-494-3p	MIMAT0006356	UGAAACAUACACGGGAAACCUC	22	mml-mir-494	mfa-miR-494-3p	UGAAACAUACACGGGAAACCUC	22	mml-mir-494:NC_022278.1:166248496-166248576	0
mml-miR-494-5p	MIMAT0026885	AGGUUGUCCGUGUUGUCUUCUCU	23	mml-mir-494	mfa-miR-494-5p	AGGUUGUCCAUGUUGUCUUCUCU	23	mml-mir-494:NC_022278.1:166248496-166248576	1
mml-miR-495-3p	MIMAT0006357	AAACAAACAUGGUGCACUUCUU	22	mml-mir-495	mfa-miR-495-3p	AAACAAACAUGGUGCACUUCUU	22	mml-mir-495:NC_022278.1:166252691-166252772	0
mml-miR-495-5p	MIMAT0026886	GAAGUUGCCCAUGUUAUUUUCG	22	mml-mir-495	mfa-miR-495-5p	GAAGUUGCCCAUGUUAUUUUCG	22	mml-mir-495:NC_022278.1:166252691-166252772	0
mml-miR-496	MIMAT0006358	UGAGUAUUACAUGGCCAAUCUC	22	mml-mir-496	mfa-miR-496	UGAGUAUUACAUGGCCAAUCUC	22	mml-mir-496:NC_022278.1:166279004-166279105	0
mml-miR-497-3p	MIMAT0026887	CAAACCACACUGUGGUGUUAGAGCGAG	27	mml-mir-497	mfa-miR-497-3p	CAAACCACACUGUGGUGUUAGAGCGAG	27	mml-mir-497:NC_022287.1:7046931-7047042	0
mml-miR-497-5p	MIMAT0006359	CAGCAGCACACUGUGGUUUGU	21	mml-mir-497	mfa-miR-497-5p	CAGCAGCACACUGUGGUUUGU	21	mml-mir-497:NC_022287.1:7046931-7047042	0
mml-miR-498	MIMAT0006360	UUUCAAGCCAGGGGGCGUUUUUC	23	mml-mir-498	mfa-miR-498	UUUCAAGCCAGGGGGCGUUUUUC	23	mml-mir-498:NC_022290.1:54500247-54500370	0
mml-miR-499-3p	MIMAT0006362	AACAUCACAGCAAGUCUGUGCU	22	mml-mir-499	mfa-miR-499-3p	AACAUCACAGCAAGUCUGUGCU	22	mml-mir-499:NC_022281.1:66422014-66422135	0
mml-miR-499-5p	MIMAT0006361	UUAAGACUUGCAGUGAUGUUU	21	mml-mir-499	mfa-miR-499-5p	UUAAGACUUGCAGUGAUGUUU	21	mml-mir-499:NC_022281.1:66422014-66422135	0
mml-miR-500a-3p	MIMAT0026888	AUGCACCUGGGCAAGGAUUCUGA	23	mml-mir-500a	mfa-miR-500a-3p	AUGCACCUGGGCAAGGAUUCUGA	23	mml-mir-500a:NC_022292.1:48329692-48329775	0
mml-miR-500a-5p	MIMAT0006363	UAAUCCUUGCUACCUGGGUGAGA	23	mml-mir-500a	mfa-miR-500a-5p	UAAUCCUUGCUACCUGGGUGAGA	23	mml-mir-500a:NC_022292.1:48329692-48329775	0
mml-miR-500b-3p	MIMAT0028237	GCACCCAGGCAAGGAUUCU	19	mml-mir-500b	mfa-miR-500b-3p	GCACCCAGGCAAGGAUUCU	19	mml-mir-500b:NC_022292.1:48330995-48331055	0
mml-miR-500b-5p	MIMAT0028236	UAAUCCUUGCUACCUGGGUGAGA	23	mml-mir-500b	mfa-miR-500b-5p	UAAUCCUUUGUCCCUGGGUGAGA	23	mml-mir-500b:NC_022292.1:48330995-48331055	3
mml-miR-501-3p	MIMAT0026889	GCACCCAGGCAAGGAUUCU	19	mml-mir-501	mfa-miR-501-3p	GCACCCAGGCAAGGAUUCU	19	mml-mir-501:NC_022292.1:48330983-48331066	0
mml-miR-501-5p	MIMAT0006364	AAUCCUUUGUCCCUGGGUGAGA	22	mml-mir-501	mfa-miR-501-5p	AAUCCUUUGUCCCUGGGUGAGA	22	mml-mir-501:NC_022292.1:48330983-48331066	0
mml-miR-502-3p	MIMAT0006366	AAUGCACCUGGGCAAGGAUUCA	22	mml-mir-502	mfa-miR-502-3p	AAUGCACCUGGGCAAGGAUUCA	22	mml-mir-502:NC_022292.1:48334910-48334989	0
mml-miR-502-5p	MIMAT0006365	AUCCUUGCUAUCUGGGUGCUA	21	mml-mir-502	mfa-miR-502-5p	AUCCUUGCUAUCUGGGUGCUA	21	mml-mir-502:NC_022292.1:48334910-48334989	0
mml-miR-503-3p	MIMAT0026890	GGAGUAUUGUUUCCGCUGCCAGG	23	mml-mir-503	mfa-miR-503-3p	GGAGUAUUGUUUCCGCUGCCAGG	23	mml-mir-503:NC_022292.1:131461427-131461497	0
mml-miR-503-5p	MIMAT0006367	UAGCAGCGGGAACAGUUCUGCAG	23	mml-mir-503	mfa-miR-503-5p	UAGCAGCGGGAACAGUUCUGCAG	23	mml-mir-503:NC_022292.1:131461427-131461497	0
mml-miR-504-3p	MIMAT0026891	GGGAGCGCAGGGCAGGGUUUC	21	mml-mir-504	mfa-miR-504-3p	GGGAGCGCAGGGCAGGGUUUC	21	mml-mir-504:NC_022292.1:135539200-135539282	0
mml-miR-504-5p	MIMAT0006368	AGACCCUGGUCUGCACUCUAUC	22	mml-mir-504	mfa-miR-504-5p	AGACCCUGGUCUGCACUCUAUC	22	mml-mir-504:NC_022292.1:135539200-135539282	0
mml-miR-505-3p	MIMAT0006369	CGUCAACACUUGCUGGUUUCCU	22	mml-mir-505	mfa-miR-505-3p	CGUCAACACUUGCUGGUUUCCU	22	mml-mir-505:NC_022292.1:136878715-136878798	0
mml-miR-505-5p	MIMAT0026892	GGGGAGCCAGGAAGUAUUGAUGU	23	mml-mir-505	mfa-miR-505-5p	GGGGAGCCAGGAAGUAUUGAUGU	23	mml-mir-505:NC_022292.1:136878715-136878798	0
mml-miR-506-3p	MIMAT0005762	UAAGGCACCCUUCUGAGUAGA	21	mml-mir-506	mfa-miR-506-3p	UAAGGCACCCUUCUGAGUAGA	21	mml-mir-506:NC_022292.1:144142756-144142864	0
mml-miR-506-5p	MIMAT0026745	UAUUCAGGAAGGUGUUACUU	20	mml-mir-506	mfa-miR-506-5p	UAUUCAGGAAGGUGUUACUU	20	mml-mir-506:NC_022292.1:144142756-144142864	0
mml-miR-507	MIMAT0005763	UUUUGCACCUUUUGGAGUGAA	21	mml-mir-507	mfa-miR-507	UUUUGCACCUUUUGGAGUGAA	21	mml-mir-507:NC_022292.1:144143089-144143182	0
mml-miR-508-3p	MIMAT0005764	UGAUUGUCGCCUUUUUGAGUAGA	23	mml-mir-508	mfa-miR-508-3p	UGAUUGUCGCCUUUUUGAGUAGA	23	mml-mir-508:NC_022292.1:144148960-144149044	0
mml-miR-508-5p	MIMAT0026746	UACUCCAGAGGGCGUCACUCA	21	mml-mir-508	mfa-miR-508-5p	UACUCCAGAGGGCGUCACUCA	21	mml-mir-508:NC_022292.1:144148960-144149044	0
mml-miR-509	MIMAT0005765	UGAUUGGUAUGUCUGUGGGUAGA	23	mml-mir-509-1 mml-mir-509-2	mfa-miR-509	UGAUUGGUAUGUCUGUGGGUAGA	23	mml-mir-509-1:NC_022292.1:144161466-144161559 mml-mir-509-2:NC_022292.1:144162351-144162444	0
mml-miR-510-3p	MIMAT0026747	UGAUUGAAACCUCUAAGAGUGGA	23	mml-mir-510	mfa-miR-510-3p	UGAUUGAAACCUCUAAGAGUGGA	23	mml-mir-510:NC_022292.1:144170574-144170671	0
mml-miR-510-5p	MIMAT0005766	UACUCCGGAGAGUGGCAAUCACA	23	mml-mir-510	mfa-miR-510-5p	UACUCCGGAGAGUGGCAAUCACA	23	mml-mir-510:NC_022292.1:144170574-144170671	0
mml-miR-511-3p	MIMAT0026893	AAUGUGUAGCAAAAGACAGAAU	22	mml-mir-511	mfa-miR-511-3p	AAUGUGUAGCAAAAGACAGAAU	22	mml-mir-511:NC_022280.1:18405971-18406057	0
mml-miR-511-5p	MIMAT0006370	UGUCUUUUGCUCUGCAGUCA	20	mml-mir-511	mfa-miR-511-5p	UGUCUUUUGCUCUGCAGUCA	20	mml-mir-511:NC_022280.1:18405971-18406057	0
mml-miR-512-3p	MIMAT0006372	AAGUGCUGUCAUUGCUGAGAUC	22	mml-mir-512	mfa-miR-512-3p	AAGUGCUGUCAUUGCUGAGAUC	22	mml-mir-512:NC_022290.1:54496384-54496467	0
mml-miR-512-5p	MIMAT0006371	CACUCAGCCUCGGGGGCACUUUC	23	mml-mir-512	mfa-miR-512-5p	CACUCAGCCUCGGGGGCACUUUC	23	mml-mir-512:NC_022290.1:54496384-54496467	0
mml-miR-513a	MIMAT0005768	UUCACAGGGAGGUGUCAUUUAU	22	mml-mir-513a-1 mml-mir-513a-2 mml-mir-513a-3	mfa-miR-513a	UUCACAGGGAGGUGUCAUUUAU	22	mml-mir-513a-1:NC_022292.1:144120331-144120412 mml-mir-513a-2:NC_022292.1:144129262-144129341 mml-mir-513a-3:NC_022292.1:144137841-144137922	0
mml-miR-513b	MIMAT0005767	UUCACAAGGAGGUGUCAUUUAU	22	mml-mir-513b-1 mml-mir-513b-2	mfa-miR-513b	UUCACAAGGAGGUGUCAUUUAU	22	mml-mir-513b-1:NC_022292.1:144101312-144101392 mml-mir-513b-2:NC_022292.1:144108452-144108532	0
mml-miR-514a-3p	MIMAT0005769	AUUGACACUUCUGUGAGUAGA	21	mml-mir-514a	mfa-miR-514a-3p	AUUGACACUUCUGUGAGUAGA	21	mml-mir-514a:NC_022292.1:144177222-144177313	0
mml-miR-514a-5p	MIMAT0026748	UACUCUGGAGAGUGACAAUCA	21	mml-mir-514a	mfa-miR-514a-5p	UACUCUGGAGAGUGACAAUCA	21	mml-mir-514a:NC_022292.1:144177222-144177313	0
mml-miR-514b-3p	MIMAT0024348	AUUGACACCUCUGUGAGUAGA	21	mml-mir-514b	mfa-miR-514b-3p	AUUGACACCUCUGUGAGUAGA	21	mml-mir-514b:NC_022292.1:144152994-144153104	0
mml-miR-514b-5p	MIMAT0027119	UUCUCAAGAGGGAGGCAAUCA	21	mml-mir-514b	mfa-miR-514b-5p	UUCUCAAGAGGGAGGCAAUCA	21	mml-mir-514b:NC_022292.1:144152994-144153104	0
mml-miR-516a-3p	MIMAT0006374	UGUUUCCUUCCCGAGGGU	18	mml-mir-516a-1 mml-mir-516a-2	mfa-miR-516a-3p	UGUUUCCUUCCCGAGGGU	18	mml-mir-516a-1:NC_022290.1:54592482-54592570 mml-mir-516a-2:NC_022290.1:54597163-54597251	0
mml-miR-516a-5p	MIMAT0006373	GUCUCGAGGAAAGAAGCACUUU	22	mml-mir-516a-1 mml-mir-516a-2	mfa-miR-516a-5p	GUCUCGAGGAAAGAAGCACUUU	22	mml-mir-516a-1:NC_022290.1:54592482-54592570 mml-mir-516a-2:NC_022290.1:54597163-54597251	0
mml-miR-516b	MIMAT0012778	AUCUGGAGGUAAGAAGCACUUU	22	mml-mir-516b	mfa-miR-516b	AUCUGGAGGUAAGAAGCACUUU	22	mml-mir-516b:NC_022290.1:54572574-54572663	0
mml-miR-517a	MIMAT0006375	AUCGUGCAUCCUUUUAGAGUGU	22	mml-mir-517a	mfa-miR-517a	AUCGUGCAUCCUUUUAGAGUGU	22	mml-mir-517a:NC_022290.1:54542040-54542125	0
mml-miR-517b	MIMAT0036446	AAAGUGCAUCCUUUUAGAGUGU	22	mml-mir-517b	mfa-miR-517b	AAAGUGCAUCCUUUUAGAGUGU	22	mml-mir-517b:NC_022290.1:54598647-54598758	0
mml-miR-517c	MIMAT0024351	AUCGUGCAGCCUUUUAGAGUG	21	mml-mir-517c	mfa-miR-517c	AUCGUGCAGCCUUUUAGAGUG	21	mml-mir-517c:NC_022290.1:54577756-54577866	0
mml-miR-518a-3p	MIMAT0006378	AAAGUGCUUCUCUUUGCUGGG	21	mml-mir-518a-1 mml-mir-518a-2 mml-mir-518a-3 mml-mir-518a-4	mfa-miR-518a-3p	AAAGUGCUUCUCUUUGCUGGG	21	mml-mir-518a-1:NC_022290.1:54549197-54549283 mml-mir-518a-3:NC_022290.1:54575791-54575909 mml-mir-518a-4:NC_022290.1:54590873-54590982	0
mml-miR-518a-5p	MIMAT0006377	CUACAAAGGGAAGCCCUUUCU	21	mml-mir-518a-1 mml-mir-518a-2 mml-mir-518a-3 mml-mir-518a-4	mfa-miR-518a-5p	CUACAAAGGGAAGCCCUUUCU	21	mml-mir-518a-1:NC_022290.1:54549197-54549283 mml-mir-518a-3:NC_022290.1:54575791-54575909 mml-mir-518a-4:NC_022290.1:54590873-54590982	0
mml-miR-518b	MIMAT0006379	CAAAGCGCUCCCCUUUAGAGG	21	mml-mir-518b	mfa-miR-518b	CAAAGCGCUCCCCUUUAGAGG	21	mml-mir-518b:NC_022290.1:54530314-54530396	0
mml-miR-518c-3p	MIMAT0006380	CAAAGCGCUUCUCUUUAGAGAGU	23	mml-mir-518c	mfa-miR-518c-3p	CAAAGCGCUUCUCUUUAGAGAGU	23	mml-mir-518c:NC_022290.1:54538143-54538243	0
mml-miR-518c-5p	MIMAT0026894	UGGAGGGAAGCGCUUUCUGUU	21	mml-mir-518c	mfa-miR-518c-5p	UGGAGGGAAGCGCUUUCUGUU	21	mml-mir-518c:NC_022290.1:54538143-54538243	0
mml-miR-518d-3p	MIMAT0027121	GAAGCGCUUCUCUUUAGAGUG	21	mml-mir-518d-1 mml-mir-518d-2	mfa-miR-518d-3p	GAAGCGCUUCUCUUUAGAGUG	21	mml-mir-518d-1:NC_022290.1:54556027-54556136 mml-mir-518d-2:NC_022290.1:54560560-54560618	0
mml-miR-518d-5p	MIMAT0024355	CUCUAGAGGAAAGCGCUUACUG	22	mml-mir-518d-1 mml-mir-518d-2	mfa-miR-518d-5p	CUCUAGAGGAAAGCGCUUACUG	22	mml-mir-518d-1:NC_022290.1:54556027-54556136 mml-mir-518d-2:NC_022290.1:54560560-54560618	0
mml-miR-518e	MIMAT0006382	AAAAUGGUUCCCUUUAGAGUGU	22	mml-mir-518e	mfa-miR-518e	AAAAUGGUUCCCUUUAGAGUGU	22	mml-mir-518e:NC_022290.1:54588397-54588483	0
mml-miR-518f	MIMAT0006383	AAAGCGCUUCCCUUCAGAGGA	21	mml-mir-518f	mfa-miR-518f	AAAGCGCUUCCCUUCAGAGGA	21	mml-mir-518f:NC_022290.1:54526780-54526866	0
mml-miR-518g-3p	MIMAT0028297	AGGAAGCACUUCCCUUUAGAGUG	23	mml-mir-518g	mfa-miR-518g-3p	AGGAAGCACUUCCCUUUAGAGUG	23	mml-mir-518g:NC_022290.1:54558700-54558758	0
mml-miR-518g-5p	MIMAT0028296	CUCUAGAGGAAAGCGCUUUCUGU	23	mml-mir-518g	mfa-miR-518g-5p	CUCUAGAGGAAAGCGCUUUCUGU	23	mml-mir-518g:NC_022290.1:54558700-54558758	0
mml-miR-519a-3p	MIMAT0006384	AAAGUGCUUCCUUUUAGAGGGUUAC	25	mml-mir-519a	mfa-miR-519a-3p	AAAGUGCUUCCUUUUAGAGGGUUAC	25	mml-mir-519a:NC_022290.1:54527955-54528039	0
mml-miR-519a-5p	MIMAT0026895	CCUCUAGAGGGAAGCGCUUUCU	22	mml-mir-519a	mfa-miR-519a-5p	CCUCUAGAGGGAAGCGCUUUCU	22	mml-mir-519a:NC_022290.1:54527955-54528039	0
mml-miR-519a	MIMAT0036445	CUCUAGAGGGAAGCGCUUUCUG	22	mml-mir-519a-2	mfa-miR-519a	CUCUAGAGGGAAGCGCUUUCUG	22	mml-mir-519a-2:NC_022290.1:54521577-54521695	0
mml-miR-519b	MIMAT0006385	AACGUGCAUCCCUUUAGAGGGUU	23	mml-mir-519b	mfa-miR-519b	AACGUGCAUCCCUUUAGAGGGUU	23	mml-mir-519b:NC_022290.1:54585130-54585210	0
mml-miR-519c	MIMAT0006386	AAAGUGCAUCAUUUUAGAGGAU	22	mml-mir-519c	mfa-miR-519c	AAAGUGCGUCAUUUUAGAGGAU	22	mml-mir-519c:NC_022290.1:54508679-54508765	1
mml-miR-519d	MIMAT0006387	CAAAGUGCUUCCUUUUAGAGUG	22	mml-mir-519d	mfa-miR-519d	CAAAGUGCUUCCUUUUAGAGUG	22	mml-mir-519d:NC_022290.1:54543188-54543278	0
mml-miR-519e	MIMAT0024353	UUCUCCAAUGGGAAGCACCUUC	22	mml-mir-519e	mfa-miR-519e	UUCUCCAAUGGGAAGCACCUUC	22	mml-mir-519e:NC_022290.1:54506871-54506980	0
mml-miR-520a-3p	MIMAT0006388	AAAGUGCUUCCCUUUGGACUGU	22	mml-mir-520a	mfa-miR-520a-3p	AAAGUGCUUCCCUUUGGACUGU	22	mml-mir-520a:NC_022290.1:54513174-54513258	0
mml-miR-520a-5p	MIMAT0026896	UCCAGAGGGAAGUAUUUUCU	20	mml-mir-520a	mfa-miR-520a-5p	UCCAGAGGGAAGUAUUUUCU	20	mml-mir-520a:NC_022290.1:54513174-54513258	0
mml-miR-520g	MIMAT0006395	ACAAAGUGCUUCCCUUCAGAGUGU	24	mml-mir-520g	mfa-miR-520g	ACAAAGUGCUUCCCUUCAGAGUGU	24	mml-mir-520g:NC_022290.1:54551241-54551330	0
mml-miR-521	MIMAT0006397	AACGCACUUCCCUUUGGAGUGU	22	mml-mir-521	mfa-miR-521	AACGCACUUCCCUUUGGAGUGU	22	mml-mir-521:NC_022290.1:54586825-54586911	0
mml-miR-523a	MIMAT0006399	AAUGCGCUUCCCUUUAGAGGG	21	mml-mir-523a	mfa-miR-523a	AAUGCGCUUCCCUUUAGAGGG	21	mml-mir-523a:NC_022290.1:54524810-54524896	0
mml-miR-523b	MIMAT0006400	CUCUAGAGCGAAGCGCUUUCUG	22	mml-mir-523b	mfa-miR-523b	CUCUAGAGCGAAGCGCUUUCUG	22	mml-mir-523b:NC_022290.1:54563139-54563227	0
mml-miR-524-3p	MIMAT0026950	GAAGGUGCUUCCCUUUGCAGUG	22	mml-mir-524	mfa-miR-524-3p	GAAGGUGCUUCCCUUUGCAGUG	22	mml-mir-524:NC_022290.1:54540027-54540111	0
mml-miR-524-5p	MIMAT0012777	CUACAAAGGCAAGCACUUUCUC	22	mml-mir-524	mfa-miR-524-5p	CUACAAAGGCAAGCACUUUCUC	22	mml-mir-524:NC_022290.1:54540027-54540111	0
mml-miR-525	MIMAT0006402	CUCCAGAGGGAUGCACUUUCU	21	mml-mir-525	mfa-miR-525	CUCCAGAGGGAUGCACUUUCU	21	mml-mir-525:NC_022290.1:54523964-54524049	0
mml-miR-526b	MIMAT0012776	CUCUUGAGGGAAGCACUUUCUGU	23	mml-mir-526b	mfa-miR-526b	CUCUUGAGGGAAGCACUUUCUGU	23	mml-mir-526b:NC_022290.1:54520779-54520861	0
mml-miR-532-3p	MIMAT0006404	CCUCCCACACCCAAGGCUUGCA	22	mml-mir-532	mfa-miR-532-3p	CCUCCCACACCCAAGGCUUGCA	22	mml-mir-532:NC_022292.1:48324407-48324484	0
mml-miR-532-5p	MIMAT0006403	CAUGCCUUGAGUGUAGGACCGU	22	mml-mir-532	mfa-miR-532-5p	CAUGCCUUGAGUGUAGGACCGU	22	mml-mir-532:NC_022292.1:48324407-48324484	0
mml-miR-539	MIMAT0006405	GGAGAAAUUAUCCUUGGUGUGU	22	mml-mir-539	mfa-miR-539	GGAGAAAUUAUCCUUGGUGUGU	22	mml-mir-539:NC_022278.1:166265719-166265796	0
mml-miR-541-3p	MIMAT0026951	UGGUGGGCACAGAAUCCGGACU	22	mml-mir-541	mfa-miR-541-3p	UGGUGGGCACAGAAUCCGGACU	22	mml-mir-541:NC_022278.1:166282843-166282926	0
mml-miR-541-5p	MIMAT0012784	AAAGGAUUCUGCUGUCGGUCCCACU	25	mml-mir-541	mfa-miR-541-5p	AAAGGAUUCUGCUGUCGGUCCCACU	25	mml-mir-541:NC_022278.1:166282843-166282926	0
mml-miR-542-3p	MIMAT0006407	UGUGACAGAUUGAUAACUGAAA	22	mml-mir-542	mfa-miR-542-3p	UGUGACAGAUUGAUAACUGAAA	22	mml-mir-542:NC_022292.1:131456455-131456551	0
mml-miR-542-5p	MIMAT0006406	UCGGGGAUCAUCAUGUCACGAGA	23	mml-mir-542	mfa-miR-542-5p	UCGGGGAUCAUCAUGUCACGAGA	23	mml-mir-542:NC_022292.1:131456455-131456551	0
mml-miR-543-3p	MIMAT0012787	AAACAUUCGCGGUGCACUUCUU	22	mml-mir-543	mfa-miR-543-3p	AAACAUUCGCGGUGCACUUCUU	22	mml-mir-543:NC_022278.1:166250842-166250921	0
mml-miR-543-5p	MIMAT0026953	GAAGUUGCCCGUGUCUUUUUCG	22	mml-mir-543	mfa-miR-543-5p	GAAGUUGCCCGUGUCUUUUUCG	22	mml-mir-543:NC_022278.1:166250842-166250921	0
mml-miR-544	MIMAT0006408	AUUCUGCAUUUUUAGCAAGUUC	22	mml-mir-544	mfa-miR-544	AUUCUGCAUUUUUAGCAAGUUC	22	mml-mir-544:NC_022278.1:166267055-166267145	0
mml-miR-545	MIMAT0006409	UCAGCAAACAUUUAUUGUGUGC	22	mml-mir-545	mfa-miR-545	UCAGCAAACAUUUAUUGUGUGC	22	mml-mir-545:NC_022292.1:71540123-71540228	0
mml-miR-548a	MIMAT0006410	CAAUACUGGCAAUUACUUUUCC	22	mml-mir-548a	mfa-miR-548a	CAAUACUGGCAAUUACUUUUCC	22	mml-mir-548a:NC_022275.1:152063966-152064063	0
mml-miR-548b	MIMAT0006411	CAAAAACCUCAAUUGCUUUUGU	22	mml-mir-548b	mfa-miR-548b	CAAAAACCUCAAUUGCUUUUGU	22	mml-mir-548b:NC_022275.1:23053546-23053642	0
mml-miR-548c	MIMAT0006412	CAAAACCGGCAAUUACUUCUGC	22	mml-mir-548c	mfa-miR-548c	CAAAACCGGCAAUUACUUCUGC	22	mml-mir-548c:NC_022275.1:39546066-39546160	0
mml-miR-548d-3p	MIMAT0006414	CAAAAACCACAAUUUCUUUUGC	22	mml-mir-548d	mfa-miR-548d-3p	CAAAAACCACAAUUUCUUUUGC	22	mml-mir-548d:NC_022279.1:124701528-124701624	0
mml-miR-548d-5p	MIMAT0006413	GGCAAAAACCACAAUUUCUUUU	22	mml-mir-548d	mfa-miR-548d-5p	GGCAAAAACCACAAUUUCUUUU	22	mml-mir-548d:NC_022279.1:124701528-124701624	0
mml-miR-548e	MIMAT0006415	CAAAACCGGCAGUUACUUUUGC	22	mml-mir-548e	mfa-miR-548e	CAAAACCGGCAGUUACUUUUGC	22	mml-mir-548e:NC_022279.1:105652164-105652260	0
mml-miR-548f	MIMAT0006416	CAAAACCACAGUUCCUUUUGC	21	mml-mir-548f	mfa-miR-548f	CAAAACCACAGUUCCUUUUGC	21	mml-mir-548f:NW_005100297.1:159-243	0
mml-miR-548g-3p	MIMAT0028255	GCAAAAACCAUAAUUACUUUUG	22	mml-mir-548g	mfa-miR-548g-3p	GCAAAAACCAUAAUUACUUUUG	22	mml-mir-548g:NC_022284.1:91957210-91957264	0
mml-miR-548g-5p	MIMAT0028254	AGAGUAAUUGUGGUUUCUGUCA	22	mml-mir-548g	mfa-miR-548g-5p	AGAGUAAUUGUGGUUUCUGUCA	22	mml-mir-548g:NC_022284.1:91957210-91957264	0
mml-miR-548h-3p	MIMAT0028257	CAAAAACUGCAGUGACUUCUGU	22	mml-mir-548h	mfa-miR-548h-3p	CAAAAACUGCAGUGACUUCUGU	22	mml-mir-548h:NC_022284.1:84035295-84035352	0
mml-miR-548h-5p	MIMAT0028256	AGAAGUAAUUGCUGUUUUUGCC	22	mml-mir-548h	mfa-miR-548h-5p	AGAAGUAAUUGCUGUUUUUGCC	22	mml-mir-548h:NC_022284.1:84035295-84035352	0
mml-miR-548i-3p	MIMAT0028323	CAAAAUCGUCUAUGACUUUUGC	22	mml-mir-548i	mfa-miR-548i-3p	CAAAAUCGUCUAUGACUUUUGC	22	mml-mir-548i:NC_022274.1:9726482-9726539	0
mml-miR-548i-5p	MIMAT0028322	AAAGGUCAUUGCAGAUUUUGCC	22	mml-mir-548i	mfa-miR-548i-5p	AAAGGUCAUUGCAGAUUUUGCC	22	mml-mir-548i:NC_022274.1:9726482-9726539	0
mml-miR-548j-3p	MIMAT0028333	AAAAACCGCAAUUACUUUUGC	21	mml-mir-548j	mfa-miR-548j-3p	AAAAACCGCAAUUACUUUUGC	21	mml-mir-548j:NC_022275.1:59133018-59133075	0
mml-miR-548j-5p	MIMAT0028332	AAAAGUAAUUGUGGGCUUUGC	21	mml-mir-548j	mfa-miR-548j-5p	AAAAGUAAUUGUGGGCUUUGC	21	mml-mir-548j:NC_022275.1:59133018-59133075	0
mml-miR-549a	MIMAT0006417	AGAGCUCAUCCAUAGUUGUCA	21	mml-mir-549a	mfa-miR-549a	AGAGCUCAUCCAUAGUUGUCA	21	mml-mir-549a:NC_022278.1:59341401-59341495	0
mml-miR-549b-3p	MIMAT0028345	GACAACUAUGGAUGAGCUCUCA	22	mml-mir-549b	mfa-miR-549b-3p	GACAACUAUGGAUGAGCUCUCA	22	mml-mir-549b:NC_022278.1:59341416-59341472	0
mml-miR-549b-5p	MIMAT0028344	AGAGCUCAUCCAUAAUUGUCAU	22	mml-mir-549b	mfa-miR-549b-5p	AGAGCUCAUCCAUAAUUGUCAU	22	mml-mir-549b:NC_022278.1:59341416-59341472	0
mml-miR-550-3p	MIMAT0026897	CCUACUCCCUCAGGCACAUC	20	mml-mir-550	mfa-miR-550-3p	CCUACUCCCUCAGGCACAUC	20	mml-mir-550:NC_022274.1:90373907-90373999	0
mml-miR-550-5p	MIMAT0006418	AGUGCCUGAGGGAGUAAGAGCCC	23	mml-mir-550	mfa-miR-550-5p	AGUGCCUGAGGGAGUAAGAGCCC	23	mml-mir-550:NC_022274.1:90373907-90373999	0
mml-miR-551a	MIMAT0006419	GCGACCCACUCUUGGUUUCCA	21	mml-mir-551a	mfa-miR-551a	GCGACCCACUCUUGGUUUCCA	21	mml-mir-551a:NC_022272.1:224919875-224919970	0
mml-miR-551b-3p	MIMAT0006420	GCGACCCAUACUUGGUUUCAG	21	mml-mir-551b	mfa-miR-551b-3p	GCGACCCAUACUUGGUUUCAG	21	mml-mir-551b:NC_022273.1:72685884-72685978	0
mml-miR-551b-5p	MIMAT0026898	GAAAUCAAGCGUGGGUGAGA	20	mml-mir-551b	mfa-miR-551b-5p	GAAAUCAAGCGUGGGUGAGA	20	mml-mir-551b:NC_022273.1:72685884-72685978	0
mml-miR-552	MIMAT0006421	AACGGGUGACUGGUUAGACAA	21	mml-mir-552	mfa-miR-552	AACGGGUGACUGGUUAGACAA	21	mml-mir-552:NC_022272.1:193258219-193258313	0
mml-miR-553	MIMAT0006422	AAAAAGGUGAGGUUUUGUUUU	21	mml-mir-553	mfa-miR-553	AAAAAGGUGAGGUUUUGUUUU	21	mml-mir-553:NC_022272.1:126565897-126565964	0
mml-miR-554	MIMAT0006423	GCUAGUCCUGACUCAGCCAGU	21	mml-mir-554	mfa-miR-554	GCUAGUCCUGACUCAGCCAGU	21	mml-mir-554:NC_022272.1:100431484-100431579	0
mml-miR-556-3p	MIMAT0006425	AUAUUACAAUUAGCUGAUCUUU	22	mml-mir-556	mfa-miR-556-3p	AUAUUACAAUUAGCUGAUCUUU	22	mml-mir-556:NW_005097743.1:1131-1212	0
mml-miR-556-5p	MIMAT0006424	GAUGAACUCAUUGUAAUAUGAG	22	mml-mir-556	mfa-miR-556-5p	GAUGAACUCAUUGUAAUAUGAG	22	mml-mir-556:NW_005097743.1:1131-1212	0
mml-miR-557	MIMAT0006426	GUCUGCAUGGGUGAGCCUUAUCU	23	mml-mir-557	mfa-miR-557	GUCUGCAUGGGUGAGCCUUAUCU	23	mml-mir-557:NC_022272.1:26326451-26326548	0
mml-miR-558	MIMAT0006427	UGAGCUGCUGUACCAAAAU	19	mml-mir-558	mfa-miR-558	UGAGCUGCUGUACCAAAAU	19	mml-mir-558:NC_022284.1:78195334-78195427	0
mml-miR-562	MIMAT0006428	AAAGUAGCUGUACCAUUUGC	20	mml-mir-562	mfa-miR-562	AAAGUAGUUGUACCAUUUGC	20	mml-mir-562:NC_022283.1:121991266-121991360	1
mml-miR-563	MIMAT0006429	AGGCUGACAUACAUUUCCC	19	mml-mir-563	mfa-miR-563	AGGCUGACAUACAUUUCCC	19	mml-mir-563:NC_022273.1:31692057-31692135	0
mml-miR-567	MIMAT0006430	ACUAUGUUCUUCCAGGACAGAAC	23	mml-mir-567	mfa-miR-567	ACUAUGUUCUUCCAGGACAGAAC	23	mml-mir-567:NC_022273.1:160080625-160080718	0
mml-miR-568	MIMAT0006431	AUGUAUAAAUGUAUACACAC	20	mml-mir-568	mfa-miR-568	AUGUAUAAAUGUAUACACAC	20	mml-mir-568:NC_022273.1:157948394-157948487	0
mml-miR-569	MIMAT0006432	AGUUAAUGAAUCCUGGAAAGU	21	mml-mir-569	mfa-miR-569	AGUUAAUGAAUCCUGGAAAGU	21	mml-mir-569:NC_022273.1:75306260-75306355	0
mml-miR-5697-3p	MIMAT0029913	CUUUUAUCUGAAACUGCUUGA	21	mml-mir-5697	mfa-miR-5697-3p	CUUUUAUCUGAAACUGCUUGA	21	mml-mir-5697:NC_022272.1:218235281-218235338	0
mml-miR-5697-5p	MIMAT0029912	AAGUAGUUUCAUGAUAAAGGGU	22	mml-mir-5697	mfa-miR-5697-5p	AAGUAGUUUCAUGAUAAAGGGU	22	mml-mir-5697:NC_022272.1:218235281-218235338	0
mml-miR-570	MIMAT0006433	CAAAAGUAGCAAUUACCUUUGC	22	mml-mir-570	mfa-miR-570	CAAAAGUAGCAAUUACCUUUGC	22	mml-mir-570:NC_022277.1:4678905-4678984	0
mml-miR-571	MIMAT0012779	GAGUUGGCCACCUGGGUGAG	20	mml-mir-571	mfa-miR-571	GAGUUGGCCACCUGGGUGAG	20	mml-mir-571:NC_022276.1:419777-419886	0
mml-miR-572	MIMAT0006434	GUCCGCUCGGCGGUGGCCCA	20	mml-mir-572	mfa-miR-572	GUCCGCUCGGCGGUGGCCCA	20	mml-mir-572:NC_022291.1:2348088-2348182	0
mml-miR-573	MIMAT0006435	CUGAAGUGAUGCAUAACCGAUCAG	24	mml-mir-573	mfa-miR-573	CUGAAGUGAUGCAUAACCGAUCAG	24	mml-mir-573:NC_022276.1:23701027-23701125	0
mml-miR-576-3p	MIMAT0006437	AAGAUGUGGAAAAAUUGGAAUC	22	mml-mir-576	mfa-miR-576-3p	AAGAUGUGGAAAAAUUGGAAUC	22	mml-mir-576:NC_022276.1:108903480-108903574	0
mml-miR-576-5p	MIMAT0006436	AUUCUAAUUUCUCCACAUCUUU	22	mml-mir-576	mfa-miR-576-5p	AUUCUAAUUUCUCCACAUCUUU	22	mml-mir-576:NC_022276.1:108903480-108903574	0
mml-miR-577-3p	MIMAT0026899	GGUUUCAAUACUUUAUCUGCUC	22	mml-mir-577	mfa-miR-577-3p	GGUUUCAAUACUUUAUCUGCUC	22	mml-mir-577:NC_022276.1:114091800-114091895	0
mml-miR-577-5p	MIMAT0006438	UAGAUAAAAUAUUGGUACCUG	21	mml-mir-577	mfa-miR-577-5p	UAGAUAAAAUAUUGGUACCUG	21	mml-mir-577:NC_022276.1:114091800-114091895	0
mml-miR-578	MIMAT0006439	CUUCUUGUGCUCUGGGAUUGU	21	mml-mir-578	mfa-miR-578	CUUCUUGUGCUCUGGGAUUGU	21	mml-mir-578:NC_022276.1:164685940-164686034	0
mml-miR-579	MIMAT0006440	UUCAUUUGGUACAAACCGCGAUU	23	mml-mir-579	mfa-miR-579	UUCAUUUGGUACAAACCGCGAUU	23	mml-mir-579:NC_022277.1:33087199-33087296	0
mml-miR-580	MIMAT0006441	UUGAGUCUGAUGAAUCAUUAGG	22	mml-mir-580	mfa-miR-580	UUGAGUCUGAUGAAUCAUUAGG	22	mml-mir-580:NC_022277.1:36561506-36561602	0
mml-miR-581	MIMAT0006442	UCUUGUGUUCUGUAGAUCAGU	21	mml-mir-581	mfa-miR-581	UCUUGUGUUCUGUAGAUCAGU	21	mml-mir-581:NC_022277.1:53384050-53384145	0
mml-miR-582-3p	MIMAT0006444	UAACUGGUUGAACAACUGAACC	22	mml-mir-582	mfa-miR-582-3p	UAACUGGUUGAACAACUGAACC	22	mml-mir-582:NC_022277.1:59226693-59226790	0
mml-miR-582-5p	MIMAT0006443	UUACAGUUGUUCAACCAGUUACU	23	mml-mir-582	mfa-miR-582-5p	UUACAGUUGUUCAACCAGUUACU	23	mml-mir-582:NC_022277.1:59226693-59226790	0
mml-miR-583	MIMAT0006445	CAAAGAGGAAGGUCCCAGUAC	21	mml-mir-583	mfa-miR-583	CAAAGAGGAAGGUCCCAGUAC	21	mml-mir-583:NC_022277.1:94496110-94496184	0
mml-miR-584-3p	MIMAT0026900	AGUUCCAGGCCAACCAGGCUG	21	mml-mir-584	mfa-miR-584-3p	AGUUCCAGGCCAACCAGUCUG	21	mml-mir-584:NC_022277.1:148396592-148396688	1
mml-miR-584-5p	MIMAT0006446	UUAUGGUUUGCCUGGGACUGAG	22	mml-mir-584	mfa-miR-584-5p	UUAUGGUUUGCCUGGGACUGAG	22	mml-mir-584:NC_022277.1:148396592-148396688	0
mml-miR-586	MIMAT0006447	UAUGCAUAUUGUAUUUUUAGGUCC	24	mml-mir-586	mfa-miR-586	UAUGCAUAUUGUAUUUUUAGGUCC	24	mml-mir-586:NC_022275.1:125341003-125341101	0
mml-miR-587	MIMAT0006448	UUUCCACAGGUGAUGAGUUAC	21	mml-mir-587	mfa-miR-587	UUUCCACAGGUGAUGAGUUAC	21	mml-mir-587:NC_022275.1:66535919-66536008	0
mml-miR-589	MIMAT0006449	UGAGAACCACGUCUGCUCUGAG	22	mml-mir-589	mfa-miR-589	UGAGAACCACGUCUGCUCUGAG	22	mml-mir-589:NC_022274.1:40606417-40606515	0
mml-miR-590-3p	MIMAT0006451	UAAUUUUAUGUAUAAGCUGGU	21	mml-mir-590	mfa-miR-590-3p	UAAUUUUAUGUAUAAGCUGGU	21	mml-mir-590:NC_022274.1:48793642-48793738	0
mml-miR-590-5p	MIMAT0006450	GAGCUUAUUCAUAAAAGUGCAG	22	mml-mir-590	mfa-miR-590-5p	GAGCUUAUUCAUAAAAGUGCAG	22	mml-mir-590:NC_022274.1:48793642-48793738	0
mml-miR-592-3p	MIMAT0026901	UCAUCACGUGGUGACGCAACA	21	mml-mir-592	mfa-miR-592-3p	UCAUCACGUGGUGACGCAACA	21	mml-mir-592:NC_022274.1:159914279-159914375	0
mml-miR-592-5p	MIMAT0006452	UUGUGUCAAUAUGCGAUGAUGU	22	mml-mir-592	mfa-miR-592-5p	UUGUGUCAAUAUGCGAUGAUGU	22	mml-mir-592:NC_022274.1:159914279-159914375	0
mml-miR-593	MIMAT0006453	UGUCUCUGCUGGGGUUUCU	19	mml-mir-593	mfa-miR-593	UGUCUCUGCUGGGGUUUCU	19	mml-mir-593:NC_022274.1:160937622-160937721	0
mml-miR-595	MIMAT0012780	GAAGUGUGCUGUGGUGUGUCU	21	mml-mir-595	mfa-miR-595	GAAGUGUGCUGUGGUGUGUCU	21	mml-mir-595:NC_022274.1:191464267-191464346	0
mml-miR-597	MIMAT0006454	UGUGUCACUUGACGACCACUGU	22	mml-mir-597	mfa-miR-597	UGUGUCACUUGAUGACCACUGU	22	mml-mir-597:NC_022279.1:10978450-10978546	1
mml-miR-598-3p	MIMAT0006455	UACGUCAUCGUUGUCAUCGUCA	22	mml-mir-598	mfa-miR-598-3p	UACGUCAUCGUUGUCAUCGUCA	22	mml-mir-598:NW_005096790.1:598-694	0
mml-miR-598-5p	MIMAT0026902	GCGGUGAUCCCGAUGGUGUGAGC	23	mml-mir-598	mfa-miR-598-5p	GCGGUGAUCCCGAUGGUGUGAGC	23	mml-mir-598:NW_005096790.1:598-694	0
mml-miR-599-3p	MIMAT0006456	GUUGUGUCAGUUUAUCAAAC	20	mml-mir-599	mfa-miR-599-3p	GUUGUGUCAGUUUAUCAAAC	20	mml-mir-599:NC_022279.1:100682571-100682665	0
mml-miR-599-5p	MIMAT0026903	UUUGAUAAGCUGACAUGGGACA	22	mml-mir-599	mfa-miR-599-5p	UUUGAUAAGCUGACAUGGGACA	22	mml-mir-599:NC_022279.1:100682571-100682665	0
mml-miR-600	MIMAT0006457	AGUUACAGACAAGAGCCUUGCUC	23	mml-mir-600	mfa-miR-600	AGUUACAGACAAGAGCCUUGCUC	23	mml-mir-600:NC_022286.1:12929062-12929155	0
mml-miR-601	MIMAT0006458	UGGUCUAGGAUUGUUGGAGGAG	22	mml-mir-601	mfa-miR-601	UGGUCUAGGAUUGUUGGAGGAG	22	mml-mir-601:NC_022286.1:12641971-12642049	0
mml-miR-603	MIMAT0012781	CACACACUGCAAUUACUUUUUC	22	mml-mir-603	mfa-miR-603	CACACACUGCAAUUACUUUUUC	22	mml-mir-603:NC_022280.1:24786884-24786977	0
mml-miR-604	MIMAT0006459	GGCUGCGGGAUUCAGGAC	18	mml-mir-604	mfa-miR-604	GGCUGCGGGAUUCAGGAC	18	mml-mir-604:NC_022280.1:30057302-30057395	0
mml-miR-605	MIMAT0006460	UAAAUCCCACGGUGCCUUCUCCU	23	mml-mir-605	mfa-miR-605	UAAAUCCCACGGUGCCUUCUCCU	23	mml-mir-605:NC_022280.1:84871567-84871648	0
mml-miR-607	MIMAT0006461	GUUAUAGAUCUGGAUUGGAAC	21	mml-mir-607	mfa-miR-607	GUUAUAGAUCUGGAUUGGAAC	21	mml-mir-607:NW_005093622.1:31658-31752	0
mml-miR-609	MIMAT0006462	AGGGUGUUGCUCUCAUCUCU	20	mml-mir-609	mfa-miR-609	AGGGUGUUGCUCUCAUCUCU	20	mml-mir-609:NC_022280.1:103300109-103300202	0
mml-miR-611	MIMAT0006463	GCGAGGACCCCUCGGGGUCUGAC	23	mml-mir-611	mfa-miR-611	GCGAGGACCCCUCGGGGUCUGAC	23	mml-mir-611:NC_022285.1:12474551-12474617	0
mml-miR-612	MIMAT0006464	CUGGGGAGGGCUUCUGAGCUCCU	23	mml-mir-612	mfa-miR-612	CUGGGGAGGGCUUCUGAGCUCCU	23	mml-mir-612:NC_022285.1:9059068-9059167	0
mml-miR-6127	MIMAT0024619	UGAGGGAGUGGGUGGGAGG	19	mml-mir-6127	mfa-miR-6127	UGAGGGAGUGGGUGGGAGG	19	mml-mir-6127:NC_022272.1:205800762-205800870	0
mml-miR-6128	MIMAT0024620	ACUGGAAUUGGAGUCAAAA	19	mml-mir-6128	mfa-miR-6128	ACUGGAAUUGGAGUCAAAA	19	mml-mir-6128:NC_022272.1:599497-599605	0
mml-miR-6129	MIMAT0024622	UGAGGGAGUUGAGUGUAUA	19	mml-mir-6129	mfa-miR-6129	UGAGGGAGUUGAGUGUAUA	19	mml-mir-6129:NC_022287.1:34664107-34664215	0
mml-miR-6130	MIMAT0024623	UGAGGGAGUGGAUUGUAUG	19	mml-mir-6130	mfa-miR-6130	UGAGGGAGUGGAUUGUAUG	19	mml-mir-6130:NC_022274.1:24019632-24019740	0
mml-miR-6131	MIMAT0024624	GGCUGGUUAGAUGGGAGUG	19	mml-mir-6131	mfa-miR-6131	GGCUGGUUAGAUGGGAGUG	19	mml-mir-6131:NC_022277.1:10580781-10580889	0
mml-miR-6132	MIMAT0024625	AGCAGGGCUGGGGAUUGCA	19	mml-mir-6132	mfa-miR-6132	AGCAGGGCUGGGGAUUGCA	19	mml-mir-6132:NC_022274.1:149536208-149536316	0
mml-miR-6133	MIMAT0024626	UGAGGGAGGAGGUUGGGUA	19	mml-mir-6133	mfa-miR-6133	UGAGGGAGGAGGUUGGGUA	19	mml-mir-6133:NC_022274.1:166120299-166120406	0
mml-miR-6134	MIMAT0024628	UGAGGUAGUAGGAUGUAGA	19	mml-mir-6134	mfa-miR-6134	UGAGGUAGUAGGAUGUAGA	19	mml-mir-6134:NC_022292.1:26610199-26610307	0
mml-miR-615-3p	MIMAT0006466	UCCGAGCCUGGGUCUCCCUCUU	22	mml-mir-615	mfa-miR-615-3p	UCCGAGCCUGGGUCUCCCUCUU	22	mml-mir-615:NC_022282.1:52935513-52935608	0
mml-miR-615-5p	MIMAT0006465	GGGGGUCCCCGGUGCUCGGAUC	22	mml-mir-615	mfa-miR-615-5p	GGGGGUCCCCGGUGCUCGGAUC	22	mml-mir-615:NC_022282.1:52935513-52935608	0
mml-miR-616	MIMAT0006467	AAACCCUCCAAUGACU	16	mml-mir-616	mfa-miR-616	AAACCCUCCAAUGACU	16	mml-mir-616:NC_022282.1:56500659-56500756	0
mml-miR-618	MIMAT0006468	AAACUCUACUUGUCCUUCUGAGU	23	mml-mir-618	mfa-miR-618	AAACUCUACUUGUCCUUCUGAGU	23	mml-mir-618:NC_022282.1:80107196-80107295	0
mml-miR-619	MIMAT0006469	GAUCUGGACAUGUUUGUGCC	20	mml-mir-619	mfa-miR-619	GACCUGGACAUGUUUGUGCC	20	mml-mir-619:NC_022282.1:112485539-112485637	1
mml-miR-622	MIMAT0012782	ACAGUCUGCUGAGGUUGGAGC	21	mml-mir-622	mfa-miR-622	ACAGUCUGCUGAGGUUGGAGC	21	mml-mir-622:NC_022273.1:15130140-15130230	0
mml-miR-624	MIMAT0006470	CACAAGAUACUGGUAUUACCU	21	mml-mir-624	mfa-miR-624	CACAAGAUACUGGUAUUACCU	21	mml-mir-624:NC_022278.1:94904542-94904639	0
mml-miR-625	MIMAT0006471	GGACUGUAGAACUUUCUCCCU	21	mml-mir-625	mfa-miR-625	GGACUGUAGAACUUUCUCCCU	21	mml-mir-625:NC_022278.1:129925516-129925598	0
mml-miR-626	MIMAT0006472	AGCUGUCCGAAAAUGUCUU	19	mml-mir-626	mfa-miR-626	AGCUGUCCGAAAAUGUCUU	19	mml-mir-626:NC_022278.1:18635192-18635286	0
mml-miR-627-3p	MIMAT0006473	UCCUCUUUUCUUAGAGACUCAC	22	mml-mir-627	mfa-miR-627-3p	UCCUCUUUUCUUAGAGACUCAC	22	mml-mir-627:NC_022278.1:19136353-19136449	0
mml-miR-627-5p	MIMAT0026904	UGAGUCUGUAAGAAAAGAGGAG	22	mml-mir-627	mfa-miR-627-5p	UGAGUCUGUAAGAAAAGAGGAG	22	mml-mir-627:NC_022278.1:19136353-19136449	0
mml-miR-628-3p	MIMAT0006475	UCUAGUAAGAGUGGCAGUCGA	21	mml-mir-628	mfa-miR-628-3p	UCUAGUAAGAGUGGCAGUCGA	21	mml-mir-628:NC_022278.1:32464993-32465087	0
mml-miR-628-5p	MIMAT0006474	AUGCUGACAUAUUUACUAGAGG	22	mml-mir-628	mfa-miR-628-5p	AUGCUGACAUAUUUACUAGAGG	22	mml-mir-628:NC_022278.1:32464993-32465087	0
mml-miR-631	MIMAT0006476	AGACCUGGCCCAGACCUCAGC	21	mml-mir-631	mfa-miR-631	AGACCUGGCCCAGACCUCAGC	21	mml-mir-631:NC_022278.1:53535866-53535940	0
mml-miR-632	MIMAT0006477	GUGUCUGCUUCCUGUGGGA	19	mml-mir-632	mfa-miR-632	GUGUCUGCUUCCUGUGGGA	19	mml-mir-632:NC_022287.1:28737877-28737970	0
mml-miR-633	MIMAT0006478	CUAAUAGUAUCUACCACAAUAAA	23	mml-mir-633	mfa-miR-633	CUAAUAGUAUCUACCACAAUAAA	23	mml-mir-633:NC_022287.1:60221557-60221654	0
mml-miR-636	MIMAT0006479	UGUGCUUGCUCGUCCCGCCUGCA	23	mml-mir-636	mfa-miR-636	UGUGCUUGCUCGUCCCGCCUGCA	23	mml-mir-636:NC_022287.1:74117574-74117672	0
mml-miR-638	MIMAT0006480	AGGGAUCGCGGGCGGGCGGCGGCCU	25	mml-mir-638	mfa-miR-638	AGGGAUCGCGGGCGGGCGGCGGCCU	25	mml-mir-638:NC_022290.1:11007982-11008081	0
mml-miR-639	MIMAT0006481	AGCGCAGCGGUCGCGAGCGCUCU	23	mml-mir-639	mfa-miR-639	AGCGCAGCGGUCGCGAGCGCUCU	23	mml-mir-639:NC_022290.1:14922790-14922887	0
mml-miR-640	MIMAT0006482	AUGAUCCAGGAACCUGCCUCU	21	mml-mir-640	mfa-miR-640	AUGAUCCAGGAACCUGCCUCU	21	mml-mir-640:NC_022290.1:19944456-19944551	0
mml-miR-642	MIMAT0006483	GUCCCUCUCCAAAUGUGUCUUG	22	mml-mir-642	mfa-miR-642	GUCCCUCUCCAAAUGUGUCUUG	22	mml-mir-642:NC_022290.1:46491311-46491397	0
mml-miR-643	MIMAT0006484	ACUUGUAUUCUAGCUCAGGUAG	22	mml-mir-643	mfa-miR-643	ACUUGUAUUCUAGCUCAGGUAG	22	mml-mir-643:NC_022290.1:52993593-52993689	0
mml-miR-644	MIMAT0006485	AGUGUGGCUUGCUUAGAGC	19	mml-mir-644	mfa-miR-644	AGUGUGGCUUGCUUAGAGC	19	mml-mir-644:NC_022281.1:65891159-65891250	0
mml-miR-648	MIMAT0006486	AAGUGUGCAGGGCACUGAU	19	mml-mir-648	mfa-miR-648	AAGUGUGCAGGGCACUGAU	19	mml-mir-648:NC_022281.1:32758522-32758615	0
mml-miR-649	MIMAT0006487	AAACCUGUGUUGUUCAAGAGUC	22	mml-mir-649	mfa-miR-649	AAACCUGUGUUGUUCAAGAGUC	22	mml-mir-649:NC_022281.1:30627623-30627719	0
mml-miR-6505-3p	MIMAT0028249	UGACUUCUACCUGUUCCAAAG	21	mml-mir-6505	mfa-miR-6505-3p	UGACUUCUACCUGUUCCAAAG	21	mml-mir-6505:NC_022282.1:46899581-46899648	0
mml-miR-6505-5p	MIMAT0028248	UUGGAAUAGGGGAUAUCUCAGC	22	mml-mir-6505	mfa-miR-6505-5p	UUGGAAUAGGGGAUAUCUCAGC	22	mml-mir-6505:NC_022282.1:46899581-46899648	0
mml-miR-650a	MIMAT0006488	AGGAGGCAGCGCUCUCAGGAC	21	mml-mir-650a-1 mml-mir-650a-2	mfa-miR-650a	AGGAGGCAGCGCUCUCAGGAC	21	mml-mir-650a-1:NC_022281.1:28684189-28684283 mml-mir-650a-2:NC_022281.1:28649676-28649770	0
mml-miR-650b	MIMAT0006489	AGGAGGCAGCGCUCUCGGGAC	21	mml-mir-650b	mfa-miR-650b	AGAAGGCAGCGCUCUCGGGAC	21	mml-mir-650b:NC_022281.1:28779185-28779279	1
mml-miR-650c	MIMAT0006490	AGGAGGCAGCGCUCUCAG	18	mml-mir-650c	mfa-miR-650c	AGGAGGCAGGGCUCUCAG	18	mml-mir-650c:NC_022281.1:28907320-28907410	1
mml-miR-650d	MIMAT0006491	AGGAGACAGUGCUGUCGGGAC	21	mml-mir-650d	mfa-miR-650d	AGGAGACAGUGCUGUUGGGAA	21	mml-mir-650d:NC_022281.1:28735129-28735220	2
mml-miR-651	MIMAT0006492	UUUAGAAUAAGCUUGACUUUUG	22	mml-mir-651	mfa-miR-651	UUUAGAAUAAGCUUGACUUUUG	22	mml-mir-651:NC_022292.1:5725301-5725397	0
mml-miR-652	MIMAT0006493	AAUGGCGCCACUAGGGUUGUG	21	mml-mir-652	mfa-miR-652	AAUGGCGCCACUAGGGUUGUG	21	mml-mir-652:NC_022292.1:107180512-107180609	0
mml-miR-6529-3p	MIMAT0028315	CCUGUGCCUUUUACCUCUUUAA	22	mml-mir-6529	mfa-miR-6529-3p	CCUGUGCCUUUUACCUCUUUAA	22	mml-mir-6529:NC_022273.1:152102636-152102696	0
mml-miR-6529-5p	MIMAT0028314	GAGAGAUCAGAGGCGCAGAGU	21	mml-mir-6529	mfa-miR-6529-5p	GAGAGAUCAGAGGCGCAGAGU	21	mml-mir-6529:NC_022273.1:152102636-152102696	0
mml-miR-653-3p	MIMAT0026905	UUCACUGGAGUUUGUUUCAAUA	22	mml-mir-653	mfa-miR-653-3p	UUCACUGGAGUUUGUUUCAAUA	22	mml-mir-653:NC_022274.1:118485291-118485386	0
mml-miR-653-5p	MIMAT0006494	GUGUUGAAACAAUCUCUACUG	21	mml-mir-653	mfa-miR-653-5p	GUGUUGAAACAAUCUCUACUG	21	mml-mir-653:NC_022274.1:118485291-118485386	0
mml-miR-654-3p	MIMAT0006496	UAUGUCUGCUGACCAUCACCUU	22	mml-mir-654	mfa-miR-654-3p	UAUGUCUGCUGACCAUCACCUU	22	mml-mir-654:NC_022278.1:166258625-166258705	0
mml-miR-654-5p	MIMAT0006495	UGGUGGGCCGCAGAACAUGUGC	22	mml-mir-654	mfa-miR-654-5p	UGGUGGGCCGCAGAACAUGUGC	22	mml-mir-654:NC_022278.1:166258625-166258705	0
mml-miR-656-3p	MIMAT0006497	AAUAUUAUACAGUCAACCUCU	21	mml-mir-656	mfa-miR-656-3p	AAUAUUAUACAGUCAACCUCU	21	mml-mir-656:NC_022278.1:166285075-166285152	0
mml-miR-656-5p	MIMAT0026906	AGGUUGUCUGUGAGGUGUUCA	21	mml-mir-656	mfa-miR-656-5p	AGGUUGCCUGUGAGGUGUUCA	21	mml-mir-656:NC_022278.1:166285075-166285152	1
mml-miR-657	MIMAT0006498	GGCAGGUCCUCACCCUCUCUAGG	23	mml-mir-657	mfa-miR-657	GGCAGGUCCUCACCCUCUCUAGG	23	mml-mir-657:NC_022287.1:78700472-78700550	0
mml-miR-660-3p	MIMAT0026907	ACCUCCUGUGUGCAUGGAUUAC	22	mml-mir-660	mfa-miR-660-3p	ACCUCCUGUGUGCAUGGAUUAC	22	mml-mir-660:NC_022292.1:48333551-48333647	0
mml-miR-660-5p	MIMAT0006499	UACCCAUUGCAUAUCGGAGUUG	22	mml-mir-660	mfa-miR-660-5p	UACCCAUUGCAUAUCGGAGUUG	22	mml-mir-660:NC_022292.1:48333551-48333647	0
mml-miR-661	MIMAT0006500	UGCCUGGGUAUCUGGCCCGUGCGU	24	mml-mir-661	mfa-miR-661	UGCCUGGGUAUCUGGCCCGUGCGU	24	mml-mir-661:NC_022279.1:145588702-145588799	0
mml-miR-662	MIMAT0006501	UCCCACGUUGUGGCCCAGCAG	21	mml-mir-662	mfa-miR-662	UCCCACGUUGUGGCCCAGCAG	21	mml-mir-662:NC_022291.1:798850-798944	0
mml-miR-663	MIMAT0006502	AGGCGGGGCGCUGCGGGACCGC	22	mml-mir-663-1 mml-mir-663-2 mml-mir-663-3 mml-mir-663-4 mml-mir-663-5 mml-mir-663-6 mml-mir-663-7 mml-mir-663-8 mml-mir-663-9 mml-mir-663-10 mml-mir-663-11	mfa-miR-663	AGGCGGGGCGCCGCGGGACCGC	22	mml-mir-663-1:NW_005093491.1:3422-3511	1
mml-miR-664	MIMAT0006503	UAUUCAUUUAUCCCCAGCCUA	21	mml-mir-664	mfa-miR-664	UAUUCAUUUAUCCCCAGCCUA	21	mml-mir-664:NC_022272.1:78937904-78937961	0
mml-miR-665	MIMAT0012786	ACCAGGAGGCUGAGGCCCCU	20	mml-mir-665	mfa-miR-665	ACCAGGAGGCUGAGGCCCCU	20	mml-mir-665:NC_022278.1:166093819-166093890	0
mml-miR-668	MIMAT0006504	UGUCACUCGGCUCGGCCCACUAC	23	mml-mir-668	mfa-miR-668	UGUCACUCGGCUCGGCCCACUAC	23	mml-mir-668:NC_022278.1:166273675-166273740	0
mml-miR-670-3p	MIMAT0026954	UUUCCUCAUAUUCAUUCAGG	20	mml-mir-670	mfa-miR-670-3p	UUUCCUCAUAUUCAUUCAGG	20	mml-mir-670:NC_022285.1:24016349-24016437	0
mml-miR-670-5p	MIMAT0012792	UCCCUGAGUGUAUGUGGUGAA	21	mml-mir-670	mfa-miR-670-5p	UCCCUGAGUGUAUGUGGUGAA	21	mml-mir-670:NC_022285.1:24016349-24016437	0
mml-miR-671-3p	MIMAT0006506	UCCGGUUCUCAGGGCUCCACC	21	mml-mir-671	mfa-miR-671-3p	UCCGGUUCUCAGGGCUCCACC	21	mml-mir-671:NC_022274.1:183929575-183929692	0
mml-miR-671-5p	MIMAT0006505	AGGAAGCCCUGGAGGGGCUGGAG	23	mml-mir-671	mfa-miR-671-5p	AGGAAGCCCUGGAGGGGCUGGAG	23	mml-mir-671:NC_022274.1:183929575-183929692	0
mml-miR-675-3p	MIMAT0026908	CUGUAUGCCCUCACCGCUCAGC	22	mml-mir-675	mfa-miR-675-3p	CUGUAUGCCCUCACCGCUCAGC	22	mml-mir-675:NC_022285.1:1967018-1967090	0
mml-miR-675-5p	MIMAT0006507	UGGUGCGGAGAGGGCCCACAGUG	23	mml-mir-675	mfa-miR-675-5p	UGGUGCGGAGAGGGCCCACAGUG	23	mml-mir-675:NC_022285.1:1967018-1967090	0
mml-miR-676-3p	MIMAT0024325	CCGUCCUAAGGUUGUUGAGUU	21	mml-mir-676-1 mml-mir-676-2	mfa-miR-676-3p	CCGUCCUAAGGUUGUUGAGUU	21	mml-mir-676-1:NC_022292.1:67054331-67054439	0
mml-miR-676-5p	MIMAT0027113	CUCUUCAACCUCAGGACUUGCA	22	mml-mir-676-1 mml-mir-676-2	mfa-miR-676-5p	CUCUUCAACCUCAGGACUUGCA	22	mml-mir-676-1:NC_022292.1:67054331-67054439	0
mml-miR-6790-3p	MIMAT0028289	UCGGCAACUCCUCACUCACCGU	22	mml-mir-6790	mfa-miR-6790-3p	UCGGCAACUCCUCACUCACCGU	22	mml-mir-6790:NC_022290.1:6568827-6568892	0
mml-miR-6790-5p	MIMAT0028288	AGUGAGUGUGGAUUUGGCGGGG	22	mml-mir-6790	mfa-miR-6790-5p	AGUGAGUGUGGAUUUGGCGGGG	22	mml-mir-6790:NC_022290.1:6568827-6568892	0
mml-miR-6794-3p	MIMAT0028295	UCACUCUCGGUCCCUCCCUA	20	mml-mir-6794	mfa-miR-6794-3p	UCACUCUCGGUCCCUCCCUA	20	mml-mir-6794:NC_022290.1:13076244-13076305	0
mml-miR-6794-5p	MIMAT0028294	CAGGGGGACUGGGGGUGAGC	20	mml-mir-6794	mfa-miR-6794-5p	CAGGGGGACUGGGGGUGAGC	20	mml-mir-6794:NC_022290.1:13076244-13076305	0
mml-miR-6827-3p	MIMAT0028313	ACCGUCUCUUCUGUUUCCCAGGAUCC	26	mml-mir-6827	mfa-miR-6827-3p	ACCGUCUCUUCUGUUUCCCAGGAUCC	26	mml-mir-6827:NC_022273.1:36548422-36548481	0
mml-miR-6827-5p	MIMAT0028312	GUGGGAACCAUAAGGGUCUGUGC	23	mml-mir-6827	mfa-miR-6827-5p	GUGGGAACCAUAAGGGUCUGUGC	23	mml-mir-6827:NC_022273.1:36548422-36548481	0
mml-miR-708-3p	MIMAT0026952	CAACUAGACUGUGAGCUUCUAGA	23	mml-mir-708	mfa-miR-708-3p	CAACUAGACUGUGAGCUUCUAGA	23	mml-mir-708:NC_022285.1:74793703-74793790	0
mml-miR-708-5p	MIMAT0012785	AAGGAGCUUACAAUCUAGCUGGG	23	mml-mir-708	mfa-miR-708-5p	AAGGAGCUUACAAUCUAGCUGGG	23	mml-mir-708:NC_022285.1:74793703-74793790	0
mml-miR-7	MIMAT0006159	UGGAAGACUAGUGAUUUUGUUGU	23	mml-mir-7-1 mml-mir-7-2 mml-mir-7-3	mfa-miR-7	UGGAAGACUAGUGAUUUUGUUGU	23	mml-mir-7-1:NC_022286.1:94780602-94780711 mml-mir-7-2:NC_022278.1:68814612-68814721 mml-mir-7-3:NC_022290.1:4868375-4868484	0
mml-miR-711	MIMAT0012796	GGGACCCAGGGAGAGACGUAAG	22	mml-mir-711	mfa-miR-711	GGGACCCAGGGAGAGACGUAAG	22	mml-mir-711:NC_022273.1:103699228-103699303	0
mml-miR-7163-3p	MIMAT0028245	GACAGCCCCAAGUUUGAAACCU	22	mml-mir-7163	mfa-miR-7163-3p	GACAGCCCCAAGUUUGAAACCU	22	mml-mir-7163:NC_022282.1:3655730-3655776	0
mml-miR-7163-5p	MIMAT0028244	GUGACAAGCUUGGGCUCUG	19	mml-mir-7163	mfa-miR-7163-5p	GUGACAAGCUUGGGCUCUG	19	mml-mir-7163:NC_022282.1:3655730-3655776	0
mml-miR-7164-3p	MIMAT0028253	CCUGUCGCUUCUUUUUCUUCU	21	mml-mir-7164	mfa-miR-7164-3p	CCUGUCGCUUCUUUUUCUUCU	21	mml-mir-7164:NC_022283.1:65115698-65115747	0
mml-miR-7164-5p	MIMAT0028252	UAGGAAAAGGAGUGGACAGAGG	22	mml-mir-7164	mfa-miR-7164-5p	UAGGAAAAGGAGUGGACAGAGG	22	mml-mir-7164:NC_022283.1:65115698-65115747	0
mml-miR-7165-3p	MIMAT0028263	ACGGCCUGUUUCUCUCCUAG	20	mml-mir-7165	mfa-miR-7165-3p	ACGGCCUGUUUCUCUCCUAG	20	mml-mir-7165:NC_022287.1:79653681-79653740	0
mml-miR-7165-5p	MIMAT0028262	GGGCGGGAAUUCAGAGCCAGUCA	23	mml-mir-7165	mfa-miR-7165-5p	GGGCGGGAAUUCAGAGCCAGUCA	23	mml-mir-7165:NC_022287.1:79653681-79653740	0
mml-miR-7166-3p	MIMAT0028267	GUGGAAGGUCUCACCUGUAAGAG	23	mml-mir-7166	mfa-miR-7166-3p	GUGGAAGGUCUCACCUGUAAGAG	23	mml-mir-7166:NC_022287.1:76760710-76760772	0
mml-miR-7166-5p	MIMAT0028266	UUCUCAGGUGUGACUCCCAGGU	22	mml-mir-7166	mfa-miR-7166-5p	UUCUCAGCUGUGACUCCCAGGU	22	mml-mir-7166:NC_022287.1:76760710-76760772	1
mml-miR-7167-3p	MIMAT0028269	CUCGGGCUUAGGGCCUGC	18	mml-mir-7167	mfa-miR-7167-3p	CUCGGGCUUAGGGCCUGC	18	mml-mir-7167:NC_022287.1:33380561-33380623	0
mml-miR-7167-5p	MIMAT0028268	AGGCUCGGAGCUCUAGGC	18	mml-mir-7167	mfa-miR-7167-5p	AGGCUCGGAGCUCUAGGC	18	mml-mir-7167:NC_022287.1:33380561-33380623	0
mml-miR-7168-3p	MIMAT0028271	AGUGUUUAAUCUGUAAAAUGGA	22	mml-mir-7168	mfa-miR-7168-3p	AGUGUUUAAUCUGUAAAAUGGA	22	mml-mir-7168:NC_022288.1:22427834-22427893	0
mml-miR-7168-5p	MIMAT0028270	CAUUUUACAGAUUAAAUAGUGA	22	mml-mir-7168	mfa-miR-7168-5p	CAUUUUACAGAUUAAAUAGUGA	22	mml-mir-7168:NC_022288.1:22427834-22427893	0
mml-miR-7169-3p	MIMAT0028273	AUGAGUCCUAGACUGAAGGGA	21	mml-mir-7169	mfa-miR-7169-3p	AUGAGUCCUAGACUGAAGGGA	21	mml-mir-7169:NC_022288.1:23658311-23658361	0
mml-miR-7169-5p	MIMAT0028272	CCUUCAGUCUAGGACUCAUUU	21	mml-mir-7169	mfa-miR-7169-5p	CCUUCAGUCUAGGACUCAUUU	21	mml-mir-7169:NC_022288.1:23658311-23658361	0
mml-miR-7170-3p	MIMAT0028275	UGGGGCCCUGGGCAGACCUCC	21	mml-mir-7170	mfa-miR-7170-3p	UGGGGCCCUGGGCAGACCUCC	21	mml-mir-7170:NC_022288.1:92649049-92649109	0
mml-miR-7170-5p	MIMAT0028274	AGGACUGCUGGAGGACCGCAGA	22	mml-mir-7170	mfa-miR-7170-5p	AGGACUGCUGGAGGACCGCAGA	22	mml-mir-7170:NC_022288.1:92649049-92649109	0
mml-miR-7171-3p	MIMAT0028277	UGGUGGCCCUUAGAAUCUCUGC	22	mml-mir-7171	mfa-miR-7171-3p	UGGUGGCCCUUAGAAUCUCUGC	22	mml-mir-7171:NC_022288.1:12768554-12768623	0
mml-miR-7171-5p	MIMAT0028276	CGAGAUUCUAGGGGCUACCACG	22	mml-mir-7171	mfa-miR-7171-5p	CGAGAUUCUAGGGGCUACCACG	22	mml-mir-7171:NC_022288.1:12768554-12768623	0
mml-miR-7172-3p	MIMAT0028283	AUAAACCCUCAGAGAGUCACC	21	mml-mir-7172	mfa-miR-7172-3p	AUAAACCCUCAGAGAGUCACC	21	mml-mir-7172:NC_022289.1:46529909-46529964	0
mml-miR-7172-5p	MIMAT0028282	AGGCCUCUCAGGGUUUCUGG	20	mml-mir-7172	mfa-miR-7172-5p	AGGCCUCUCAGGGUUUCUGG	20	mml-mir-7172:NC_022289.1:46529909-46529964	0
mml-miR-7173-3p	MIMAT0028285	UGGAGAACACCACGGUUCA	19	mml-mir-7173	mfa-miR-7173-3p	UGGAGAACACCACGGUUCA	19	mml-mir-7173:NC_022289.1:10083513-10083568	0
mml-miR-7173-5p	MIMAT0028284	AUGCUGUGUGUCCUCAAGC	19	mml-mir-7173	mfa-miR-7173-5p	AUGCUGUGUGUCCUCAAGC	19	mml-mir-7173:NC_022289.1:10083513-10083568	0
mml-miR-7174-3p	MIMAT0028287	AGUCUCGCUCUGUCAGUCAGGC	22	mml-mir-7174	mfa-miR-7174-3p	AGUCUCGCUCUGUCAGUCAGGC	22	mml-mir-7174:NC_022289.1:68584350-68584412	0
mml-miR-7174-5p	MIMAT0028286	AGGAGUGACAGAGUUAGACUCU	22	mml-mir-7174	mfa-miR-7174-5p	AGGAGUGACAGAGUUAGACUCU	22	mml-mir-7174:NC_022289.1:68584350-68584412	0
mml-miR-7175-3p	MIMAT0028291	UGCAACUAUGACUGAGGGACUGG	23	mml-mir-7175	mfa-miR-7175-3p	UGCAACUAUGACUGAGGGACUGG	23	mml-mir-7175:NC_022290.1:35299689-35299744	0
mml-miR-7175-5p	MIMAT0028290	AGGACAUGUGGGUUAGGCAGAAGUAGA	27	mml-mir-7175	mfa-miR-7175-5p	AGGACAUGUGGGUUAGGCAGAAGUAGA	27	mml-mir-7175:NC_022290.1:35299689-35299744	0
mml-miR-7176-3p	MIMAT0028293	CAGUUCCUUCCACUCCUGGCCA	22	mml-mir-7176	mfa-miR-7176-3p	CAGUUCCUACCACUCCUGGCCA	22	mml-mir-7176:NC_022290.1:36005774-36005838	1
mml-miR-7176-5p	MIMAT0028292	ACCCGGAGUGGAGGGGACAGGG	22	mml-mir-7176	mfa-miR-7176-5p	ACCCGGAGUGGAGGGGACAGGG	22	mml-mir-7176:NC_022290.1:36005774-36005838	0
mml-miR-7177-3p	MIMAT0028299	AUGAUCCCCUGGUGCCCUGGAA	22	mml-mir-7177	mfa-miR-7177-3p	AUGAUCCCCUGGUGCCCUGGAA	22	mml-mir-7177:NC_022272.1:22636240-22636310	0
mml-miR-7177-5p	MIMAT0028298	UCAGGACACCAGAGAACCAUAG	22	mml-mir-7177	mfa-miR-7177-5p	UCAGGACACCAGAGAACCAUAG	22	mml-mir-7177:NC_022272.1:22636240-22636310	0
mml-miR-7178-3p	MIMAT0028301	CUAAUUUCUGAUGCUCUUCCC	21	mml-mir-7178	mfa-miR-7178-3p	CUAAUUUCUGAUGCUCUUCCC	21	mml-mir-7178:NC_022272.1:29578948-29579010	0
mml-miR-7178-5p	MIMAT0028300	UAGGAGCUAUCAGAACUUAGUG	22	mml-mir-7178	mfa-miR-7178-5p	UAGGAGCUAUCAGAACUUAGUG	22	mml-mir-7178:NC_022272.1:29578948-29579010	0
mml-miR-7179-3p	MIMAT0028303	UCAGGAACUUUGUCACGUAUGA	22	mml-mir-7179	mfa-miR-7179-3p	UCAGGAACUUUGUCACGUAUGA	22	mml-mir-7179:NC_022272.1:148320637-148320695	0
mml-miR-7179-5p	MIMAT0028302	AUACGUGACAAAGCUCCUGAAA	22	mml-mir-7179	mfa-miR-7179-5p	AUACGUGACAAAGCUCCUGAAA	22	mml-mir-7179:NC_022272.1:148320637-148320695	0
mml-miR-7180-3p	MIMAT0028305	UGGCCUCUGGGUGUGUACCCU	21	mml-mir-7180	mfa-miR-7180-3p	UGGCCUCUGGGUGUGUACCCU	21	mml-mir-7180:NC_022272.1:4358801-4358858	0
mml-miR-7180-5p	MIMAT0028304	AGUGUACUUCCUGAGGCCUCU	21	mml-mir-7180	mfa-miR-7180-5p	AGUGUACUUCCUGAGGCCUCU	21	mml-mir-7180:NC_022272.1:4358801-4358858	0
mml-miR-7181-3p	MIMAT0028309	AGGAGCCACUCCAGGACUCAGG	22	mml-mir-7181	mfa-miR-7181-3p	AGGAGCCACUCCAGGACUCAGG	22	mml-mir-7181:NC_022291.1:44882063-44882123	0
mml-miR-7181-5p	MIMAT0028308	UGGGUCCUGGCUGGAGAUCUCU	22	mml-mir-7181	mfa-miR-7181-5p	UGGGUCCUGGCUGGAGAUCUCU	22	mml-mir-7181:NC_022291.1:44882063-44882123	0
mml-miR-7182-3p	MIMAT0028311	AUGGAUUUUAAAACUGGGAUGC	22	mml-mir-7182	mfa-miR-7182-3p	AUGGAUUUUAAAACUGGGAUGC	22	mml-mir-7182:NC_022273.1:77599044-77599105	0
mml-miR-7182-5p	MIMAT0028310	AUCGCAGUUUUAGAAUCCAUGC	22	mml-mir-7182	mfa-miR-7182-5p	AUCGCAGUUUUAAAAUCCAUGC	22	mml-mir-7182:NC_022273.1:77599044-77599105	1
mml-miR-7183-3p	MIMAT0028319	GCAUUUGCAUUACCAAUACACA	22	mml-mir-7183	mfa-miR-7183-3p	GCAUUUGCAUUACCAAUACACA	22	mml-mir-7183:NC_022273.1:182504544-182504600	0
mml-miR-7183-5p	MIMAT0028318	UGAAUUGGUAUUGCAAAUGACA	22	mml-mir-7183	mfa-miR-7183-5p	UGAAUUGGUAUUGCAAAUGACA	22	mml-mir-7183:NC_022273.1:182504544-182504600	0
mml-miR-7184-3p	MIMAT0028321	UGAGCCUUCUGCUGGACCCGUGA	23	mml-mir-7184	mfa-miR-7184-3p	UGAGCCUUCUGCUGGACCCGUGA	23	mml-mir-7184:NC_022274.1:92685038-92685101	0
mml-miR-7184-5p	MIMAT0028320	AGGGGCCAGGCCAAAUGCUCAGU	23	mml-mir-7184	mfa-miR-7184-5p	AGGGGCCAGGCCAAAUGCUCAGU	23	mml-mir-7184:NC_022274.1:92685038-92685101	0
mml-miR-7185-3p	MIMAT0028325	UCUGCAGAUCCUGGUCCUAAUA	22	mml-mir-7185	mfa-miR-7185-3p	UCUGCAGAUCCUGGUCCUAAUA	22	mml-mir-7185:NC_022274.1:14021596-14021653	0
mml-miR-7185-5p	MIMAT0028324	UCAGGAUCAGGAUCUGCAGAGC	22	mml-mir-7185	mfa-miR-7185-5p	UCAGGAUCAGGAUCUGCAGAGC	22	mml-mir-7185:NC_022274.1:14021596-14021653	0
mml-miR-7186-3p	MIMAT0028327	UCUUCAUGCAGGAACCACAUUU	22	mml-mir-7186	mfa-miR-7186-3p	UCUUCAUGCAGGAACCACAUUG	22	mml-mir-7186:NC_022274.1:172228117-172228169	1
mml-miR-7186-5p	MIMAT0028326	CUGUGGUUCCUGUAUGAAGACA	22	mml-mir-7186	mfa-miR-7186-5p	CUGUGGUUCCUGUAUGAAGACA	22	mml-mir-7186:NC_022274.1:172228117-172228169	0
mml-miR-7187-3p	MIMAT0028329	UAUAGGAUUAUAACGGAGCUGA	22	mml-mir-7187	mfa-miR-7187-3p	UAUAGGAUUAUAACGGAGCUGA	22	mml-mir-7187:NC_022275.1:47976507-47976571	0
mml-miR-7187-5p	MIMAT0028328	AGCUCCGUUAUAAUCUAUAGG	21	mml-mir-7187	mfa-miR-7187-5p	AGCUCCGUUAUAAUCUAUAGG	21	mml-mir-7187:NC_022275.1:47976507-47976571	0
mml-miR-7188-3p	MIMAT0028331	CUUGCUCUGCGUGGCAUCUGUCA	23	mml-mir-7188	mfa-miR-7188-3p	CUUGCUCUGCGUGGCAUCUGUCA	23	mml-mir-7188:NC_022275.1:40665186-40665244	0
mml-miR-7188-5p	MIMAT0028330	ACUGUGGCACACAGGACACGGA	22	mml-mir-7188	mfa-miR-7188-5p	UGUUUGGCACACAGGACACGGA	22	mml-mir-7188:NC_022275.1:40665186-40665244	3
mml-miR-7189-3p	MIMAT0028337	CAUGUUCUCUCGCAGCUCUGGA	22	mml-mir-7189	mfa-miR-7189-3p	CAUGUUCUCUCGCAGCUCUGGA	22	mml-mir-7189:NC_022276.1:4664844-4664901	0
mml-miR-7189-5p	MIMAT0028336	CCGUGCUGCCAGAGCGCAUGAC	22	mml-mir-7189	mfa-miR-7189-5p	CCGUGCUGCCAGAGCGCAUGAC	22	mml-mir-7189:NC_022276.1:4664844-4664901	0
mml-miR-7190-3p	MIMAT0028339	GCGCUCUUCGUCGGCGUG	18	mml-mir-7190	mfa-miR-7190-3p	GCGCUCUUCGUCGGCGUG	18	mml-mir-7190:NC_022276.1:98845416-98845487	0
mml-miR-7190-5p	MIMAT0028338	CGCUGGCUGGGAGCGUAG	18	mml-mir-7190	mfa-miR-7190-5p	CGCUGGCUGGGAGCGUAG	18	mml-mir-7190:NC_022276.1:98845416-98845487	0
mml-miR-7191-3p	MIMAT0028341	GCUCUCAGCCAGGUCUGAGGU	21	mml-mir-7191	mfa-miR-7191-3p	GCUCUCAGCCAGGUCUGAGGU	21	mml-mir-7191:NW_005093478.1:332835-332914	0
mml-miR-7191-5p	MIMAT0028340	UACAGAACCUCUGAGGCAU	19	mml-mir-7191	mfa-miR-7191-5p	UACAGAACCUCUGAGGCAU	19	mml-mir-7191:NW_005093478.1:332835-332914	0
mml-miR-7192-3p	MIMAT0028343	UUGUUUUUUAUUCUGAGUGACA	22	mml-mir-7192	mfa-miR-7192-3p	UUGUUUUUUAUUCUGAGUGACA	22	mml-mir-7192:NC_022278.1:53084475-53084541	0
mml-miR-7192-5p	MIMAT0028342	UCACUCAGAAUUAAAAAACAAUA	23	mml-mir-7192	mfa-miR-7192-5p	UCACUCAGAAUUAAAAAACAAUA	23	mml-mir-7192:NC_022278.1:53084475-53084541	0
mml-miR-7193-3p	MIMAT0028347	GCUUUUAGAGCUCAGCAUCUU	21	mml-mir-7193	mfa-miR-7193-3p	GCUUUUAGAGCUCAGCAUCUU	21	mml-mir-7193:NC_022278.1:84171245-84171303	0
mml-miR-7193-5p	MIMAT0028346	GAGUGCUGGGUUCUGUAGGCCA	22	mml-mir-7193	mfa-miR-7193-5p	GAGUGCUGGGUUCUGUAGGCGA	22	mml-mir-7193:NC_022278.1:84171245-84171303	1
mml-miR-7194-3p	MIMAT0028349	CUCAGAUUCUGGAUUCCUACC	21	mml-mir-7194	mfa-miR-7194-3p	CUCAGAUUCUGGAUUCCUACC	21	mml-mir-7194:NC_022278.1:140495418-140495478	0
mml-miR-7194-5p	MIMAT0028348	UUGAAAUGCAGAGUCUGAUCC	21	mml-mir-7194	mfa-miR-7194-5p	UUGAAAUGCAGAGUCUGAUCC	21	mml-mir-7194:NC_022278.1:140495418-140495478	0
mml-miR-7195-3p	MIMAT0028351	UAUCCUCCCCUCUCCCCCUGCAG	23	mml-mir-7195	mfa-miR-7195-3p	UAUCCUCCCCUCUCCCCCUGCAG	23	mml-mir-7195:NC_022278.1:141973102-141973163	0
mml-miR-7195-5p	MIMAT0028350	GCAGGGGGAAGGGGAUGCUUGC	22	mml-mir-7195	mfa-miR-7195-5p	GCAGGGGGAAGGGGAUGCUUGC	22	mml-mir-7195:NC_022278.1:141973102-141973163	0
mml-miR-7196-3p	MIMAT0028353	AGCUCGAGUUCAGGGGCUGCAA	22	mml-mir-7196	mfa-miR-7196-3p	AGCUCGAGUUCAGGGGCUGCAA	22	mml-mir-7196:NC_022278.1:155714326-155714380	0
mml-miR-7196-5p	MIMAT0028352	UCCAUCCCUGAACUCGAGCUGA	22	mml-mir-7196	mfa-miR-7196-5p	UCCAUCCCUGAACUCGAGCUGA	22	mml-mir-7196:NC_022278.1:155714326-155714380	0
mml-miR-7197-3p	MIMAT0028357	UGGGAGAGUUGGAUUGGAC	19	mml-mir-7197	mfa-miR-7197-3p	UGGGAGAGUUGGAUUGGAC	19	mml-mir-7197:NC_022278.1:39590802-39590862	0
mml-miR-7197-5p	MIMAT0028356	CCACGGAUCUGGCCAGCCACC	21	mml-mir-7197	mfa-miR-7197-5p	CCACGGAUCUGGCCAGCCACC	21	mml-mir-7197:NC_022278.1:39590802-39590862	0
mml-miR-7198-3p	MIMAT0028361	UCAACAGCUGGGUUCCUGAAUG	22	mml-mir-7198	mfa-miR-7198-3p	UCAACAGCUGGGUUCCUGAAUG	22	mml-mir-7198:NC_022279.1:85663355-85663411	0
mml-miR-7198-5p	MIMAT0028360	UUCAGGAACCCAGGUGGGUUGGGG	24	mml-mir-7198	mfa-miR-7198-5p	UUCAGGAACCCAGGUGGGUUGGGG	24	mml-mir-7198:NC_022279.1:85663355-85663411	0
mml-miR-7199-3p	MIMAT0028363	UUCAGGUUUUGAACAUAGAGGU	22	mml-mir-7199	mfa-miR-7199-3p	UUCAGGUUUUGAACAUAGAGGU	22	mml-mir-7199:NC_022280.1:94826557-94826616	0
mml-miR-7199-5p	MIMAT0028362	CAAUAUGUUCAAAACUGAAAG	21	mml-mir-7199	mfa-miR-7199-5p	CAAUAUGUUCAAAACUGAAAG	21	mml-mir-7199:NC_022280.1:94826557-94826616	0
mml-miR-7200-3p	MIMAT0028365	CCUGCAGCCCUGCCUGGGGUGUG	23	mml-mir-7200	mfa-miR-7200-3p	CCUGCAGCCCUGCCUGGGGUGUG	23	mml-mir-7200:NC_022280.1:66236935-66237001	0
mml-miR-7200-5p	MIMAT0028364	UCCCCCAGUCUGGCCACAGAGC	22	mml-mir-7200	mfa-miR-7200-5p	UCCCCCAGUCUGGCCACAGAGC	22	mml-mir-7200:NC_022280.1:66236935-66237001	0
mml-miR-7201-3p	MIMAT0028367	UUUCUACCACAGCUCUUUGCUU	22	mml-mir-7201	mfa-miR-7201-3p	UUUCUACCACAGCUCUUUGCUU	22	mml-mir-7201:NC_022280.1:100878642-100878700	0
mml-miR-7201-5p	MIMAT0028366	ACAAAGAGCUGUGGUAGAAAGU	22	mml-mir-7201	mfa-miR-7201-5p	ACAAAGAGCUGUGGUAGAAAGU	22	mml-mir-7201:NC_022280.1:100878642-100878700	0
mml-miR-7202-3p	MIMAT0028369	AUUUACACGUGUCGCUCGGGA	21	mml-mir-7202	mfa-miR-7202-3p	AUUUACACGUGUCGCUCGGGA	21	mml-mir-7202:NC_022280.1:125721380-125721435	0
mml-miR-7202-5p	MIMAT0028368	UUGGGUGACAUUUGUAGAUGU	21	mml-mir-7202	mfa-miR-7202-5p	UUGGGUGACAUUUGUAGAUGU	21	mml-mir-7202:NC_022280.1:125721380-125721435	0
mml-miR-7203-3p	MIMAT0028371	CCGGGACUAGUCUGCCCAGG	20	mml-mir-7203	mfa-miR-7203-3p	CCGGGACUGGUCUGCCCAGG	20	mml-mir-7203:NC_022280.1:49718410-49718473	1
mml-miR-7203-5p	MIMAT0028370	AGGGUGGACUGUCUCAGAGUGGU	23	mml-mir-7203	mfa-miR-7203-5p	AGGGUGGACUGUCUCAGAGUGGU	23	mml-mir-7203:NC_022280.1:49718410-49718473	0
mml-miR-7204-3p	MIMAT0028373	CGAUAACACCCAAGUCCGAAU	21	mml-mir-7204	mfa-miR-7204-3p	CGAUAACACCCAAGUCCGAAU	21	mml-mir-7204:NC_022281.1:11085994-11086051	0
mml-miR-7204-5p	MIMAT0028372	UUGGACUUUGGUGCUACCAUA	21	mml-mir-7204	mfa-miR-7204-5p	UUGGACUUUGGUGCUACCAUA	21	mml-mir-7204:NC_022281.1:11085994-11086051	0
mml-miR-7205-3p	MIMAT0028377	UCUCUGACACACGCCCUCCUGC	22	mml-mir-7205	mfa-miR-7205-3p	UCUCUGACACACGCCCUCCUGC	22	mml-mir-7205:NC_022281.1:7011173-7011232	0
mml-miR-7205-5p	MIMAT0028376	UCGAGGGGCGUCGGGGCCAGGGAAG	25	mml-mir-7205	mfa-miR-7205-5p	UCGAGGGGCGUCGGGGCCAGGGAAG	25	mml-mir-7205:NC_022281.1:7011173-7011232	0
mml-miR-7206-3p	MIMAT0028379	UAGGAUAUUUUCAACUCAUGAU	22	mml-mir-7206	mfa-miR-7206-3p	UAGGAUAUUUUCAACUCAUGAU	22	mml-mir-7206:NC_022292.1:17766855-17766918	0
mml-miR-7206-5p	MIMAT0028378	CGUGAGUUGAAAAUAUCCUAAG	22	mml-mir-7206	mfa-miR-7206-5p	CGUGAGUUGAAAAUAUCCUAAG	22	mml-mir-7206:NC_022292.1:17766855-17766918	0
mml-miR-7207-3p	MIMAT0028381	CUCUGUAUUUUAAAGGAUGC	20	mml-mir-7207	mfa-miR-7207-3p	CUCUGUAUUUUAAAGGAUGC	20	mml-mir-7207:NC_022292.1:121643392-121643450	0
mml-miR-7207-5p	MIMAT0028380	AUCUUUUAAAAUACAGAGGG	20	mml-mir-7207	mfa-miR-7207-5p	AUCUUUUAAAAUACAGAGGG	20	mml-mir-7207:NC_022292.1:121643392-121643450	0
mml-miR-7208-3p	MIMAT0028383	AGCAAAGCAAAGCUCAGUUGG	21	mml-mir-7208	mfa-miR-7208-3p	AGCAAAGCAAAGCUCAGUUGG	21	mml-mir-7208:NC_022292.1:125144860-125144913	0
mml-miR-7208-5p	MIMAT0028382	AACUGAGCCUUGCUUUGCUUU	21	mml-mir-7208	mfa-miR-7208-5p	AACUGAGCCUUGCUUUGCUUU	21	mml-mir-7208:NC_022292.1:125144860-125144913	0
mml-miR-758-3p	MIMAT0006508	UUUGUGACCUGGUCCACUACCC	22	mml-mir-758	mfa-miR-758-3p	UUUGUGACCUGGUCCACUACCC	22	mml-mir-758:NC_022278.1:166245752-166245839	0
mml-miR-758-5p	MIMAT0026909	AUGGUUGACCAGAGAGCACACG	22	mml-mir-758	mfa-miR-758-5p	AUGGUUGACCAGAGAGCACACG	22	mml-mir-758:NC_022278.1:166245752-166245839	0
mml-miR-759	MIMAT0012795	GCAGAGUGCAAACAAUUUUGAC	22	mml-mir-759	mfa-miR-759	GCAGAGUGCAAACAAUUUUGAC	22	mml-mir-759:NC_022288.1:32148613-32148708	0
mml-miR-760	MIMAT0012788	CGGCUCUGGGUCUGUGGGGA	20	mml-mir-760	mfa-miR-760	CGGCUCUGGGUCUGUGGGGA	20	mml-mir-760:NC_022272.1:133083491-133083570	0
mml-miR-761	MIMAT0012793	GCAGCAGGGUGAAACUGACACA	22	mml-mir-761	mfa-miR-761	GCAGCAGGGUGAAACUGACACA	22	mml-mir-761:NC_022272.1:175704829-175704898	0
mml-miR-762	MIMAT0012791	GGGGCUGGGGCCGGAGCCGAGC	22	mml-mir-762-1 mml-mir-762-2 mml-mir-762-3	mfa-miR-762	GGGGCUGGGGCCGGAGCCGAGC	22	mml-mir-762-1:NC_022291.1:29539899-29539969 mml-mir-762-2:NC_022287.1:12018610-12018680	0
mml-miR-764	MIMAT0012794	GGUGCUCACUUGUCCUCCU	19	mml-mir-764	mfa-miR-764	GGUGCUCACUUGUCCUCCU	19	mml-mir-764:NC_022292.1:111582618-111582713	0
mml-miR-765	MIMAT0006509	UGGAGGAGAGGGAAGGUGCUG	21	mml-mir-765	mfa-miR-765	UGGAGGAGAAGGAAGGUGCUG	21	mml-mir-765:NC_022272.1:94764727-94764840	1
mml-miR-767-3p	MIMAT0006511	UCUGCUCAUACCCCAUGGUUUCU	23	mml-mir-767	mfa-miR-767-3p	UCUGCUCAUACCCCAUGGUUUCU	23	mml-mir-767:NC_022292.1:149365276-149365385	0
mml-miR-767-5p	MIMAT0006510	UGCACCAUGGUUGUCUGAGCAUG	23	mml-mir-767	mfa-miR-767-5p	UGCACCAUGGUUGUCUGAGCAUG	23	mml-mir-767:NC_022292.1:149365276-149365385	0
mml-miR-769-3p	MIMAT0028335	UGGGAUCUCCGGGGUCUUGGU	21	mml-mir-769	mfa-miR-769-3p	UGGGAUCUCCGGGGUCUUGGU	21	mml-mir-769:NW_005093268.1:9276-9336	0
mml-miR-769-5p	MIMAT0028334	UGAGACCUCUGGGUUCUGAGC	21	mml-mir-769	mfa-miR-769-5p	UGAGACCUCUGGGUUCUGAGC	21	mml-mir-769:NW_005093268.1:9276-9336	0
mml-miR-770-5p	MIMAT0006514	UCCAGUACCACGUGUCAGGGCCA	23	mml-mir-770	mfa-miR-770-5p	UCCAGUACCACGUGUCAGGGCCA	23	mml-mir-770:NC_022278.1:166070144-166070241	0
mml-miR-802	MIMAT0006515	CAGUAACAAAGAUUCAUCCUUGU	23	mml-mir-802	mfa-miR-802	CAGUAACAAAGAUUCAUCCUUGU	23	mml-mir-802:NC_022274.1:11063024-11063117	0
mml-miR-873-3p	MIMAT0027106	AGACUGAUGAGUUCCCGGGA	20	mml-mir-873	mfa-miR-873-3p	AGACUGAUGAGUUCCCGGGA	20	mml-mir-873:NC_022286.1:49896263-49896372	0
mml-miR-873-5p	MIMAT0024311	GCAGGAACUUGUGAGUCUCC	20	mml-mir-873	mfa-miR-873-5p	GCAGGAACUUGUGAGUCUCC	20	mml-mir-873:NC_022286.1:49896263-49896372	0
mml-miR-874-3p	MIMAT0006516	CUGCCCUGGCCCGAGGGACCGA	22	mml-mir-874	mfa-miR-874-3p	CUGCCCUGGCCCGAGGGACCGA	22	mml-mir-874:NC_022277.1:136704635-136704712	0
mml-miR-874-5p	MIMAT0026910	CGGCCCCACGCACCAGGGUAAGA	23	mml-mir-874	mfa-miR-874-5p	CGGCCCCACGCACCAGGGUAAGA	23	mml-mir-874:NC_022277.1:136704635-136704712	0
mml-miR-875-3p	MIMAT0006518	CCUGGAAAUACUGAGGUUGUG	21	mml-mir-875	mfa-miR-875-3p	CCUGGAAAUACUGAGGUUGUG	21	mml-mir-875:NC_022279.1:100682721-100682796	0
mml-miR-875-5p	MIMAT0006517	UAUACCUCAGUUUUAUCAGGUG	22	mml-mir-875	mfa-miR-875-5p	UAUACCUCAGUUUUAUCAGGUG	22	mml-mir-875:NC_022279.1:100682721-100682796	0
mml-miR-876-3p	MIMAT0006520	UGGUGGUUUACAAAGUAAUUCA	22	mml-mir-876	mfa-miR-876-3p	UGGUGGUUUACAAAGUAAUUCA	22	mml-mir-876:NC_022286.1:49917112-49917192	0
mml-miR-876-5p	MIMAT0006519	UGGAUUUCUUUGUGAAUCACCA	22	mml-mir-876	mfa-miR-876-5p	UGGAUUUCUUUGUGAAUCACCA	22	mml-mir-876:NC_022286.1:49917112-49917192	0
mml-miR-877-3p	MIMAT0026911	CCUCUUCUCCCUCCUCCCA	19	mml-mir-877	mfa-miR-877-3p	CCUCUUCUCCCUCCUCCCA	19	mml-mir-877:NC_022275.1:140380844-140380946	0
mml-miR-877-5p	MIMAT0006521	GUAGAGGAGAUGGCGCAGGG	20	mml-mir-877	mfa-miR-877-5p	GUAGAGGAGAUGGCGCAGGG	20	mml-mir-877:NC_022275.1:140380844-140380946	0
mml-miR-885-3p	MIMAT0006523	AGGCAGCGGGGUGUAGUGGAUA	22	mml-mir-885	mfa-miR-885-3p	AGGCAGCGGGGUGUAGUGGAUA	22	mml-mir-885:NC_022273.1:141385914-141385987	0
mml-miR-885-5p	MIMAT0006522	UCCAUUACACUACCCUGCCUCU	22	mml-mir-885	mfa-miR-885-5p	UCCAUUACACUACCCUGCCUCU	22	mml-mir-885:NC_022273.1:141385914-141385987	0
mml-miR-887	MIMAT0006526	GUGAACGGGCGCCAUCCCGAGG	22	mml-mir-887	mfa-miR-887	GUGAACGGGCGCCAUCCCGAGG	22	mml-mir-887:NC_022277.1:16369522-16369599	0
mml-miR-888	MIMAT0006527	UACUCAAAAAGCUGUCAGUCA	21	mml-mir-888	mfa-miR-888	UACUCAAAAAGCUGUCAGUCA	21	mml-mir-888:NC_022292.1:142889932-142890008	0
mml-miR-889-3p	MIMAT0006528	UUAAUAUCGGACAACCAUUGU	21	mml-mir-889	mfa-miR-889-3p	UUAAUAUCGGACAACCAUUGU	21	mml-mir-889:NC_022278.1:166266296-166266374	0
mml-miR-889-5p	MIMAT0026912	AAUGGCUGUCCGUAGUAUGGUC	22	mml-mir-889	mfa-miR-889-5p	AAUGGCUGUCCGUAGUAUGGUC	22	mml-mir-889:NC_022278.1:166266296-166266374	0
mml-miR-890-3p	MIMAT0026913	AACUGUUCCCUUUCUGAGUAGA	22	mml-mir-890	mfa-miR-890-3p	AACUGUUCCCUUUCUGAGUAGA	22	mml-mir-890:NC_022292.1:142889405-142889476	0
mml-miR-890-5p	MIMAT0006529	UACUUGGAAAGGCACCAGUU	20	mml-mir-890	mfa-miR-890-5p	UACUUGGAAAGGCACCAGUU	20	mml-mir-890:NC_022292.1:142889405-142889476	0
mml-miR-891a	MIMAT0006530	UGCAACUUACCUGAGUCAUUGA	22	mml-mir-891a	mfa-miR-891a	UGCAACUUACCUGAGUCAUUGA	22	mml-mir-891a:NC_022292.1:142895523-142895601	0
mml-miR-891b-3p	MIMAT0027115	AAUGGCACAUGCUUGUUGUUAG	22	mml-mir-891b	mfa-miR-891b-3p	AAUGGCACAUGCUUGUUGUUAG	22	mml-mir-891b:NC_022292.1:142919560-142919671	0
mml-miR-891b-5p	MIMAT0024335	UGCAACGAACUUGAGCCAUUGA	22	mml-mir-891b	mfa-miR-891b-5p	UGCAACGAACUUGAGCCAUUGA	22	mml-mir-891b:NC_022292.1:142919560-142919671	0
mml-miR-892a	MIMAT0006531	CACUGUGUCCUUUCUGCGUAG	21	mml-mir-892a	mfa-miR-892a	CACUGUGUCCUUUCUGCGUAG	21	mml-mir-892a:NC_022292.1:142891487-142891561	0
mml-miR-892b	MIMAT0012783	CACUGGCUCCUUUCUGGGUAGA	22	mml-mir-892b	mfa-miR-892b	CACUGGCUCCUUUCUGGGUAGA	22	mml-mir-892b:NC_022292.1:142892016-142892092	0
mml-miR-892c-3p	MIMAT0028385	CACUGUUUCCUUUCUGAGUGGA	22	mml-mir-892c	mfa-miR-892c-3p	CACUGUUUCCUUUCUGAGUGGA	22	mml-mir-892c:NC_022292.1:142887922-142887978	0
mml-miR-892c-5p	MIMAT0028384	UAUUCAGAAAGGUGCCAGUCAC	22	mml-mir-892c	mfa-miR-892c-5p	UAUUCAGAAAGGUGCCAGUCAC	22	mml-mir-892c:NC_022292.1:142887922-142887978	0
mml-miR-9-3p	MIMAT0026796	AUAAAGCUAGAUAACCGAAAGUA	23	mml-mir-9-1 mml-mir-9-2	mfa-miR-9-3p	AUAAAGCUAGAUAACCGAAAGUA	23	mml-mir-9-1:NC_022272.1:95301092-95301180 mml-mir-9-2:NC_022277.1:87095322-87095408	0
mml-miR-9-5p	MIMAT0006160	UCUUUGGUUAUCUAGCUGUAUGA	23	mml-mir-9-1 mml-mir-9-2 mml-mir-9-3	mfa-miR-9-5p	UCUUUGGUUAUCUAGCUGUAUGA	23	mml-mir-9-1:NC_022272.1:95301092-95301180 mml-mir-9-2:NC_022277.1:87095322-87095408 mml-mir-9-3:NC_022278.1:69596628-69596717	0
mml-miR-920	MIMAT0006532	GGGGAGCUGUAGAAGCGGUA	20	mml-mir-920	mfa-miR-920	GGGGAGCUGUGGAAGCGGUA	20	mml-mir-920:NC_022282.1:24848148-24848222	1
mml-miR-922	MIMAT0006533	GCAGCAGAGAAUGAGACUACGUC	23	mml-mir-922	mfa-miR-922	GCAGCAGAGAAUGAGACUACGUC	23	mml-mir-922:NC_022277.1:135160098-135160177	0
mml-miR-924	MIMAT0006534	AGAGUCUUGUGUUGUCUUGC	20	mml-mir-924	mfa-miR-924	AGAGUCUUGUGUUGUCUUGC	20	mml-mir-924:NC_022289.1:42341246-42341294	0
mml-miR-92a-3p	MIMAT0002706	UAUUGCACUUGUCCCGGCCUGU	22	mml-mir-92a-1 mml-mir-92a-2	mfa-miR-92a-3p	UAUUGCACUUGUCCCGGCCUGU	22	mml-mir-92a-1:NC_022288.1:74025569-74025646 mml-mir-92a-2:NC_022292.1:131080967-131081041	0
mml-miR-92a-5p	MIMAT0026809	GGGUGGGGAUUUGUUGCAUUACU	23	mml-mir-92a-2	mfa-miR-92a-5p	GGGUGGGGAUUUGUUGCAUUACU	23	mml-mir-92a-2:NC_022292.1:131080967-131081041	0
mml-miR-92b-3p	MIMAT0006177	UAUUGCACUCGUCCCGGCCUCC	22	mml-mir-92b	mfa-miR-92b-3p	UAUUGCACUCGUCCCGGCCUCC	22	mml-mir-92b:NC_022272.1:96607484-96607579	0
mml-miR-92b-5p	MIMAT0026810	AGGGACGGGACGCGGUGCAGUGUU	24	mml-mir-92b	mfa-miR-92b-5p	AGGGACGGGACGCGGUGCAGUGUU	24	mml-mir-92b:NC_022272.1:96607484-96607579	0
mml-miR-93-3p	MIMAT0026602	ACUGCUGAGCUAGCACUUCCCG	22	mml-mir-93	mfa-miR-93-3p	ACUGCUGAGCUAGCACUUCCCG	22	mml-mir-93:NC_022274.1:44449737-44449816	0
mml-miR-93-5p	MIMAT0002773	AAAGUGCUGUUCGUGCAGGUAG	22	mml-mir-93	mfa-miR-93-5p	AAAGUGCUGUUCGUGCAGGUAG	22	mml-mir-93:NC_022274.1:44449737-44449816	0
mml-miR-9-3-3p	MIMAT0031078	CUCAAGCUAGAUAACCGAAAGU	22	mml-mir-9-3	mfa-miR-9-3-3p	AUAAAGCUAGAUAACCGAAAGU	22	mml-mir-9-3:NC_022278.1:69596628-69596717	2
mml-miR-933	MIMAT0006535	UGUGCGCAGGGAGACCUCUCCC	22	mml-mir-933	mfa-miR-933	UGUGCGCAGGGAGACCUCUCCC	22	mml-mir-933:NC_022283.1:64140711-64140786	0
mml-miR-934-3p	MIMAT0026914	GAGUCUUCGGUAAUGGACGGGA	22	mml-mir-934	mfa-miR-934-3p	GAGUCUUCGGUAAUGGACGGGA	22	mml-mir-934:NC_022292.1:133318794-133318876	0
mml-miR-934-5p	MIMAT0006536	UGUCUACUACUGGAGACACUG	21	mml-mir-934	mfa-miR-934-5p	UGUCUACUACUGGAGACACUG	21	mml-mir-934:NC_022292.1:133318794-133318876	0
mml-miR-936	MIMAT0006537	ACAGGAGAGGGAGGAAUCGCAG	22	mml-mir-936	mfa-miR-936	ACAGGAGAGGGAGGAAUCGCAG	22	mml-mir-936:NC_022280.1:103122507-103122604	0
mml-miR-937	MIMAT0006538	AUCCGCACUCUGACUCUCCACC	22	mml-mir-937	mfa-miR-937	AUCCGCACUCUGACUCUCCACC	22	mml-mir-937:NC_022279.1:145454374-145454459	0
mml-miR-938	MIMAT0006539	UGCACUUAAAGAUGAAGCCGGU	22	mml-mir-938	mfa-miR-938	UGCACUUAAAGAUGAAGCCGGU	22	mml-mir-938:NC_022280.1:30114212-30114286	0
mml-miR-939	MIMAT0006540	UGGGGAGCUGAGGCUCUGGGGGUG	24	mml-mir-939	mfa-miR-939	UGGGGAGCUGAGGCUCUGGGGGUG	24	mml-mir-939:NC_022279.1:146049006-146049087	0
mml-miR-940	MIMAT0006541	AAGGCAGGGCCCCCGCUCCCC	21	mml-mir-940	mfa-miR-940	AAGGCAGGGCCCCCGCUCCCC	21	mml-mir-940:NC_022291.1:2351972-2352065	0
mml-miR-942-3p	MIMAT0026915	CACGUGGCCGAAACAGAGAAGG	22	mml-mir-942	mfa-miR-942-3p	CACAUGGCCGAAACAGAGAAGG	22	mml-mir-942:NC_022272.1:109658935-109659020	1
mml-miR-942-5p	MIMAT0006542	CUUCUCUGUUUUGGCCAUGUG	21	mml-mir-942	mfa-miR-942-5p	CUUCUCUGUUUCGGCCAUGUG	21	mml-mir-942:NC_022272.1:109658935-109659020	1
mml-miR-944	MIMAT0006543	AAAUUAUUGUAUAUCAGAUGAG	22	mml-mir-944	mfa-miR-944	AAAUUAUUGUAUAUCAGAUGAG	22	mml-mir-944:NC_022273.1:7637434-7637521	0
mml-miR-95-3p	MIMAT0006178	UUCAACGGGUAUUUAUUGAGCA	22	mml-mir-95	mfa-miR-95-3p	UUCAACGGGUAUUUAUUGAGCA	22	mml-mir-95:NC_022276.1:4864816-4864896	0
mml-miR-95-5p	MIMAT0026811	UCAAUAAAUGUCUGUUGAAUU	21	mml-mir-95	mfa-miR-95-5p	UCAAUAAAUGUCUGUUGAAUU	21	mml-mir-95:NC_022276.1:4864816-4864896	0
mml-miR-96	MIMAT0002784	UUUGGCACUAGCACAUUUUUGC	22	mml-mir-96	mfa-miR-96	UUUGGCACUAGCACAUUUUUGC	22	mml-mir-96:NC_022274.1:162485443-162485520	0
mml-miR-98	MIMAT0002404	UGAGGUAGUAAGUUGUAUUGUU	22	mml-mir-98	mfa-miR-98	UGAGGUAGUAAGUUGUAUUGUU	22	mml-mir-98:NC_022292.1:52628446-52628525	0
mml-miR-99a-3p	MIMAT0026579	AAGCUCGCUUCUAUGGGUCUG	21	mml-mir-99a	mfa-miR-99a-3p	AAGCUCGCUUCUAUGGGUCUG	21	mml-mir-99a:NC_022274.1:30725770-30725850	0
mml-miR-99a-5p	MIMAT0002410	AACCCGUAGAUCCGAUCUUGUG	22	mml-mir-99a	mfa-miR-99a-5p	AACCCGUAGAUCCGAUCUUGUG	22	mml-mir-99a:NC_022274.1:30725770-30725850	0
mml-miR-99b-3p	MIMAT0026812	AAGCUCGUGUCUGUGGGUCCG	21	mml-mir-99b	mfa-miR-99b-3p	AAGCUCGUGUCUGUGGGUCCG	21	mml-mir-99b:NC_022290.1:52420898-52420967	0
mml-miR-99b-5p	MIMAT0006179	CACCCGUAGAACCGACCUUGCG	22	mml-mir-99b	mfa-miR-99b-5p	CACCCGUAGAACCGACCUUGCG	22	mml-mir-99b:NC_022290.1:52420898-52420967	0
*No hits found in M. fascicularis

## Sheet: Sheet2
Row Labels	Count of Mature miRNA (Proposed names)
0	881
1	28
2	2
3	2
ND	1
Grand Total	914
