# Supplementary material for: Identification of microRNAs in Macaca fascicularis (Cynomolgus Monkey) by Homology Search and Experimental Validation by Small RNA-Seq and RT-qPCR Using Kidney Cortex Tissues
Source: PLoS One. 2015 Nov 12;10(11):e0142708. doi: 10.1371/journal.pone.0142708 (PMC4642959; doi:10.1371/journal.pone.0142708)
Supplement: S3 Table — (XLSX) [file pone.0142708.s003.xlsx]

## Sheet: S Table 3
Supplementary Table 3. Comparison of M. fascicularis miRNAs with previously reported 86 M. fascicularis miRNAs
Query miRNA name (Yang, 2014)Y	Query miRNA length (Yang, 2014)Y	Predicted M. fascicularis mature miRNA name (proposed ID)	Predicted M. fascicularis mature miRNA length	Query start	Query end	Predicted M. fascicularis mature miRNA start	Predicted M. fascicularis mature miRNA end	Mature vs mature Alignment length	Mature vs Mature Mismatches	Mature vs Mature Nucleotides not aligned (at extremities)	Predicted M. fascicularis stem-loop miRNA name	M. fascicularis stem-loop miRNA strand	Query start	Query end	M. fascicularis stem-loop miRNA start	M. fascicularis stem-loop miRNA end	Mature vs Stem-loop Alignment length	Mature vs Stem-loop Mismatches
hsa-let-7d-3p	22										mml-let-7d:NC_022286.1:108226653-108226739	+	1	22	62	83	22	0
rno-miR-22*	22										mml-mir-22:NC_022287.1:1601394-1601478	-	1	22	50	71	22	0
hsa-miR-548t-3p	25										mml-mir-548a:NC_022275.1:152063966-152064063	+	1	25	56	80	25	0
hsa-miR-548aq-3p	22										mml-mir-570:NC_022277.1:4678905-4678984	+	1	22	47	68	22	1
hsa-miR-548h-3p	23	mfa-miR-548h-3p	22	1	22	1	22	22	5	1
rno-miR-122	22	mfa-miR-122a-5p	22	1	22	1	22	22	0	0
hsa-miR-126-3p	22	mfa-miR-126	22	1	22	1	22	22	0	0
gga-miR-1306	23	mfa-miR-1306-3p	18	4	21	1	18	18	0	5	mml-mir-1306:NC_022281.1:31358005-31358062	-	3	23	1	21	21	2 (gaps in 5' end)
hsa-miR-1306-5p	22	mfa-miR-1306-5p	21	1	21	1	21	21	0	1
hsa-miR-135a-3p	22	mfa-miR-135a-1-3p	22	1	21	2	22	21	0	2
hsa-miR-135a-5p	23	mfa-miR-135a-5p	23	1	23	1	23	23	0	0
rno-miR-3586-3p	22	mfa-miR-151-5p (strand -)	21	2	22	21	1	21	0	1
hsa-miR-193a-3p	22	mfa-miR-193a-3p	22	1	22	1	22	22	0	0
hsa-miR-196b-3p	22	mfa-miR-196b-3p	22	1	22	1	22	22	0	0
hsa-miR-196b-5p	22	mfa-miR-196b-5p	22	1	22	1	22	22	0	0
bta-miR-3604	22	mfa-miR-199a-3p (strand -)	22	1	22	22	1	22	0	0
hsa-miR-214-3p	22	mfa-miR-214-3p	21	1	21	1	21	21	0	1
hsa-miR-214-5p	22	mfa-miR-214-5p	22	1	22	1	22	22	0	0
mmu-miR-221-3p	23	mfa-miR-221-3p	23	1	23	1	23	23	0	0
ppy-miR-24*	23	mfa-miR-24-5p	23	1	23	1	23	23	0	0
hsa-miR-29c-3p	22	mfa-miR-29c-3p	22	1	22	1	22	22	0	0
hsa-miR-374b-5p	22	mfa-miR-374b-5p	22	1	22	1	22	22	0	0
rno-miR-3579	22	mfa-miR-380-5p (strand -)	22	2	22	22	2	21	0	1
bta-miR-423-3p	24	mfa-miR-423-3p	23	2	24	1	23	23	0	1
rno-miR-433*	22	mfa-miR-433-5p	22	1	22	1	22	22	0	0
ptr-miR-492	22	mfa-miR-492	23	1	22	1	22	22	0	1
hsa-miR-548z	23	mfa-miR-548j-3p	21	2	22	1	21	21	0	0
mml-miR-573	24	mfa-miR-573	24	1	24	1	24	24	0	0
ppy-miR-600	23	mfa-miR-600	23	1	23	1	23	23	0	0
mml-miR-643	22	mfa-miR-643	22	1	22	1	22	22	0	0
hsa-miR-649	22	mfa-miR-649	22	1	22	1	22	22	0	0
hsa-miR-671-5p	23	mfa-miR-671-5p	23	1	23	1	23	23	0	0
tca-miR-7	23	mfa-miR-7	23	1	23	1	23	23	0	0
hsa-miR-708	22	mfa-miR-708-5p	23	1	22	2	23	22	0	1
hsa-miR-761	22	mfa-miR-761	22	1	22	1	22	22	0	0
hsa-miR-887	22	mfa-miR-887	22	1	22	1	22	22	0	0
mml-miR-922	23	mfa-miR-922	23	1	23	1	23	23	0	0
hsa-miR-933	22	mfa-miR-933	22	1	22	1	22	22	0	0
hsa-miR-9-3p	22	mfa-miR-9-3p	22	1	22	1	22	22	0	0
bta-miR-1287	22	No hits in found in M. fascicularis mature miRNAs OR stem-loop pre-miRNAs
hsa-miR-1182	23	No hits in found in M. fascicularis mature miRNAs OR stem-loop pre-miRNAs
hsa-miR-1184	23	No hits in found in M. fascicularis mature miRNAs OR stem-loop pre-miRNAs
hsa-miR-1244	26	No hits in found in M. fascicularis mature miRNAs OR stem-loop pre-miRNAs
hsa-miR-1255b-2-3p	22	No hits in found in M. fascicularis mature miRNAs OR stem-loop pre-miRNAs
hsa-miR-1273e	22	No hits in found in M. fascicularis mature miRNAs OR stem-loop pre-miRNAs
hsa-miR-1303	22	No hits in found in M. fascicularis mature miRNAs OR stem-loop pre-miRNAs
hsa-miR-1972	22	No hits in found in M. fascicularis mature miRNAs OR stem-loop pre-miRNAs
hsa-miR-2682-5p	23	No hits in found in M. fascicularis mature miRNAs OR stem-loop pre-miRNAs
hsa-miR-3064-3p	23	No hits in found in M. fascicularis mature miRNAs OR stem-loop pre-miRNAs
hsa-miR-3198	22	No hits in found in M. fascicularis mature miRNAs OR stem-loop pre-miRNAs
hsa-miR-3614-3p	23	No hits in found in M. fascicularis mature miRNAs OR stem-loop pre-miRNAs
hsa-miR-3658	22	No hits in found in M. fascicularis mature miRNAs OR stem-loop pre-miRNAs
hsa-miR-3661	22	No hits in found in M. fascicularis mature miRNAs OR stem-loop pre-miRNAs
hsa-miR-3674	22	No hits in found in M. fascicularis mature miRNAs OR stem-loop pre-miRNAs
hsa-miR-3916	26	No hits in found in M. fascicularis mature miRNAs OR stem-loop pre-miRNAs
hsa-miR-4469	22	No hits in found in M. fascicularis mature miRNAs OR stem-loop pre-miRNAs
hsa-miR-4477a	22	No hits in found in M. fascicularis mature miRNAs OR stem-loop pre-miRNAs
hsa-miR-4517	25	No hits in found in M. fascicularis mature miRNAs OR stem-loop pre-miRNAs
hsa-miR-4657	23	No hits in found in M. fascicularis mature miRNAs OR stem-loop pre-miRNAs
hsa-miR-4680-5p	23	No hits in found in M. fascicularis mature miRNAs OR stem-loop pre-miRNAs
hsa-miR-4683	22	No hits in found in M. fascicularis mature miRNAs OR stem-loop pre-miRNAs
hsa-miR-4700-3p	26	No hits in found in M. fascicularis mature miRNAs OR stem-loop pre-miRNAs
hsa-miR-4707-3p	22	No hits in found in M. fascicularis mature miRNAs OR stem-loop pre-miRNAs
hsa-miR-4709-5p	22	No hits in found in M. fascicularis mature miRNAs OR stem-loop pre-miRNAs
hsa-miR-4742-3p	22	No hits in found in M. fascicularis mature miRNAs OR stem-loop pre-miRNAs
hsa-miR-4751	24	No hits in found in M. fascicularis mature miRNAs OR stem-loop pre-miRNAs
hsa-miR-4752	22	No hits in found in M. fascicularis mature miRNAs OR stem-loop pre-miRNAs
hsa-miR-4768-5p	22	No hits in found in M. fascicularis mature miRNAs OR stem-loop pre-miRNAs
hsa-miR-4787-3p	24	No hits in found in M. fascicularis mature miRNAs OR stem-loop pre-miRNAs
hsa-miR-4793-5p	24	No hits in found in M. fascicularis mature miRNAs OR stem-loop pre-miRNAs
hsa-miR-5010-3p	22	No hits in found in M. fascicularis mature miRNAs OR stem-loop pre-miRNAs
hsa-miR-548b-5p	22	No hits in found in M. fascicularis mature miRNAs OR stem-loop pre-miRNAs
hsa-miR-548u	22	No hits in found in M. fascicularis mature miRNAs OR stem-loop pre-miRNAs
hsa-miR-548w	22	No hits in found in M. fascicularis mature miRNAs OR stem-loop pre-miRNAs
hsa-miR-5585-3p	22	No hits in found in M. fascicularis mature miRNAs OR stem-loop pre-miRNAs
hsa-miR-574-5p	23	No hits in found in M. fascicularis mature miRNAs OR stem-loop pre-miRNAs
hsa-miR-663b	22	No hits in found in M. fascicularis mature miRNAs OR stem-loop pre-miRNAs
hsa-miR-7-1-3p	22	No hits in found in M. fascicularis mature miRNAs OR stem-loop pre-miRNAs
mmu-miR-1187	22	No hits in found in M. fascicularis mature miRNAs OR stem-loop pre-miRNAs
mmu-miR-3064-5p	22	No hits in found in M. fascicularis mature miRNAs OR stem-loop pre-miRNAs
mmu-miR-466k	22	No hits in found in M. fascicularis mature miRNAs OR stem-loop pre-miRNAs
mmu-miR-669b-3p	23	No hits in found in M. fascicularis mature miRNAs OR stem-loop pre-miRNAs
ppy-miR-1285a	22	No hits in found in M. fascicularis mature miRNAs OR stem-loop pre-miRNAs
rno-miR-466b-1*	22	No hits in found in M. fascicularis mature miRNAs OR stem-loop pre-miRNAs
sha-miR-716b	25	No hits in found in M. fascicularis mature miRNAs OR stem-loop pre-miRNAs
ssc-miR-1285	24	No hits in found in M. fascicularis mature miRNAs OR stem-loop pre-miRNAs
Y Yang H, Zhang R, Jing Y, Zhu L, Zhang W, Liu C, Wang J, Yang J, Zhang J, Zen K, Zhang C, Li D: Identification and characterization of microRNAs in the crab-eating macaque (Macaca fascicularis) using transcriptome analysis. Gene 2014, 536:308–315
