# Supplementary material for: Identification of microRNAs in Macaca fascicularis (Cynomolgus Monkey) by Homology Search and Experimental Validation by Small RNA-Seq and RT-qPCR Using Kidney Cortex Tissues
Source: PLoS One. 2015 Nov 12;10(11):e0142708. doi: 10.1371/journal.pone.0142708 (PMC4642959; doi:10.1371/journal.pone.0142708)
Supplement: S4 Table — (XLSX) [file pone.0142708.s004.xlsx]

## Sheet: S Table 4
Supplementary Table 4. Comparison of M. fascicularis miRNAs Vs H. sapiens miRNAs
M. fascicularis Mature miRNA Name (Proposed ID)	M. fascicularis Mature miRNA length	H. sapiens Mature miRNA name	H. sapiens Mature miRNA accession number	H. sapiens Mature miRNA length	H. sapiens mature miRNA sequence Mismatches with M. fascicularis in Red Nucleotides not in M. fascicularis in Blue Nucleotides not in Human in Red Gap (-)	M. fascicularis / H. sapiens Mismatches	M. fascicularis / H. sapiens Gaps
mfa-miR-1260b	18	hsa-miR-1260b	MIMAT0015041	19	AUCCCACCACUGCCACCAU	0	1
mfa-miR-374b-3p	21	hsa-miR-374b-3p	MIMAT0004956	22	CUUAGCAGGUUGUAUUAUCAUU	0	1
mfa-miR-139-5p	22	hsa-miR-139-5p	MIMAT0000250	23	UCUACAGUGCACGUGUCUCCAGU	0	1
mfa-miR-27a-3p	22	hsa-miR-27a-3p	MIMAT0000084	21	UUCACAGUGGCUAAGUUCCGC-	0	1
mfa-miR-660-3p	22	hsa-miR-660-3p	MIMAT0022711	21	ACCUCCUGUGUGCAUGGAUUA-	0	1
mfa-miR-500b-3p	19	hsa-miR-500b-3p	MIMAT0027032	20	GCACCCAGGCAAGGAUUCUG	0	1
mfa-miR-17-5p	24	hsa-miR-17-5p	MIMAT0000070	23	CAAAGUGCUUACAGUGCAGGUAG-	0	1
mfa-miR-411-3p	21	hsa-miR-411-3p	MIMAT0004813	22	UAUGUAACACGGUCCACUAACC	0	1
mfa-miR-892c-5p	22	hsa-miR-892c-5p	MIMAT0025857	21	UAUUCAGAAAGGUGCCAGUCA-	0	1
mfa-miR-340-3p	23	hsa-miR-340-3p	MIMAT0000750	22	UCCGUCUCAGUUACUUUAUAGC-	0	1
mfa-miR-188-5p	22	hsa-miR-188-5p	MIMAT0000457	21	CAUCCCUUGCAUGGUGGAGGG-	0	1
mfa-miR-183-5p	23	hsa-miR-183-5p	MIMAT0000261	22	UAUGGCACUGGUAGAAUUCACU-	0	1
mfa-miR-185-3p	21	hsa-miR-185-3p	MIMAT0004611	22	AGGGGCUGGCUUUCCUCUGGUC	0	1
mfa-miR-20a-5p	22	hsa-miR-20a-5p	MIMAT0000075	23	UAAAGUGCUUAUAGUGCAGGUAG	0	1
mfa-miR-511-5p	20	hsa-miR-511-5p	MIMAT0002808	21	GUGUCUUUUGCUCUGCAGUCA	0	1
mfa-miR-16-1-3p	23	hsa-miR-16-1-3p	MIMAT0004489	22	CCAGUAUUAACUGUGCUGCUGA-	0	1
mfa-miR-30b-5p	21	hsa-miR-30b-5p	MIMAT0000420	22	UGUAAACAUCCUACACUCAGCU	0	1
mfa-miR-101-3p	22	hsa-miR-101-3p	MIMAT0000099	21	UACAGUACUGUGAUAACUGAA-	0	1
mfa-miR-30e-3p	21	hsa-miR-30e-3p	MIMAT0000693	22	CUUUCAGUCGGAUGUUUACAGC	0	1
mfa-miR-93-5p	22	hsa-miR-93-5p	MIMAT0000093	23	CAAAGUGCUGUUCGUGCAGGUAG	0	1
mfa-miR-30d-3p	21	hsa-miR-30d-3p	MIMAT0004551	22	CUUUCAGUCAGAUGUUUGCUGC	0	1
mfa-miR-18a-3p	24	hsa-miR-18a-3p	MIMAT0002891	23	ACUGCCCUAAGUGCUCCUUCUGG-	0	1
mfa-miR-381-5p	23	hsa-miR-381-5p	MIMAT0022862	22	AGCGAGGUUGCCCUUUGUAUAU-	0	1
mfa-miR-129-2-3p	21	hsa-miR-129-2-3p	MIMAT0004605	22	AAGCCCUUACCCCAAAAAGCAU	0	1
mfa-miR-196a-5p	21	hsa-miR-196a-5p	MIMAT0000226	22	UAGGUAGUUUCAUGUUGUUGGG	0	1
mfa-miR-150-3p	21	hsa-miR-150-3p	MIMAT0004610	22	CUGGUACAGGCCUGGGGGACAG	0	1
mfa-miR-1911-5p	22	hsa-miR-1911-5p	MIMAT0007885	23	UGAGUACCGCCAUGUCUGUUGGG	0	1
mfa-miR-145-3p	23	hsa-miR-145-3p	MIMAT0004601	22	GGAUUCCUGGAAAUACUGUUCU-	0	1
mfa-miR-500a-3p	23	hsa-miR-500a-3p	MIMAT0002871	22	AUGCACCUGGGCAAGGAUUCUG-	0	1
mfa-miR-197-5p	22	hsa-miR-197-5p	MIMAT0022691	23	CGGGUAGAGAGGGCAGUGGGAGG	0	1
mfa-miR-194-3p	21	hsa-miR-194-3p	MIMAT0004671	22	CCAGUGGGGCUGCUGUUAUCUG	0	1
mfa-miR-99b-3p	21	hsa-miR-99b-3p	MIMAT0004678	22	CAAGCUCGUGUCUGUGGGUCCG	0	1
mfa-miR-297	20	hsa-miR-297	MIMAT0004450	21	AUGUAUGUGUGCAUGUGCAUG	0	1
mfa-miR-218-2-3p	21	hsa-miR-218-2-3p	MIMAT0004566	22	CAUGGUUCUGUCAAGCACCGCG	0	1
mfa-miR-769-5p	21	hsa-miR-769-5p	MIMAT0003886	22	UGAGACCUCUGGGUUCUGAGCU	0	1
mfa-miR-21-3p	22	hsa-miR-21-3p	MIMAT0004494	21	CAACACCAGUCGAUGGGCUGU-	0	1
mfa-miR-9-3p	23	hsa-miR-9-3p	MIMAT0000442	22	AUAAAGCUAGAUAACCGAAAGU-	0	1
mfa-miR-363-5p	23	hsa-miR-363-5p	MIMAT0003385	22	CGGGUGGAUCACGAUGCAAUUU-	0	1
mfa-miR-214-3p	21	hsa-miR-214-3p	MIMAT0000271	22	ACAGCAGGCACAGACAGGCAGU	0	1
mfa-miR-376b-5p	23	hsa-miR-376b-5p	MIMAT0022923	22	CGUGGAUAUUCCUUCUAUGUUU-	0	1
mfa-miR-26b-3p	21	hsa-miR-26b-3p	MIMAT0004500	22	CCUGUUCUCCAUUACUUGGCUC	0	1
mfa-miR-200c-3p	22	hsa-miR-200c-3p	MIMAT0000617	23	UAAUACUGCCGGGUAAUGAUGGA	0	1
mfa-let-7i-3p	21	hsa-let-7i-3p	MIMAT0004585	22	CUGCGCAAGCUACUGCCUUGCU	0	1
mfa-miR-99a-3p	21	hsa-miR-99a-3p	MIMAT0004511	22	CAAGCUCGCUUCUAUGGGUCUG	0	1
mfa-miR-149-3p	22	hsa-miR-149-3p	MIMAT0004609	21	-AGGGAGGGACGGGGGCUGUGC	0	1
mfa-miR-873-5p	20	hsa-miR-873-5p	MIMAT0004953	21	GCAGGAACUUGUGAGUCUCCU	0	1
mfa-miR-19a-5p	21	hsa-miR-19a-5p	MIMAT0004490	22	AGUUUUGCAUAGUUGCACUACA	0	1
mfa-miR-145-5p	24	hsa-miR-145-5p	MIMAT0000437	23	GUCCAGUUUUCCCAGGAAUCCCU-	0	1
mfa-miR-192-3p	21	hsa-miR-192-3p	MIMAT0004543	22	CUGCCAAUUCCAUAGGUCACAG	0	1
mfa-miR-379-3p	21	hsa-miR-379-3p	MIMAT0004690	22	UAUGUAACAUGGUCCACUAACU	0	1
mfa-miR-1298-3p	22	hsa-miR-1298-3p	MIMAT0026641	21	CAUCUGGGCAACUGACUGAAC-	0	1
mfa-miR-23b-5p	21	hsa-miR-23b-5p	MIMAT0004587	22	UGGGUUCCUGGCAUGCUGAUUU	0	1
mfa-miR-505-5p	23	hsa-miR-505-5p	MIMAT0004776	22	-GGGAGCCAGGAAGUAUUGAUGU	0	1
mfa-miR-218-1-3p	21	hsa-miR-218-1-3p	MIMAT0004565	22	AUGGUUCCGUCAAGCACCAUGG	0	1
mfa-miR-195-3p	23	hsa-miR-195-3p	MIMAT0004615	22	CCAAUAUUGGCUGUGCUGCUCC-	0	1
mfa-miR-29b-1-5p	25	hsa-miR-29b-1-5p	MIMAT0004514	24	-GCUGGUUUCAUAUGGUGGUUUAGA	0	1
mfa-miR-708-3p	23	hsa-miR-708-3p	MIMAT0004927	22	CAACUAGACUGUGAGCUUCUAG-	0	1
mfa-miR-27b-5p	23	hsa-miR-27b-5p	MIMAT0004588	22	AGAGCUUAGCUGAUUGGUGAAC-	0	1
mfa-miR-30c-1-3p	21	hsa-miR-30c-1-3p	MIMAT0004674	22	CUGGGAGAGGGUUGUUUACUCC	0	1
mfa-miR-1225-3p	23	hsa-miR-1225-3p	MIMAT0005573	22	-UGAGCCCCUGUGCCGCCCCCAG	0	1
mfa-miR-676-5p	22	hsa-miR-676-5p	MIMAT0018203	21	-UCUUCAACCUCAGGACUUGCA	0	1
mfa-miR-323b-3p	21	hsa-miR-323b-3p	MIMAT0015050	22	CCCAAUACACGGUCGACCUCUU	0	1
mfa-miR-514b-5p	21	hsa-miR-514b-5p	MIMAT0015087	22	UUCUCAAGAGGGAGGCAAUCAU	0	1
mfa-miR-181b-5p	24	hsa-miR-181b-5p	MIMAT0000257	23	AACAUUCAUUGCUGUCGGUGGGU-	0	1
mfa-miR-139-3p	22	hsa-miR-139-3p	MIMAT0004552	23	UGGAGACGCGGCCCUGUUGGAGU	0	1
mfa-miR-187-5p	21	hsa-miR-187-5p	MIMAT0004561	22	GGCUACAACACAGGACCCGGGC	0	1
mfa-miR-130b-5p	22	hsa-miR-130b-5p	MIMAT0004680	21	ACUCUUUCCCUGUUGCACUAC-	0	1
mfa-miR-106a-5p	24	hsa-miR-106a-5p	MIMAT0000103	23	AAAAGUGCUUACAGUGCAGGUAG-	0	1
mfa-let-7g-3p	22	hsa-let-7g-3p	MIMAT0004584	21	CUGUACAGGCCACUGCCUUGC-	0	1
mfa-miR-518b	21	hsa-miR-518b	MIMAT0002844	22	CAAAGCGCUCCCCUUUAGAGGU	0	1
mfa-miR-183-3p	23	hsa-miR-183-3p	MIMAT0004560	22	GUGAAUUACCGAAGGGCCAUAA-	0	1
mfa-miR-1306-5p	21	hsa-miR-1306-5p	MIMAT0022726	22	CCACCUCCCCUGCAAACGUCCA	0	1
mfa-miR-15a-3p	23	hsa-miR-15a-3p	MIMAT0004488	22	-CAGGCCAUAUUGUGCUGCCUCA	0	1
mfa-miR-18a-5p	22	hsa-miR-18a-5p	MIMAT0000072	23	UAAGGUGCAUCUAGUGCAGAUAG	0	1
mfa-miR-10a-3p	21	hsa-miR-10a-3p	MIMAT0004555	22	CAAAUUCGUAUCUAGGGGAAUA	0	1
mfa-let-7a-3p	22	hsa-let-7a-3p	MIMAT0004481	21	CUAUACAAUCUACUGUCUUUC-	0	1
mfa-miR-670-3p	20	hsa-miR-670-3p	MIMAT0026640	21	UUUCCUCAUAUUCAUUCAGGA	0	1
mfa-miR-30c-2-3p	21	hsa-miR-30c-2-3p	MIMAT0004550	22	CUGGGAGAAGGCUGUUUACUCU	0	1
mfa-miR-4766-5p	22	hsa-miR-4766-5p	MIMAT0019917	21	UCUGAAAGAGCAGUUGGUGUU-	0	1
mfa-miR-20a-3p	23	hsa-miR-20a-3p	MIMAT0004493	22	ACUGCAUUAUGAGCACUUAAAG-	0	1
mfa-miR-204-3p	22	hsa-miR-204-3p	MIMAT0022693	21	-GCUGGGAAGGCAAAGGGACGU	0	1
mfa-miR-432-3p	20	hsa-miR-432-3p	MIMAT0002815	21	CUGGAUGGCUCCUCCAUGUCU	0	1
mfa-miR-188-3p	20	hsa-miR-188-3p	MIMAT0004613	21	CUCCCACAUGCAGGGUUUGCA	0	1
mfa-miR-196a-3p	21	hsa-miR-196a-3p	MIMAT0004562	22	CGGCAACAAGAAACUGCCUGAG	0	1
mfa-miR-1296-5p	23	hsa-miR-1296-5p	MIMAT0005794	22	UUAGGGCCCUGGCUCCAUCUCC-	0	1
mfa-miR-1225-5p	21	hsa-miR-1225-5p	MIMAT0005572	22	GUGGGUACGGCCCAGUGGGGGG	0	1
mfa-miR-141-3p	21	hsa-miR-141-3p	MIMAT0000432	22	UAACACUGUCUGGUAAAGAUGG	0	1
mfa-miR-32-5p	21	hsa-miR-32-5p	MIMAT0000090	22	UAUUGCACAUUACUAAGUUGCA	0	1
mfa-miR-519a-5p	22	hsa-miR-519a-5p	MIMAT0005452	22	-CUCUAGAGGGAAGCGCUUUCUG	0	2
mfa-miR-675-3p	22	hsa-miR-675-3p	MIMAT0006790	20	CUGUAUGCCCUCACCGCUCA--	0	2
mfa-miR-758-5p	22	hsa-miR-758-5p	MIMAT0022929	22	GAUGGUUGACCAGAGAGCACAC-	0	2
mfa-miR-33b-3p	20	hsa-miR-33b-3p	MIMAT0004811	22	CAGUGCCUCGGCAGUGCAGCCC	0	2
mfa-miR-382-3p	23	hsa-miR-382-3p	MIMAT0022697	21	AAUCAUUCACGGACAACACUU--	0	2
mfa-miR-424-3p	21	hsa-miR-424-3p	MIMAT0004749	21	CAAAACGUGAGGCGCUGCUAU-	0	2
mfa-miR-34a-3p	22	hsa-miR-34a-3p	MIMAT0004557	22	CAAUCAGCAAGUAUACUGCCCU-	0	2
mfa-miR-376a-2-5p	21	hsa-miR-376a-2-5p	MIMAT0022928	21	GGUAGAUUUUCCUUCUAUGGU-	0	2
mfa-miR-510-3p	23	hsa-miR-510-3p	MIMAT0026613	21	--AUUGAAACCUCUAAGAGUGGA	0	2
mfa-miR-488-5p	23	hsa-miR-488-5p	MIMAT0002804	21	CCCAGAUAAUGGCACUCUCAA--	0	2
mfa-miR-106b-3p	22	hsa-miR-106b-3p	MIMAT0004672	22	-CCGCACUGUGGGUACUUGCUGC	0	2
mfa-miR-92b-5p	24	hsa-miR-92b-5p	MIMAT0004792	22	AGGGACGGGACGCGGUGCAGUG--	0	2
mfa-miR-769-3p	21	hsa-miR-769-3p	MIMAT0003887	23	CUGGGAUCUCCGGGGUCUUGGUU	0	2
mfa-miR-147a	22	hsa-miR-147a	MIMAT0000251	20	GUGUGUGGAAAUGCUUCUGC--	0	2
mfa-miR-511-3p	22	hsa-miR-511-3p	MIMAT0026606	20	AAUGUGUAGCAAAAGACAGA--	0	2
mfa-miR-551b-5p	20	hsa-miR-551b-5p	MIMAT0004794	22	GAAAUCAAGCGUGGGUGAGACC	0	2
mfa-miR-380-5p	22	hsa-miR-380-5p	MIMAT0000734	22	-UGGUUGACCAUAGAACAUGCGC	0	2
mfa-miR-196b-3p	22	hsa-miR-196b-3p	MIMAT0009201	22	UCGACAGCACGACACUGCCUUC-	0	2
mfa-miR-224-5p	23	hsa-miR-224-5p	MIMAT0000281	21	CAAGUCACUAGUGGUUCCGUU--	0	2
mfa-miR-23a-5p	20	hsa-miR-23a-5p	MIMAT0004496	22	GGGGUUCCUGGGGAUGGGAUUU	0	2
mfa-miR-31-5p	21	hsa-miR-31-5p	MIMAT0000089	21	AGGCAAGAUGCUGGCAUAGCU-	0	2
mfa-miR-148b-5p	24	hsa-miR-148b-5p	MIMAT0004699	22	-AAGUUCUGUUAUACACUCAGGC-	0	2
mfa-miR-17-3p	20	hsa-miR-17-3p	MIMAT0000071	22	ACUGCAGUGAAGGCACUUGUAG	0	2
mfa-miR-586	24	hsa-miR-586	MIMAT0003252	22	UAUGC--AUUGUAUUUUUAGGUCC	0	2
mfa-miR-153-3p	20	hsa-miR-153-3p	MIMAT0000439	22	UUGCAUAGUCACAAAAGUGAUC	0	2
mfa-miR-873-3p	20	hsa-miR-873-3p	MIMAT0022717	22	GGAGACUGAUGAGUUCCCGGGA	0	2
mfa-miR-130a-3p	20	hsa-miR-130a-3p	MIMAT0000425	22	CAGUGCAAUGUUAAAAGGGCAU	0	2
mfa-miR-4446-5p	24	hsa-miR-4446-5p	MIMAT0019233	22	--AUUUCCCUGCCAUUCCCUUGGC	0	2
mfa-miR-506-5p	20	hsa-miR-506-5p	MIMAT0022701	22	UAUUCAGGAAGGUGUUACUUAA	0	2
mfa-miR-32-3p	20	hsa-miR-32-3p	MIMAT0004505	22	CAAUUUAGUGUGUGUGAUAUUU	0	2
mfa-miR-514a-5p	21	hsa-miR-514a-5p	MIMAT0022702	23	UACUCUGGAGAGUGACAAUCAUG	0	2
mfa-miR-29a-3p	22	hsa-miR-29a-3p	MIMAT0000086	22	-UAGCACCAUCUGAAAUCGGUUA	0	2
mfa-miR-877-3p	19	hsa-miR-877-3p	MIMAT0004950	21	UCCUCUUCUCCCUCCUCCCAG	0	2
mfa-miR-143-5p	20	hsa-miR-143-5p	MIMAT0004599	22	GGUGCAGUGCUGCAUCUCUGGU	0	2
mfa-miR-301a-5p	20	hsa-miR-301a-5p	MIMAT0022696	22	GCUCUGACUUUAUUGCACUACU	0	2
mfa-miR-127-5p	22	hsa-miR-127-5p	MIMAT0004604	22	CUGAAGCUCAGAGGGCUCUGAU-	0	2
mfa-miR-508-5p	21	hsa-miR-508-5p	MIMAT0004778	23	UACUCCAGAGGGCGUCACUCAUG	0	2
mfa-miR-29a-5p	22	hsa-miR-29a-5p	MIMAT0004503	22	ACUGAUUUCUUUUGGUGUUCAG-	0	2
mfa-miR-141-5p	20	hsa-miR-141-5p	MIMAT0004598	22	CAUCUUCCAGUACAGUGUUGGA	0	2
mfa-miR-31-3p	22	hsa-miR-31-3p	MIMAT0004504	22	UGCUAUGCCAACAUAUUGCCAU-	0	2
mfa-miR-670-5p	21	hsa-miR-670-5p	MIMAT0010357	20	GUCCCUGAGUGUAUGUGGUG--	0	3
mfa-miR-29b-2-5p	25	hsa-miR-29b-2-5p	MIMAT0004515	22	--CUGGUUUCACAUGGUGGCUUAG-	0	3
mfa-miR-1247-3p	21	hsa-miR-1247-3p	MIMAT0022721	24	CCCCGGGAACGUCGAGACUGGAGC	0	3
mfa-miR-181c-3p	21	hsa-miR-181c-3p	MIMAT0004559	22	AACCAUCGACCGUUGAGUGGAC-	0	3
mfa-miR-10b-3p	21	hsa-miR-10b-3p	MIMAT0004556	22	ACAGAUUCGAUUCUAGGGGAAU-	0	3
mfa-miR-6790-5p	22	hsa-miR-6790-5p	MIMAT0027480	23	-GUGAGUGUGGAUUUGGCGGGGUU	0	3
mfa-miR-3154	19	hsa-miR-3154	MIMAT0015028	22	CAGAAGGGGAGUUGGGAGCAGA	0	3
mfa-miR-764	19	hsa-miR-764	MIMAT0010367	22	GCAGGUGCUCACUUGUCCUCCU	0	3
mfa-miR-376c-5p	22	hsa-miR-376c-5p	MIMAT0022861	21	GGUGGAUAUUCCUUCUAUGUU--	0	3
mfa-miR-412-5p	20	hsa-miR-412-5p	MIMAT0026557	23	UGGUCGACCAGUUGGAAAGUAAU	0	3
mfa-miR-222-5p	19	hsa-miR-222-5p	MIMAT0004569	22	CUCAGUAGCCAGUGUAGAUCCU	0	3
mfa-miR-221-5p	26	hsa-miR-221-5p	MIMAT0004568	22	ACCUGGCAUACAAUGUAGAUUU----	0	4
mfa-miR-125b-2-3p	22	hsa-miR-125b-2-3p	MIMAT0004603	22	UCACAAGUCAGGCUCUUGGGAC--	0	4
mfa-miR-3145-3p	22	hsa-miR-3145-3p	MIMAT0015016	24	AGAUAUUUUGAGUGUUUGGAAUUG-	0	4
mfa-miR-224-3p	21	hsa-miR-224-3p	MIMAT0009198	23	AAAAUGGUGCCCUAGUGACUACA-	0	4
mfa-miR-454-5p	18	hsa-miR-454-5p	MIMAT0003884	22	ACCCUAUCAAUAUUGUCUCUGC	0	4
mfa-miR-29c-5p	21	hsa-miR-29c-5p	MIMAT0004673	22	UGACCGAUUUCUCCUGGUGUUC--	0	5
mfa-miR-302a-5p	22	hsa-miR-302a-5p	MIMAT0000683	23	ACUUAAACGUGGAUGUACUUGCU--	0	5
mfa-miR-497-3p	27	hsa-miR-497-3p	MIMAT0004768	22	CAAACCACACUGUGGUGUUAGA-----	0	5
mfa-miR-3200-5p	28	hsa-miR-3200-5p	MIMAT0017392	22	-AAUCUGAGAAGGCGCACAAGGU-----	0	6
mfa-miR-452-3p	22	hsa-miR-452-3p	MIMAT0001636	22	---CUCAUCUGCAAAGAAGUAAGUG	0	6
mfa-miR-607	21	hsa-miR-607	MIMAT0003275	21	GUUCAAAUCCAGAUCU--AU---AAC	0	10
mfa-miR-130a-5p	22	hsa-miR-130a-5p	MIMAT0004593	22	------UUCACAUUGUGCUACUGUCUGC	0	12
mfa-miR-611	23	hsa-miR-611	MIMAT0003279	23	GCGAGGACCCCUCGGGGUCUGAC	0
mfa-miR-125a-5p	24	hsa-miR-125a-5p	MIMAT0000443	24	UCCCUGAGACCCUUUAACCUGUGA	0
mfa-miR-340-5p	22	hsa-miR-340-5p	MIMAT0004692	22	UUAUAAAGCAAUGAGACUGAUU	0
mfa-miR-339-5p	23	hsa-miR-339-5p	MIMAT0000764	23	UCCCUGUCCUCCAGGAGCUCACG	0
mfa-miR-619	20	hsa-miR-619-3p	MIMAT0003288	24	GACCUGGACAUGUUUGUGCC	0
mfa-miR-128b-3p	21	hsa-miR-128-3p	MIMAT0000424	21	UCACAGUGAACCGGUCUCUUU	0
mfa-miR-204-5p	22	hsa-miR-204-5p	MIMAT0000265	22	UUCCCUUUGUCAUCCUAUGCCU	0
mfa-miR-495-3p	22	hsa-miR-495-3p	MIMAT0002817	22	AAACAAACAUGGUGCACUUCUU	0
mfa-miR-105-3p	22	hsa-miR-105-3p	MIMAT0004516	22	ACGGAUGUUUGAGCAUGUGCUA	0
mfa-miR-374a-3p	22	hsa-miR-374a-3p	MIMAT0004688	22	CUUAUCAGAUUGUAUUGUAAUU	0
mfa-miR-20b-5p	23	hsa-miR-20b-5p	MIMAT0001413	23	CAAAGUGCUCAUAGUGCAGGUAG	0
mfa-miR-449b-3p	22	hsa-miR-449b-3p	MIMAT0009203	22	CAGCCACAACUACCCUGCCACU	0
mfa-miR-154-3p	22	hsa-miR-154-3p	MIMAT0000453	22	AAUCAUACACGGUUGACCUAUU	0
mfa-miR-760	20	hsa-miR-760	MIMAT0004957	20	CGGCUCUGGGUCUGUGGGGA	0
mfa-miR-1179	21	hsa-miR-1179	MIMAT0005824	21	AAGCAUUCUUUCAUUGGUUGG	0
mfa-miR-33b-5p	20	hsa-miR-33b-5p	MIMAT0003301	20	GUGCAUUGCUGUUGCAUUGC	0
mfa-miR-939	24	hsa-miR-939-5p	MIMAT0004982	24	UGGGGAGCUGAGGCUCUGGGGGUG	0
mfa-miR-640	21	hsa-miR-640	MIMAT0003310	21	AUGAUCCAGGAACCUGCCUCU	0
mfa-miR-190a-3p	21	hsa-miR-190a-3p	MIMAT0026482	21	CUAUAUAUCAAACAUAUUCCU	0
mfa-miR-148a-3p	22	hsa-miR-148a-3p	MIMAT0000243	22	UCAGUGCACUACAGAACUUUGU	0
mfa-miR-128a-5p	23	hsa-miR-128-1-5p	MIMAT0026477	23	CGGGGCCGUAGCACUGUCUGAGA	0
mfa-miR-632	19	hsa-miR-632	MIMAT0003302	19	GUGUCUGCUUCCUGUGGGA	0
mfa-miR-362-3p	22	hsa-miR-362-3p	MIMAT0004683	22	AACACACCUAUUCAAGGAUUCA	0
mfa-miR-432-5p	23	hsa-miR-432-5p	MIMAT0002814	23	UCUUGGAGUAGGUCAUUGGGUGG	0
mfa-miR-376a-3p	21	hsa-miR-376a-3p	MIMAT0000729	21	AUCAUAGAGGAAAAUCCACGU	0
mfa-miR-30c-5p	23	hsa-miR-30c-5p	MIMAT0000244	23	UGUAAACAUCCUACACUCUCAGC	0
mfa-miR-181a-3p	22	hsa-miR-181a-3p	MIMAT0000270	22	ACCAUCGACCGUUGAUUGUACC	0
mfa-miR-142-5p	21	hsa-miR-142-5p	MIMAT0000433	21	CAUAAAGUAGAAAGCACUACU	0
mfa-let-7c-5p	22	hsa-let-7c-5p	MIMAT0000064	22	UGAGGUAGUAGGUUGUAUGGUU	0
mfa-miR-6505-5p	22	hsa-miR-6505-5p	MIMAT0025466	22	UUGGAAUAGGGGAUAUCUCAGC	0
mfa-miR-129-1-3p	22	hsa-miR-129-1-3p	MIMAT0004548	22	AAGCCCUUACCCCAAAAAGUAU	0
mfa-miR-664	21	hsa-miR-664a-3p	MIMAT0005949	23	UAUUCAUUUAUCCCCAGCCUA	0
mfa-miR-652	21	hsa-miR-652-3p	MIMAT0003322	21	AAUGGCGCCACUAGGGUUGUG	0
mfa-miR-152-3p	21	hsa-miR-152-3p	MIMAT0000438	21	UCAGUGCAUGACAGAACUUGG	0
mfa-miR-543-3p	22	hsa-miR-543	MIMAT0004954	22	AAACAUUCGCGGUGCACUUCUU	0
mfa-miR-106b-5p	21	hsa-miR-106b-5p	MIMAT0000680	21	UAAAGUGCUGACAGUGCAGAU	0
mfa-miR-135a-5p	23	hsa-miR-135a-5p	MIMAT0000428	23	UAUGGCUUUUUAUUCCUAUGUGA	0
mfa-miR-802	23	hsa-miR-802	MIMAT0004185	23	CAGUAACAAAGAUUCAUCCUUGU	0
mfa-miR-203	22	hsa-miR-203a-3p	MIMAT0000264	22	GUGAAAUGUUUAGGACCACUAG	0
mfa-miR-324-3p	20	hsa-miR-324-3p	MIMAT0000762	20	ACUGCCCCAGGUGCUGCUGG	0
mfa-miR-302a-3p	23	hsa-miR-302a-3p	MIMAT0000684	23	UAAGUGCUUCCAUGUUUUGGUGA	0
mfa-miR-410-3p	21	hsa-miR-410-3p	MIMAT0002171	21	AAUAUAACACAGAUGGCCUGU	0
mfa-miR-199a-5p	23	hsa-miR-199a-5p	MIMAT0000231	23	CCCAGUGUUCAGACUACCUGUUC	0
mfa-miR-502-3p	22	hsa-miR-502-3p	MIMAT0004775	22	AAUGCACCUGGGCAAGGAUUCA	0
mfa-miR-190b	21	hsa-miR-190b	MIMAT0004929	21	UGAUAUGUUUGAUAUUGGGUU	0
mfa-miR-301a-3p	23	hsa-miR-301a-3p	MIMAT0000688	23	CAGUGCAAUAGUAUUGUCAAAGC	0
mfa-miR-485-3p	22	hsa-miR-485-3p	MIMAT0002176	22	GUCAUACACGGCUCUCCUCUCU	0
mfa-miR-330-5p	22	hsa-miR-330-5p	MIMAT0004693	22	UCUCUGGGCCUGUGUCUUAGGC	0
mfa-miR-876-5p	22	hsa-miR-876-5p	MIMAT0004924	22	UGGAUUUCUUUGUGAAUCACCA	0
mfa-miR-216b	22	hsa-miR-216b-5p	MIMAT0004959	22	AAAUCUCUGCAGGCAAAUGUGA	0
mfa-miR-1233	20	hsa-miR-1233-3p	MIMAT0005588	20	UGAGCCCUGUCCUCCCGCAG	0
mfa-miR-191-5p	23	hsa-miR-191-5p	MIMAT0000440	23	CAACGGAAUCCCAAAAGCAGCUG	0
mfa-miR-27b-3p	21	hsa-miR-27b-3p	MIMAT0000419	21	UUCACAGUGGCUAAGUUCUGC	0
mfa-miR-423-3p	23	hsa-miR-423-3p	MIMAT0001340	23	AGCUCGGUCUGAGGCCCCUCAGU	0
mfa-miR-339-3p	23	hsa-miR-339-3p	MIMAT0004702	23	UGAGCGCCUCGACGACAGAGCCG	0
mfa-let-7i-5p	22	hsa-let-7i-5p	MIMAT0000415	22	UGAGGUAGUAGUUUGUGCUGUU	0
mfa-miR-487b-5p	22	hsa-miR-487b-5p	MIMAT0026614	22	GUGGUUAUCCCUGUCCUGUUCG	0
mfa-miR-33a	19	hsa-miR-33a-5p	MIMAT0000091	21	GUGCAUUGUAGUUGCAUUG	0
mfa-miR-218-5p	21	hsa-miR-218-5p	MIMAT0000275	21	UUGUGCUUGAUCUAACCAUGU	0
mfa-miR-3927	21	hsa-miR-3927-3p	MIMAT0018202	22	CAGGUAGAUAUUUGAUAGGCA	0
mfa-miR-128b-5p	23	hsa-miR-128-2-5p	MIMAT0031095	23	GGGGGCCGAUACACUGUACGAGA	0
mfa-miR-217b	23	hsa-miR-217	MIMAT0000274	23	UACUGCAUCAGGAACUGAUUGGA	0
mfa-miR-135b-5p	23	hsa-miR-135b-5p	MIMAT0000758	23	UAUGGCUUUUCAUUCCUAUGUGA	0
mfa-miR-448	22	hsa-miR-448	MIMAT0001532	22	UUGCAUAUGUAGGAUGUCCCAU	0
mfa-miR-1180-3p	22	hsa-miR-1180-3p	MIMAT0005825	22	UUUCCGGCUCGCGUGGGUGUGU	0
mfa-let-7g-5p	22	hsa-let-7g-5p	MIMAT0000414	22	UGAGGUAGUAGUUUGUACAGUU	0
mfa-miR-22	22	hsa-miR-22-3p	MIMAT0000077	22	AAGCUGCCAGUUGAAGAACUGU	0
mfa-miR-767-5p	23	hsa-miR-767-5p	MIMAT0003882	23	UGCACCAUGGUUGUCUGAGCAUG	0
mfa-miR-1224-5p	19	hsa-miR-1224-5p	MIMAT0005458	19	GUGAGGACUCGGGAGGUGG	0
mfa-miR-877-5p	20	hsa-miR-877-5p	MIMAT0004949	20	GUAGAGGAGAUGGCGCAGGG	0
mfa-miR-219	21	hsa-miR-219a-5p	MIMAT0000276	21	UGAUUGUCCAAACGCAAUUCU	0
mfa-miR-628-5p	22	hsa-miR-628-5p	MIMAT0004809	22	AUGCUGACAUAUUUACUAGAGG	0
mfa-miR-205	22	hsa-miR-205-5p	MIMAT0000266	22	UCCUUCAUUCCACCGGAGUCUG	0
mfa-miR-185-5p	22	hsa-miR-185-5p	MIMAT0000455	22	UGGAGAGAAAGGCAGUUCCUGA	0
mfa-miR-193b-3p	22	hsa-miR-193b-3p	MIMAT0002819	22	AACUGGCCCUCAAAGUCCCGCU	0
mfa-miR-16-5p	22	hsa-miR-16-5p	MIMAT0000069	22	UAGCAGCACGUAAAUAUUGGCG	0
mfa-miR-23b-3p	21	hsa-miR-23b-3p	MIMAT0000418	21	AUCACAUUGCCAGGGAUUACC	0
mfa-miR-28-3p	22	hsa-miR-28-3p	MIMAT0004502	22	CACUAGAUUGUGAGCUCCUGGA	0
mfa-miR-502-5p	21	hsa-miR-502-5p	MIMAT0002873	21	AUCCUUGCUAUCUGGGUGCUA	0
mfa-miR-615-3p	22	hsa-miR-615-3p	MIMAT0003283	22	UCCGAGCCUGGGUCUCCCUCUU	0
mfa-miR-338-3p	22	hsa-miR-338-3p	MIMAT0000763	22	UCCAGCAUCAGUGAUUUUGUUG	0
mfa-miR-26a-2-3p	22	hsa-miR-26a-2-3p	MIMAT0004681	22	CCUAUUCUUGAUUACUUGUUUC	0
mfa-miR-671-5p	23	hsa-miR-671-5p	MIMAT0003880	23	AGGAAGCCCUGGAGGGGCUGGAG	0
mfa-let-7e-5p	22	hsa-let-7e-5p	MIMAT0000066	22	UGAGGUAGGAGGUUGUAUAGUU	0
mfa-miR-889-3p	21	hsa-miR-889-3p	MIMAT0004921	21	UUAAUAUCGGACAACCAUUGU	0
mfa-miR-490-5p	20	hsa-miR-490-5p	MIMAT0004764	20	CCAUGGAUCUCCAGGUGGGU	0
mfa-miR-1298-5p	22	hsa-miR-1298-5p	MIMAT0005800	22	UUCAUUCGGCUGUCCAGAUGUA	0
mfa-miR-190a-5p	22	hsa-miR-190a-5p	MIMAT0000458	22	UGAUAUGUUUGAUAUAUUAGGU	0
mfa-miR-663	22	hsa-miR-663a	MIMAT0003326	22	AGGCGGGGCGCCGCGGGACCGC	0
mfa-miR-424-5p	22	hsa-miR-424-5p	MIMAT0001341	22	CAGCAGCAAUUCAUGUUUUGAA	0
mfa-miR-1-3p	22	hsa-miR-1-3p	MIMAT0000416	22	UGGAAUGUAAAGAAGUAUGUAU	0
mfa-miR-892a	21	hsa-miR-892a	MIMAT0004907	21	CACUGUGUCCUUUCUGCGUAG	0
mfa-miR-622	21	hsa-miR-622	MIMAT0003291	21	ACAGUCUGCUGAGGUUGGAGC	0
mfa-miR-6128	19	hsa-miR-6128	MIMAT0024611	19	ACUGGAAUUGGAGUCAAAA	0
mfa-miR-433-3p	22	hsa-miR-433-3p	MIMAT0001627	22	AUCAUGAUGGGCUCCUCGGUGU	0
mfa-miR-551a	21	hsa-miR-551a	MIMAT0003214	21	GCGACCCACUCUUGGUUUCCA	0
mfa-miR-219-3p	22	hsa-miR-219a-2-3p	MIMAT0004675	22	AGAAUUGUGGCUGGACAUCUGU	0
mfa-miR-656-5p	21	hsa-miR-656-5p	MIMAT0026627	21	AGGUUGCCUGUGAGGUGUUCA	0
mfa-miR-455-3p	21	hsa-miR-455-3p	MIMAT0004784	21	GCAGUCCAUGGGCAUAUACAC	0
mfa-miR-491-5p	22	hsa-miR-491-5p	MIMAT0002807	22	AGUGGGGAACCCUUCCAUGAGG	0
mfa-miR-149-5p	23	hsa-miR-149-5p	MIMAT0000450	23	UCUGGCUCCGUGUCUUCACUCCC	0
mfa-miR-4743	22	hsa-miR-4743-5p	MIMAT0019874	23	UGGCCGGAUGGGACAGGAGGCA	0
mfa-miR-1306-3p	18	hsa-miR-1306-3p	MIMAT0005950	18	ACGUUGGCUCUGGUGGUG	0
mfa-miR-505-3p	22	hsa-miR-505-3p	MIMAT0002876	22	CGUCAACACUUGCUGGUUUCCU	0
mfa-miR-142-3p	23	hsa-miR-142-3p	MIMAT0000434	23	UGUAGUGUUUCCUACUUUAUGGA	0
mfa-miR-550-5p	23	hsa-miR-550a-5p	MIMAT0004800	23	AGUGCCUGAGGGAGUAAGAGCCC	0
mfa-miR-374a-5p	22	hsa-miR-374a-5p	MIMAT0000727	22	UUAUAAUACAACCUGAUAAGUG	0
mfa-miR-28-5p	22	hsa-miR-28-5p	MIMAT0000085	22	AAGGAGCUCACAGUCUAUUGAG	0
mfa-miR-433-5p	22	hsa-miR-433-5p	MIMAT0026554	22	UACGGUGAGCCUGUCAUUAUUC	0
mfa-miR-496	22	hsa-miR-496	MIMAT0002818	22	UGAGUAUUACAUGGCCAAUCUC	0
mfa-miR-654-3p	22	hsa-miR-654-3p	MIMAT0004814	22	UAUGUCUGCUGACCAUCACCUU	0
mfa-miR-493-5p	22	hsa-miR-493-5p	MIMAT0002813	22	UUGUACAUGGUAGGCUUUCAUU	0
mfa-miR-25	22	hsa-miR-25-3p	MIMAT0000081	22	CAUUGCACUUGUCUCGGUCUGA	0
mfa-miR-491-3p	22	hsa-miR-491-3p	MIMAT0004765	22	CUUAUGCAAGAUUCCCUUCUAC	0
mfa-miR-383	22	hsa-miR-383-5p	MIMAT0000738	22	AGAUCAGAAGGUGAUUGUGGCU	0
mfa-miR-369-3p	21	hsa-miR-369-3p	MIMAT0000721	21	AAUAAUACAUGGUUGAUCUUU	0
mfa-miR-217a	23	hsa-miR-217	MIMAT0000274	23	UACUGCAUCAGGAACUGAUUGGA	0
mfa-miR-500a-5p	23	hsa-miR-500a-5p	MIMAT0004773	23	UAAUCCUUGCUACCUGGGUGAGA	0
mfa-miR-15a-5p	22	hsa-miR-15a-5p	MIMAT0000068	22	UAGCAGCACAUAAUGGUUUGUG	0
mfa-miR-497-5p	21	hsa-miR-497-5p	MIMAT0002820	21	CAGCAGCACACUGUGGUUUGU	0
mfa-miR-143-3p	21	hsa-miR-143-3p	MIMAT0000435	21	UGAGAUGAAGCACUGUAGCUC	0
mfa-miR-486-3p	21	hsa-miR-486-3p	MIMAT0004762	21	CGGGGCAGCUCAGUACAGGAU	0
mfa-miR-331-5p	22	hsa-miR-331-5p	MIMAT0004700	22	CUAGGUAUGGUCCCAGGGAUCC	0
mfa-miR-4536	20	hsa-miR-4536-5p	MIMAT0019078	21	UGUGGUAGAUAUAUGCACGA	0
mfa-miR-373	23	hsa-miR-373-3p	MIMAT0000726	23	GAAGUGCUUCGAUUUUGGGGUGU	0
mfa-miR-24-3p	22	hsa-miR-24-3p	MIMAT0000080	22	UGGCUCAGUUCAGCAGGAACAG	0
mfa-miR-577-5p	21	hsa-miR-577	MIMAT0003242	21	UAGAUAAAAUAUUGGUACCUG	0
mfa-miR-1234	22	hsa-miR-1234-3p	MIMAT0005589	22	UCGGCCUGACCACCCACCCCAC	0
mfa-miR-208b-5p	22	hsa-miR-208b-5p	MIMAT0026722	22	AAGCUUUUUGCUCGAAUUAUGU	0
mfa-miR-134-5p	22	hsa-miR-134-5p	MIMAT0000447	22	UGUGACUGGUUGACCAGAGGGG	0
mfa-miR-199a-3p	22	hsa-miR-199a-3p	MIMAT0000232	22	ACAGUAGUCUGCACAUUGGUUA	0
mfa-miR-19a-3p	23	hsa-miR-19a-3p	MIMAT0000073	23	UGUGCAAAUCUAUGCAAAACUGA	0
mfa-miR-411-5p	21	hsa-miR-411-5p	MIMAT0003329	21	UAGUAGACCGUAUAGCGUACG	0
mfa-miR-23a-3p	21	hsa-miR-23a-3p	MIMAT0000078	21	AUCACAUUGCCAGGGAUUUCC	0
mfa-miR-876-3p	22	hsa-miR-876-3p	MIMAT0004925	22	UGGUGGUUUACAAAGUAAUUCA	0
mfa-miR-210-3p	22	hsa-miR-210-3p	MIMAT0000267	22	CUGUGCGUGUGACAGCGGCUGA	0
mfa-miR-194-5p	22	hsa-miR-194-5p	MIMAT0000460	22	UGUAACAGCAACUCCAUGUGGA	0
mfa-miR-1185-5p	21	hsa-miR-1185-5p	MIMAT0005798	21	AGAGGAUACCCUUUGUAUGUU	0
mfa-miR-144	20	hsa-miR-144-3p	MIMAT0000436	20	UACAGUAUAGAUGAUGUACU	0
mfa-miR-381-3p	22	hsa-miR-381-3p	MIMAT0000736	22	UAUACAAGGGCAAGCUCUCUGU	0
mfa-miR-494-3p	22	hsa-miR-494-3p	MIMAT0002816	22	UGAAACAUACACGGGAAACCUC	0
mfa-miR-181a-5p	23	hsa-miR-181a-5p	MIMAT0000256	23	AACAUUCAACGCUGUCGGUGAGU	0
mfa-miR-589	22	hsa-miR-589-5p	MIMAT0004799	22	UGAGAACCACGUCUGCUCUGAG	0
mfa-miR-215-3p	23	hsa-miR-215-3p	MIMAT0026476	23	UCUGUCAUUUCUUUAGGCCAAUA	0
mfa-miR-412-3p	23	hsa-miR-412-3p	MIMAT0002170	23	ACUUCACCUGGUCCACUAGCCGU	0
mfa-miR-551b-3p	21	hsa-miR-551b-3p	MIMAT0003233	21	GCGACCCAUACUUGGUUUCAG	0
mfa-miR-592-5p	22	hsa-miR-592	MIMAT0003260	22	UUGUGUCAAUAUGCGAUGAUGU	0
mfa-miR-499-3p	22	hsa-miR-499a-3p	MIMAT0004772	22	AACAUCACAGCAAGUCUGUGCU	0
mfa-miR-18b	23	hsa-miR-18b-5p	MIMAT0001412	23	UAAGGUGCAUCUAGUGCAGUUAG	0
mfa-miR-155	23	hsa-miR-155-5p	MIMAT0000646	23	UUAAUGCUAAUCGUGAUAGGGGU	0
mfa-miR-582-5p	23	hsa-miR-582-5p	MIMAT0003247	23	UUACAGUUGUUCAACCAGUUACU	0
mfa-miR-425	23	hsa-miR-425-5p	MIMAT0003393	23	AAUGACACGAUCACUCCCGUUGA	0
mfa-miR-378j	19	hsa-miR-378j	MIMAT0024612	19	ACUGGAUUUGGAGCCAGAA	0
mfa-miR-192-5p	21	hsa-miR-192-5p	MIMAT0000222	21	CUGACCUAUGAAUUGACAGCC	0
mfa-miR-618	23	hsa-miR-618	MIMAT0003287	23	AAACUCUACUUGUCCUUCUGAGU	0
mfa-miR-138-3p	20	hsa-miR-138-2-3p	MIMAT0004596	22	UAUUUCACGACACCAGGGUU	0
mfa-miR-490-3p	22	hsa-miR-490-3p	MIMAT0002806	22	CAACCUGGAGGACUCCAUGCUG	0
mfa-miR-1271-5p	22	hsa-miR-1271-5p	MIMAT0005796	22	CUUGGCACCUAGCAAGCACUCA	0
mfa-miR-660-5p	22	hsa-miR-660-5p	MIMAT0003338	22	UACCCAUUGCAUAUCGGAGUUG	0
mfa-miR-450b-5p	22	hsa-miR-450b-5p	MIMAT0004909	22	UUUUGCAAUAUGUUCCUGAAUA	0
mfa-miR-122a-5p	22	hsa-miR-122-5p	MIMAT0000421	22	UGGAGUGUGACAAUGGUGUUUG	0
mfa-miR-584-5p	22	hsa-miR-584-5p	MIMAT0003249	22	UUAUGGUUUGCCUGGGACUGAG	0
mfa-miR-136	23	hsa-miR-136-5p	MIMAT0000448	23	ACUCCAUUUGUUUUGAUGAUGGA	0
mfa-miR-221-3p	23	hsa-miR-221-3p	MIMAT0000278	23	AGCUACAUUGUCUGCUGGGUUUC	0
mfa-miR-558	19	hsa-miR-558	MIMAT0003222	19	UGAGCUGCUGUACCAAAAU	0
mfa-miR-196b-5p	22	hsa-miR-196b-5p	MIMAT0001080	22	UAGGUAGUUUCCUGUUGUUGGG	0
mfa-miR-140-3p	21	hsa-miR-140-3p	MIMAT0004597	21	UACCACAGGGUAGAACCACGG	0
mfa-miR-93-3p	22	hsa-miR-93-3p	MIMAT0004509	22	ACUGCUGAGCUAGCACUUCCCG	0
mfa-miR-99b-5p	22	hsa-miR-99b-5p	MIMAT0000689	22	CACCCGUAGAACCGACCUUGCG	0
mfa-miR-1251-5p	21	hsa-miR-1251-5p	MIMAT0005903	21	ACUCUAGCUGCCAAAGGCGCU	0
mfa-miR-105-5p	23	hsa-miR-105-5p	MIMAT0000102	23	UCAAAUGCUCAGACUCCUGUGGU	0
mfa-miR-126	22	hsa-miR-126-3p	MIMAT0000445	22	UCGUACCGUGAGUAAUAAUGCG	0
mfa-miR-370-5p	22	hsa-miR-370-5p	MIMAT0026483	22	CAGGUCACGUCUCUGCAGUUAC	0
mfa-miR-759	22	hsa-miR-759	MIMAT0010497	22	GCAGAGUGCAAACAAUUUUGAC	0
mfa-miR-346	23	hsa-miR-346	MIMAT0000773	23	UGUCUGCCCGCAUGCCUGCCUCU	0
mfa-miR-30d-5p	22	hsa-miR-30d-5p	MIMAT0000245	22	UGUAAACAUCCCCGACUGGAAG	0
mfa-miR-486-5p	22	hsa-miR-486-5p	MIMAT0002177	22	UCCUGUACUGAGCUGCCCCGAG	0
mfa-let-7c-3p	22	hsa-let-7c-3p	MIMAT0026472	22	CUGUACAACCUUCUAGCUUUCC	0
mfa-miR-653-5p	21	hsa-miR-653-5p	MIMAT0003328	21	GUGUUGAAACAAUCUCUACUG	0
mfa-miR-449b-5p	22	hsa-miR-449b-5p	MIMAT0003327	22	AGGCAGUGUAUUGUUAGCUGGC	0
mfa-miR-208a-3p	22	hsa-miR-208a-3p	MIMAT0000241	22	AUAAGACGAGCAAAAAGCUUGU	0
mfa-miR-423-5p	23	hsa-miR-423-5p	MIMAT0004748	23	UGAGGGGCAGAGAGCGAGACUUU	0
mfa-miR-29c-3p	22	hsa-miR-29c-3p	MIMAT0000681	22	UAGCACCAUUUGAAAUCGGUUA	0
mfa-miR-372-3p	23	hsa-miR-372-3p	MIMAT0000724	23	AAAGUGCUGCGACAUUUGAGCGU	0
mfa-miR-598-5p	23	hsa-miR-598-5p	MIMAT0026620	23	GCGGUGAUCCCGAUGGUGUGAGC	0
mfa-miR-409-3p	22	hsa-miR-409-3p	MIMAT0001639	22	GAAUGUUGCUCGGUGAACCCCU	0
mfa-miR-449a-5p	22	hsa-miR-449a	MIMAT0001541	22	UGGCAGUGUAUUGUUAGCUGGU	0
mfa-miR-363-3p	22	hsa-miR-363-3p	MIMAT0000707	22	AAUUGCACGGUAUCCAUCUGUA	0
mfa-miR-30b-3p	22	hsa-miR-30b-3p	MIMAT0004589	22	CUGGGAGGUGGAUGUUUACUUC	0
mfa-miR-384	20	hsa-miR-384	MIMAT0001075	20	AUUCCUAGAAAUUGUUCAUA	0
mfa-miR-770-5p	23	hsa-miR-770-5p	MIMAT0003948	23	UCCAGUACCACGUGUCAGGGCCA	0
mfa-miR-367	22	hsa-miR-367-3p	MIMAT0000719	22	AAUUGCACUUUAGCAAUGGUGA	0
mfa-miR-892b	22	hsa-miR-892b	MIMAT0004918	22	CACUGGCUCCUUUCUGGGUAGA	0
mfa-miR-520a-3p	22	hsa-miR-520a-3p	MIMAT0002834	22	AAAGUGCUUCCCUUUGGACUGU	0
mfa-miR-933	22	hsa-miR-933	MIMAT0004976	22	UGUGCGCAGGGAGACCUCUCCC	0
mfa-miR-210-5p	22	hsa-miR-210-5p	MIMAT0026475	22	AGCCCCUGCCCACCGCACACUG	0
mfa-miR-4667	21	hsa-miR-4667-5p	MIMAT0019743	22	ACUGGGGAGCAGAAGGAGAAC	0
mfa-miR-361-5p	22	hsa-miR-361-5p	MIMAT0000703	22	UUAUCAGAAUCUCCAGGGGUAC	0
mfa-miR-665	20	hsa-miR-665	MIMAT0004952	20	ACCAGGAGGCUGAGGCCCCU	0
mfa-miR-146a-5p	22	hsa-miR-146a-5p	MIMAT0000449	22	UGAGAACUGAAUUCCAUGGGUU	0
mfa-miR-532-3p	22	hsa-miR-532-3p	MIMAT0004780	22	CCUCCCACACCCAAGGCUUGCA	0
mfa-miR-329-3p	22	hsa-miR-329-3p	MIMAT0001629	22	AACACACCUGGUUAACCUCUUU	0
mfa-miR-1247-5p	22	hsa-miR-1247-5p	MIMAT0005899	22	ACCCGUCCCGUUCGUCCCCGGA	0
mfa-miR-485-5p	22	hsa-miR-485-5p	MIMAT0002175	22	AGAGGCUGGCCGUGAUGAAUUC	0
mfa-miR-138-5p	23	hsa-miR-138-5p	MIMAT0000430	23	AGCUGGUGUUGUGAAUCAGGCCG	0
mfa-miR-206	22	hsa-miR-206	MIMAT0000462	22	UGGAAUGUAAGGAAGUGUGUGG	0
mfa-miR-140-5p	22	hsa-miR-140-5p	MIMAT0000431	22	CAGUGGUUUUACCCUAUGGUAG	0
mfa-miR-369-5p	22	hsa-miR-369-5p	MIMAT0001621	22	AGAUCGACCGUGUUAUAUUCGC	0
mfa-miR-134-3p	23	hsa-miR-134-3p	MIMAT0026481	23	CCUGUGGGCCACCUAGUCACCAA	0
mfa-miR-129-5p	21	hsa-miR-129-5p	MIMAT0000242	21	CUUUUUGCGGUCUGGGCUUGC	0
mfa-miR-92b-3p	22	hsa-miR-92b-3p	MIMAT0003218	22	UAUUGCACUCGUCCCGGCCUCC	0
mfa-miR-195-5p	21	hsa-miR-195-5p	MIMAT0000461	21	UAGCAGCACAGAAAUAUUGGC	0
mfa-miR-150-5p	22	hsa-miR-150-5p	MIMAT0000451	22	UCUCCCAACCCUUGUACCAGUG	0
mfa-miR-29b-3p	23	hsa-miR-29b-3p	MIMAT0000100	23	UAGCACCAUUUGAAAUCAGUGUU	0
mfa-miR-506-3p	21	hsa-miR-506-3p	MIMAT0002878	21	UAAGGCACCCUUCUGAGUAGA	0
mfa-miR-338-5p	22	hsa-miR-338-5p	MIMAT0004701	22	AACAAUAUCCUGGUGCUGAGUG	0
mfa-miR-1277	21	hsa-miR-1277-3p	MIMAT0005933	22	UACGUAGAUAUAUAUGUAUUU	0
mfa-miR-887	22	hsa-miR-887-3p	MIMAT0004951	22	GUGAACGGGCGCCAUCCCGAGG	0
mfa-miR-6130	19	hsa-miR-6130	MIMAT0024614	19	UGAGGGAGUGGAUUGUAUG	0
mfa-miR-223	21	hsa-miR-223-3p	MIMAT0000280	22	UGUCAGUUUGUCAAAUACCCC	0
mfa-miR-484	22	hsa-miR-484	MIMAT0002174	22	UCAGGCUCAGUCCCCUCCCGAU	0
mfa-miR-342-5p	21	hsa-miR-342-5p	MIMAT0004694	21	AGGGGUGCUAUCUGUGAUUGA	0
mfa-miR-455-5p	22	hsa-miR-455-5p	MIMAT0003150	22	UAUGUGCCUUUGGACUACAUCG	0
mfa-miR-382-5p	22	hsa-miR-382-5p	MIMAT0000737	22	GAAGUUGUUCGUGGUGGAUUCG	0
mfa-miR-498	23	hsa-miR-498	MIMAT0002824	23	UUUCAAGCCAGGGGGCGUUUUUC	0
mfa-miR-362-5p	24	hsa-miR-362-5p	MIMAT0000705	24	AAUCCUUGGAACCUAGGUGUGAGU	0
mfa-miR-1296-3p	22	hsa-miR-1296-3p	MIMAT0026637	22	GAGUGGGGCUUCGACCCUAACC	0
mfa-miR-885-3p	22	hsa-miR-885-3p	MIMAT0004948	22	AGGCAGCGGGGUGUAGUGGAUA	0
mfa-miR-34c-5p	23	hsa-miR-34c-5p	MIMAT0000686	23	AGGCAGUGUAGUUAGCUGAUUGC	0
mfa-miR-122a-3p	21	hsa-miR-122-3p	MIMAT0004590	22	ACGCCAUUAUCACACUAAAUA	0
mfa-miR-940	21	hsa-miR-940	MIMAT0004983	21	AAGGCAGGGCCCCCGCUCCCC	0
mfa-miR-127-3p	22	hsa-miR-127-3p	MIMAT0000446	22	UCGGAUCCGUCUGAGCUUGGCU	0
mfa-miR-875-5p	22	hsa-miR-875-5p	MIMAT0004922	22	UAUACCUCAGUUUUAUCAGGUG	0
mfa-miR-151-3p	21	hsa-miR-151a-3p	MIMAT0000757	21	CUAGACUGAAGCUCCUUGAGG	0
mfa-miR-653-3p	22	hsa-miR-653-3p	MIMAT0026625	22	UUCACUGGAGUUUGUUUCAAUA	0
mfa-miR-337-3p	22	hsa-miR-337-3p	MIMAT0000754	22	CUCCUAUAUGAUGCCUUUCUUC	0
mfa-miR-193a-3p	22	hsa-miR-193a-3p	MIMAT0000459	22	AACUGGCCUACAAAGUCCCAGU	0
mfa-miR-377-3p	22	hsa-miR-377-3p	MIMAT0000730	22	AUCACACAAAGGCAACUUUUGU	0
mfa-miR-487b-3p	22	hsa-miR-487b-3p	MIMAT0003180	22	AAUCGUACAGGGUCAUCCACUU	0
mfa-miR-541-5p	25	hsa-miR-541-5p	MIMAT0004919	25	AAAGGAUUCUGCUGUCGGUCCCACU	0
mfa-miR-429-3p	22	hsa-miR-429	MIMAT0001536	22	UAAUACUGUCUGGUAAAACCGU	0
mfa-miR-361-3p	23	hsa-miR-361-3p	MIMAT0004682	23	UCCCCCAGGUGUGAUUCUGAUUU	0
mfa-miR-599-3p	20	hsa-miR-599	MIMAT0003267	20	GUUGUGUCAGUUUAUCAAAC	0
mfa-miR-668	23	hsa-miR-668-3p	MIMAT0003881	23	UGUCACUCGGCUCGGCCCACUAC	0
mfa-miR-152-5p	23	hsa-miR-152-5p	MIMAT0026479	23	AGGUUCUGUGAUACACUCCGACU	0
mfa-miR-454-3p	23	hsa-miR-454-3p	MIMAT0003885	23	UAGUGCAAUAUUGCUUAUAGGGU	0
mfa-miR-125b-5p	22	hsa-miR-125b-5p	MIMAT0000423	22	UCCCUGAGACCCUAACUUGUGA	0
mfa-miR-330-3p	23	hsa-miR-330-3p	MIMAT0000751	23	GCAAAGCACACGGCCUGCAGAGA	0
mfa-miR-153-2-5p	22	hsa-miR-153-5p	MIMAT0026480	22	UCAUUUUUGUGAUGUUGCAGCU	0
mfa-miR-10a-5p	23	hsa-miR-10a-5p	MIMAT0000253	23	UACCCUGUAGAUCCGAAUUUGUG	0
mfa-miR-323a-3p	21	hsa-miR-323a-3p	MIMAT0000755	21	CACAUUACACGGUCGACCUCU	0
mfa-miR-324-5p	23	hsa-miR-324-5p	MIMAT0000761	23	CGCAUCCCCUAGGGCAUUGGUGU	0
mfa-miR-452-5p	22	hsa-miR-452-5p	MIMAT0001635	22	AACUGUUUGCAGAGGAAACUGA	0
mfa-miR-514a-3p	21	hsa-miR-514a-3p	MIMAT0002883	21	AUUGACACUUCUGUGAGUAGA	0
mfa-miR-130b-3p	22	hsa-miR-130b-3p	MIMAT0000691	22	CAGUGCAAUGAUGAAAGGGCAU	0
mfa-miR-323b-5p	23	hsa-miR-323b-5p	MIMAT0001630	23	AGGUUGUCCGUGGUGAGUUCGCA	0
mfa-miR-544	22	hsa-miR-544a	MIMAT0003164	22	AUUCUGCAUUUUUAGCAAGUUC	0
mfa-miR-453	23	hsa-miR-323b-5p	MIMAT0001630	23	AGGUUGUCCGUGGUGAGUUCGCA	0
mfa-miR-650a	21	hsa-miR-650	MIMAT0003320	21	AGGAGGCAGCGCUCUCAGGAC	0
mfa-miR-598-3p	22	hsa-miR-598-3p	MIMAT0003266	22	UACGUCAUCGUUGUCAUCGUCA	0
mfa-miR-10b-5p	23	hsa-miR-10b-5p	MIMAT0000254	23	UACCCUGUAGAACCGAAUUUGUG	0
mfa-miR-3200-3p	22	hsa-miR-3200-3p	MIMAT0015085	22	CACCUUGCGCUACUCAGGUCUG	0
mfa-miR-601	22	hsa-miR-601	MIMAT0003269	22	UGGUCUAGGAUUGUUGGAGGAG	0
mfa-miR-450a-2-3p	22	hsa-miR-450a-2-3p	MIMAT0031074	22	AUUGGGGACAUUUUGCAUUCAU	0
mfa-miR-335-5p	23	hsa-miR-335-5p	MIMAT0000765	23	UCAAGAGCAAUAACGAAAAAUGU	0
mfa-miR-1180-5p	21	hsa-miR-1180-5p	MIMAT0026735	21	GGACCCACCCGGCCGGGAAUA	0
mfa-miR-335-3p	22	hsa-miR-335-3p	MIMAT0004703	22	UUUUUCAUUAUUGCUCCUGACC	0
mfa-miR-532-5p	22	hsa-miR-532-5p	MIMAT0002888	22	CAUGCCUUGAGUGUAGGACCGU	0
mfa-miR-124a-5p	19	hsa-miR-124-5p	MIMAT0004591	22	GUUCACAGCGGACCUUGAU	0
mfa-miR-100-5p	22	hsa-miR-100-5p	MIMAT0000098	22	AACCCGUAGAUCCGAACUUGUG	0
mfa-miR-569	21	hsa-miR-569	MIMAT0003234	21	AGUUAAUGAAUCCUGGAAAGU	0
mfa-miR-193b-5p	22	hsa-miR-193b-5p	MIMAT0004767	22	CGGGGUUUUGAGGGCGAGAUGA	0
mfa-miR-376b-3p	22	hsa-miR-376b-3p	MIMAT0002172	22	AUCAUAGAGGAAAAUCCAUGUU	0
mfa-miR-642	22	hsa-miR-642a-5p	MIMAT0003312	22	GUCCCUCUCCAAAUGUGUCUUG	0
mfa-miR-181c-5p	22	hsa-miR-181c-5p	MIMAT0000258	22	AACAUUCAACCUGUCGGUGAGU	0
mfa-miR-342-3p	23	hsa-miR-342-3p	MIMAT0000753	23	UCUCACACAGAAAUCGCACCCGU	0
mfa-miR-889-5p	22	hsa-miR-889-5p	MIMAT0026719	22	AAUGGCUGUCCGUAGUAUGGUC	0
mfa-miR-501-5p	22	hsa-miR-501-5p	MIMAT0002872	22	AAUCCUUUGUCCCUGGGUGAGA	0
mfa-miR-212-5p	23	hsa-miR-212-5p	MIMAT0022695	23	ACCUUGGCUCUAGACUGCUUACU	0
mfa-miR-654-5p	22	hsa-miR-654-5p	MIMAT0003330	22	UGGUGGGCCGCAGAACAUGUGC	0
mfa-miR-6133	19	hsa-miR-6133	MIMAT0024617	19	UGAGGGAGGAGGUUGGGUA	0
mfa-miR-30a-3p	22	hsa-miR-30a-3p	MIMAT0000088	22	CUUUCAGUCGGAUGUUUGCAGC	0
mfa-miR-492	23	hsa-miR-492	MIMAT0002812	23	AGGACCUGCGGGACAAGAUUCUU	0
mfa-miR-133d-5p	22	hsa-miR-133a-5p	MIMAT0026478	22	AGCUGGUAAAAUGGAACCAAAU	0
mfa-miR-132-5p	22	hsa-miR-132-5p	MIMAT0004594	22	ACCGUGGCUUUCGAUUGUUACU	0
mfa-miR-662	21	hsa-miR-662	MIMAT0003325	21	UCCCACGUUGUGGCCCAGCAG	0
mfa-miR-628-3p	21	hsa-miR-628-3p	MIMAT0003297	21	UCUAGUAAGAGUGGCAGUCGA	0
mfa-miR-125a-3p	22	hsa-miR-125a-3p	MIMAT0004602	22	ACAGGUGAGGUUCUUGGGAGCC	0
mfa-miR-9-5p	23	hsa-miR-9-5p	MIMAT0000441	23	UCUUUGGUUAUCUAGCUGUAUGA	0
mfa-miR-582-3p	22	hsa-miR-582-3p	MIMAT0004797	22	UAACUGGUUGAACAACUGAACC	0
mfa-let-7a-5p	22	hsa-let-7a-5p	MIMAT0000062	22	UGAGGUAGUAGGUUGUAUAGUU	0
mfa-miR-200a-3p	22	hsa-miR-200a-3p	MIMAT0000682	22	UAACACUGUCUGGUAACGAUGU	0
mfa-miR-365-3p	22	hsa-miR-365b-3p	MIMAT0022834	22	UAAUGCCCCUAAAAAUCCUUAU	0
mfa-miR-92a-3p	22	hsa-miR-92a-3p	MIMAT0000092	22	UAUUGCACUUGUCCCGGCCUGU	0
mfa-miR-208a-5p	22	hsa-miR-208a-5p	MIMAT0026474	22	GAGCUUUUGGCCCGGGUUAUAC	0
mfa-miR-593	19	hsa-miR-593-3p	MIMAT0004802	19	UGUCUCUGCUGGGGUUUCU	0
mfa-miR-874-5p	23	hsa-miR-874-5p	MIMAT0026718	23	CGGCCCCACGCACCAGGGUAAGA	0
mfa-miR-377-5p	22	hsa-miR-377-5p	MIMAT0004689	22	AGAGGUUGCCCUUGGUGAAUUC	0
mfa-miR-30a-5p	22	hsa-miR-30a-5p	MIMAT0000087	22	UGUAAACAUCCUCGACUGGAAG	0
mfa-miR-503-5p	23	hsa-miR-503-5p	MIMAT0002874	23	UAGCAGCGGGAACAGUUCUGCAG	0
mfa-miR-370-3p	22	hsa-miR-370-3p	MIMAT0000722	22	GCCUGCUGGGGUGGAACCUGGU	0
mfa-miR-1258	21	hsa-miR-1258	MIMAT0005909	21	AGUUAGGAUUAGGUCGUGGAA	0
mfa-miR-15b-5p	22	hsa-miR-15b-5p	MIMAT0000417	22	UAGCAGCACAUCAUGGUUUACA	0
mfa-miR-499-5p	21	hsa-miR-499a-5p	MIMAT0002870	21	UUAAGACUUGCAGUGAUGUUU	0
mfa-miR-507	21	hsa-miR-507	MIMAT0002879	21	UUUUGCACCUUUUGGAGUGAA	0
mfa-miR-96	22	hsa-miR-96-5p	MIMAT0000095	23	UUUGGCACUAGCACAUUUUUGC	0
mfa-miR-299-5p	22	hsa-miR-299-5p	MIMAT0002890	22	UGGUUUACCGUCCCACAUACAU	0
mfa-miR-576-3p	22	hsa-miR-576-3p	MIMAT0004796	22	AAGAUGUGGAAAAAUUGGAAUC	0
mfa-miR-545	22	hsa-miR-545-3p	MIMAT0003165	22	UCAGCAAACAUUUAUUGUGUGC	0
mfa-miR-1323-5p	21	hsa-miR-1323	MIMAT0005795	22	UCAAAACUGAGGGGCAUUUUC	0
mfa-miR-325	23	hsa-miR-325	MIMAT0000771	23	CCUAGUAGGUGUCCAGUAAGUGU	0
mfa-let-7f-5p	22	hsa-let-7f-5p	MIMAT0000067	22	UGAGGUAGUAGAUUGUAUAGUU	0
mfa-miR-1251-3p	21	hsa-miR-1251-3p	MIMAT0026741	21	CGCUUUGCUCAGCCAGUGUAG	0
mfa-miR-888	21	hsa-miR-888-5p	MIMAT0004916	21	UACUCAAAAAGCUGUCAGUCA	0
mfa-miR-892c-3p	22	hsa-miR-892c-3p	MIMAT0025858	22	CACUGUUUCCUUUCUGAGUGGA	0
mfa-miR-323a-5p	22	hsa-miR-323a-5p	MIMAT0004696	22	AGGUGGUCCGUGGCGCGUUCGC	0
mfa-miR-197-3p	22	hsa-miR-197-3p	MIMAT0000227	22	UUCACCACCUUCUCCACCCAGC	0
mfa-miR-631	21	hsa-miR-631	MIMAT0003300	21	AGACCUGGCCCAGACCUCAGC	0
mfa-miR-493-3p	22	hsa-miR-493-3p	MIMAT0003161	22	UGAAGGUCUACUGUGUGCCAGG	0
mfa-miR-208b-3p	22	hsa-miR-208b-3p	MIMAT0004960	22	AUAAGACGAACAAAAGGUUUGU	0
mfa-miR-615-5p	22	hsa-miR-615-5p	MIMAT0004804	22	GGGGGUCCCCGGUGCUCGGAUC	0
mfa-miR-450a-5p	22	hsa-miR-450a-5p	MIMAT0001545	22	UUUUGCGAUGUGUUCCUAAUAU	0
mfa-miR-708-5p	23	hsa-miR-708-5p	MIMAT0004926	23	AAGGAGCUUACAAUCUAGCUGGG	0
mfa-miR-542-3p	22	hsa-miR-542-3p	MIMAT0003389	22	UGUGACAGAUUGAUAACUGAAA	0
mfa-miR-376c-3p	21	hsa-miR-376c-3p	MIMAT0000720	21	AACAUAGAGGAAAUUCCACGU	0
mfa-miR-451	22	hsa-miR-451a	MIMAT0001631	22	AAACCGUUACCAUUACUGAGUU	0
mfa-miR-27a-5p	22	hsa-miR-27a-5p	MIMAT0004501	22	AGGGCUUAGCUGCUUGUGAGCA	0
mfa-let-7b-5p	22	hsa-let-7b-5p	MIMAT0000063	22	UGAGGUAGUAGGUUGUGUGGUU	0
mfa-miR-200a-5p	22	hsa-miR-200a-5p	MIMAT0001620	22	CAUCUUACCGGACAGUGCUGGA	0
mfa-miR-6794-5p	20	hsa-miR-6794-5p	MIMAT0027488	20	CAGGGGGACUGGGGGUGAGC	0
mfa-miR-329-1-5p	23	hsa-miR-329-5p	MIMAT0026555	23	GAGGUUUUCUGGGUUUCUGUUUC	0
mfa-miR-1226	22	hsa-miR-1226-3p	MIMAT0005577	22	UCACCAGCCCUGUGUUCCCUAG	0
mfa-miR-6127	19	hsa-miR-6127	MIMAT0024610	19	UGAGGGAGUGGGUGGGAGG	0
mfa-miR-95-3p	22	hsa-miR-95-3p	MIMAT0000094	22	UUCAACGGGUAUUUAUUGAGCA	0
mfa-miR-30e-5p	22	hsa-miR-30e-5p	MIMAT0000692	22	UGUAAACAUCCUUGACUGGAAG	0
mfa-miR-320a	22	hsa-miR-320a	MIMAT0000510	22	AAAAGCUGGGUUGAGAGGGCGA	0
mfa-miR-375	22	hsa-miR-375	MIMAT0000728	22	UUUGUUCGUUCGGCUCGCGUGA	0
mfa-miR-590-5p	22	hsa-miR-590-5p	MIMAT0003258	22	GAGCUUAUUCAUAAAAGUGCAG	0
mfa-miR-146b-5p	22	hsa-miR-146b-5p	MIMAT0002809	22	UGAGAACUGAAUUCCAUAGGCU	0
mfa-miR-182	22	hsa-miR-182-5p	MIMAT0000259	24	UUUGGCAAUGGUAGAACUCACA	0
mfa-miR-187-3p	22	hsa-miR-187-3p	MIMAT0000262	22	UCGUGUCUUGUGUUGCAGCCGG	0
mfa-miR-135b-3p	22	hsa-miR-135b-3p	MIMAT0004698	22	AUGUAGGGCUAAAAGCCAUGGG	0
mfa-miR-542-5p	23	hsa-miR-542-5p	MIMAT0003340	23	UCGGGGAUCAUCAUGUCACGAGA	0
mfa-miR-372-5p	23	hsa-miR-372-5p	MIMAT0026484	23	CCUCAAAUGUGGAGCACUAUUCU	0
mfa-miR-133c-5p	22	hsa-miR-133a-5p	MIMAT0026478	22	AGCUGGUAAAAUGGAACCAAAU	0
mfa-miR-214-5p	22	hsa-miR-214-5p	MIMAT0004564	22	UGCCUGUCUACACUUGCUGUGC	0
mfa-miR-103-3p	23	hsa-miR-103a-3p	MIMAT0000101	23	AGCAGCAUUGUACAGGGCUAUGA	0
mfa-miR-296-3p	22	hsa-miR-296-3p	MIMAT0004679	22	GAGGGUUGGGUGGAGGCUCUCC	0
mfa-miR-504-5p	22	hsa-miR-504-5p	MIMAT0002875	22	AGACCCUGGUCUGCACUCUAUC	0
mfa-miR-421	23	hsa-miR-421	MIMAT0003339	23	AUCAACAGACAUUAAUUGGGCGC	0
mfa-miR-34c-3p	22	hsa-miR-34c-3p	MIMAT0004677	22	AAUCACUAACCACACGGCCAGG	0
mfa-miR-1224-3p	21	hsa-miR-1224-3p	MIMAT0005459	21	CCCCACCUCCUCUCUCCUCAG	0
mfa-miR-885-5p	22	hsa-miR-885-5p	MIMAT0004947	22	UCCAUUACACUACCCUGCCUCU	0
mfa-miR-95-5p	21	hsa-miR-95-5p	MIMAT0026473	21	UCAAUAAAUGUCUGUUGAAUU	0
mfa-miR-649	22	hsa-miR-649	MIMAT0003319	22	AAACCUGUGUUGUUCAAGAGUC	0
mfa-miR-767-3p	23	hsa-miR-767-3p	MIMAT0003883	23	UCUGCUCAUACCCCAUGGUUUCU	0
mfa-miR-874-3p	22	hsa-miR-874-3p	MIMAT0004911	22	CUGCCCUGGCCCGAGGGACCGA	0
mfa-miR-6132	19	hsa-miR-6132	MIMAT0024616	19	AGCAGGGCUGGGGAUUGCA	0
mfa-miR-191-3p	22	hsa-miR-191-3p	MIMAT0001618	22	GCUGCGCUUGGAUUUCGUCCCC	0
mfa-miR-301b	23	hsa-miR-301b-3p	MIMAT0004958	23	CAGUGCAAUGAUAUUGUCAAAGC	0
mfa-miR-374b-5p	22	hsa-miR-374b-5p	MIMAT0004955	22	AUAUAAUACAACCUGCUAAGUG	0
mfa-miR-379-5p	21	hsa-miR-379-5p	MIMAT0000733	21	UGGUAGACUAUGGAACGUAGG	0
mfa-miR-554	21	hsa-miR-554	MIMAT0003217	21	GCUAGUCCUGACUCAGCCAGU	0
mfa-miR-7	23	hsa-miR-7-5p	MIMAT0000252	23	UGGAAGACUAGUGAUUUUGUUGU	0
mfa-let-7b-3p	22	hsa-let-7b-3p	MIMAT0004482	22	CUAUACAACCUACUGCCUUCCC	0
mfa-miR-133c-3p	22	hsa-miR-133a-3p	MIMAT0000427	22	UUUGGUCCCCUUCAACCAGCUG	0
mfa-miR-495-5p	22	hsa-miR-495-5p	MIMAT0022924	22	GAAGUUGCCCAUGUUAUUUUCG	0
mfa-miR-154-5p	22	hsa-miR-154-5p	MIMAT0000452	22	UAGGUUAUCCGUGUUGCCUUCG	0
mfa-miR-34a-5p	22	hsa-miR-34a-5p	MIMAT0000255	22	UGGCAGUGUCUUAGCUGGUUGU	0
mfa-miR-656-3p	21	hsa-miR-656-3p	MIMAT0003332	21	AAUAUUAUACAGUCAACCUCU	0
mfa-miR-934-5p	21	hsa-miR-934	MIMAT0004977	22	UGUCUACUACUGGAGACACUG	0
mfa-miR-410-5p	21	hsa-miR-410-5p	MIMAT0026558	21	AGGUUGUCUGUGAUGAGUUCG	0
mfa-miR-675-5p	23	hsa-miR-675-5p	MIMAT0004284	23	UGGUGCGGAGAGGGCCCACAGUG	0
mfa-miR-15b-3p	22	hsa-miR-15b-3p	MIMAT0004586	22	CGAAUCAUUAUUUGCUGCUCUA	0
mfa-miR-216a-5p	22	hsa-miR-216a-5p	MIMAT0000273	22	UAAUCUCAGCUGGCAACUGUGA	0
mfa-miR-99a-5p	22	hsa-miR-99a-5p	MIMAT0000097	22	AACCCGUAGAUCCGAUCUUGUG	0
mfa-miR-200c-5p	22	hsa-miR-200c-5p	MIMAT0004657	22	CGUCUUACCCAGCAGUGUUUGG	0
mfa-miR-148a-5p	22	hsa-miR-148a-5p	MIMAT0004549	22	AAAGUUCUGAGACACUCCGACU	0
mfa-miR-1249	22	hsa-miR-1249-3p	MIMAT0005901	22	ACGCCCUUCCCCCCCUUCUUCA	0
mfa-miR-337-5p	21	hsa-miR-337-5p	MIMAT0004695	21	GAACGGCUUCAUACAGGAGUU	0
mfa-miR-137-3p	23	hsa-miR-137	MIMAT0000429	23	UUAUUGCUUAAGAAUACGCGUAG	0
mfa-miR-186-5p	22	hsa-miR-186-5p	MIMAT0000456	22	CAAAGAAUUCUCCUUUUGGGCU	0
mfa-let-7a-2-3p	22	hsa-let-7a-2-3p	MIMAT0010195	22	CUGUACAGCCUCCUAGCUUUCC	0
mfa-miR-125b-1-3p	22	hsa-miR-125b-1-3p	MIMAT0004592	22	ACGGGUUAGGCUCUUGGGAGCU	0
mfa-miR-489-3p	22	hsa-miR-489-3p	MIMAT0002805	22	GUGACAUCACAUAUACGGCAGC	0
mfa-miR-409-5p	23	hsa-miR-409-5p	MIMAT0001638	23	AGGUUACCCGAGCAACUUUGCAU	0
mfa-miR-450b-3p	22	hsa-miR-450b-3p	MIMAT0004910	22	UUGGGAUCAUUUUGCAUCCAUA	0
mfa-miR-34b	22	hsa-miR-34b-3p	MIMAT0004676	22	CAAUCACUAACUCCACUGCCAU	0
mfa-miR-26b-5p	21	hsa-miR-26b-5p	MIMAT0000083	21	UUCAAGUAAUUCAGGAUAGGU	0
mfa-miR-371-5p	20	hsa-miR-371a-5p	MIMAT0004687	20	ACUCAAACUGUGGGGGCACU	0
mfa-miR-891a	22	hsa-miR-891b	MIMAT0004913	22	UGCAACUUACCUGAGUCAUUGA	0
mfa-miR-519a	22	hsa-miR-522-5p	MIMAT0005451	22	CUCUAGAGGGAAGCGCUUUCUG	0
mfa-miR-184	22	hsa-miR-184	MIMAT0000454	22	UGGACGGAGAACUGAUAAGGGU	0
mfa-miR-215-5p	21	hsa-miR-215-5p	MIMAT0000272	21	AUGACCUAUGAAUUGACAGAC	0
mfa-miR-761	22	hsa-miR-761	MIMAT0010364	22	GCAGCAGGGUGAAACUGACACA	0
mfa-miR-21-5p	22	hsa-miR-21-5p	MIMAT0000076	22	UAGCUUAUCAGACUGAUGUUGA	0
mfa-miR-132-3p	22	hsa-miR-132-3p	MIMAT0000426	22	UAACAGUCUACAGCCAUGGUCG	0
mfa-miR-568	20	hsa-miR-568	MIMAT0003232	20	AUGUAUAAAUGUAUACACAC	0
mfa-miR-431	21	hsa-miR-431-5p	MIMAT0001625	21	UGUCUUGCAGGCCGUCAUGCA	0
mfa-miR-711	22	hsa-miR-711	MIMAT0012734	22	GGGACCCAGGGAGAGACGUAAG	0
mfa-miR-331-3p	21	hsa-miR-331-3p	MIMAT0000760	21	GCCCCUGGGCCUAUCCUAGAA	0
mfa-miR-193a-5p	22	hsa-miR-193a-5p	MIMAT0004614	22	UGGGUCUUUGCGGGCGAGAUGA	0
mfa-miR-26a-5p	22	hsa-miR-26a-5p	MIMAT0000082	22	UUCAAGUAAUCCAGGAUAGGCU	0
mfa-miR-26a-1-3p	22	hsa-miR-26a-1-3p	MIMAT0004499	22	CCUAUUCUUGGUUACUUGCACG	0
mfa-miR-222-3p	21	hsa-miR-222-3p	MIMAT0000279	21	AGCUACAUCUGGCUACUGGGU	0
mfa-miR-9-3-3p	22	hsa-miR-9-3p	MIMAT0000442	22	AUAAAGCUAGAUAACCGAAAGU	0
mfa-miR-633	23	hsa-miR-633	MIMAT0003303	23	CUAAUAGUAUCUACCACAAUAAA	0
mfa-miR-671-3p	21	hsa-miR-671-3p	MIMAT0004819	21	UCCGGUUCUCAGGGCUCCACC	0
mfa-miR-219-5p	21	hsa-miR-219a-5p	MIMAT0000276	21	UGAUUGUCCAAACGCAAUUCU	0
mfa-miR-539	22	hsa-miR-539-5p	MIMAT0003163	22	GGAGAAAUUAUCCUUGGUGUGU	0
mfa-miR-4677-5p	22	hsa-miR-4677-5p	MIMAT0019760	22	UUGUUCUUUGGUCUUUCAGCCA	0
mfa-miR-148b-3p	22	hsa-miR-148b-3p	MIMAT0000759	22	UCAGUGCAUCACAGAACUUUGU	0
mfa-miR-296-5p	21	hsa-miR-296-5p	MIMAT0000690	21	AGGGCCCCCCCUCAAUCCUGU	0
mfa-let-7e-3p	22	hsa-let-7e-3p	MIMAT0004485	22	CUAUACGGCCUCCUAGCUUUCC	0
mfa-miR-4677-3p	22	hsa-miR-4677-3p	MIMAT0019761	22	UCUGUGAGACCAAAGAACUACU	0
mfa-miR-572	20	hsa-miR-572	MIMAT0003237	20	GUCCGCUCGGCGGUGGCCCA	0
mfa-miR-488-3p	21	hsa-miR-488-3p	MIMAT0004763	21	UUGAAAGGCUAUUUCUUGGUC	0
mfa-miR-510-5p	23	hsa-miR-510-5p	MIMAT0002882	22	UACUCAGGAGAGUGGCAAUCAC-	1	1
mfa-miR-4446-3p	21	hsa-miR-4446-3p	MIMAT0018965	22	CAGGGCUGGCAGUGACAUGGGU	1	1
mfa-miR-186-3p	21	hsa-miR-186-3p	MIMAT0004612	22	GCCCAAAGGUGAAUUUUUUGGG	1	1
mfa-miR-516a-5p	22	hsa-miR-516a-5p	MIMAT0004770	23	UUCUCGAGGAAAGAAGCACUUUC	1	1
mfa-miR-1271-3p	21	hsa-miR-1271-3p	MIMAT0022712	22	AGUGCCUGCUAUGUGCCAGGCA	1	1
mfa-miR-20b-3p	23	hsa-miR-20b-3p	MIMAT0004752	22	-ACUGUAGUAUGGGCACUUCCAG	1	1
mfa-miR-3122	21	hsa-miR-3122	MIMAT0014984	22	GUUGGGACAAGAGGACGGUCUU	1	1
mfa-miR-604	18	hsa-miR-604	MIMAT0003272	19	AGGCUGCGGAAUUCAGGAC	1	1
mfa-miR-942-5p	21	hsa-miR-942-5p	MIMAT0004985	22	UCUUCUCUGUUUUGGCCAUGUG	1	1
mfa-miR-100-3p	21	hsa-miR-100-3p	MIMAT0004512	22	CAAGCUUGUAUCUAUAGGUAUG	1	1
mfa-miR-147b	21	hsa-miR-147b	MIMAT0004928	22	GUGUGCGGAAAUGCUUCUGCUA	1	1
mfa-miR-518a-5p	21	hsa-miR-518a-5p	MIMAT0005457	20	CUGCAAAGGGAAGCCCUUUC-	1	1
mfa-miR-520a-5p	20	hsa-miR-520a-5p	MIMAT0002833	21	CUCCAGAGGGAAGUACUUUCU	1	1
mfa-miR-106a-3p	23	hsa-miR-106a-3p	MIMAT0004517	22	-CUGCAAUGUAAGCACUUCUUAC	1	1
mfa-miR-378d	22	hsa-miR-378d	MIMAT0018926	20	ACUGGACUUGGAGUCAGAAA--	1	2
mfa-miR-612	23	hsa-miR-612	MIMAT0003280	25	GCUGGGCAGGGCUUCUGAGCUCCUU	1	2
mfa-miR-320c	22	hsa-miR-320c	MIMAT0005793	20	AAAAGCUGGGUUGAGAGGGU--	1	2
mfa-miR-1284	20	hsa-miR-1284	MIMAT0005941	22	UCUAUACAGACCCUGGCUUUUC	1	2
mfa-miR-6794-3p	20	hsa-miR-6794-3p	MIMAT0027489	20	CUCACUCUCAGUCCCUCCCU-	1	2
mfa-miR-627-5p	22	hsa-miR-627-5p	MIMAT0003296	22	GUGAGUCUCUAAGAAAAGAGGA-	1	2
mfa-miR-548j-3p	21	hsa-miR-548j-3p	MIMAT0026737	21	CAAAAACUGC-AUUACUUUUGC	1	2
mfa-miR-1911-3p	21	hsa-miR-1911-3p	MIMAT0007886	20	CACCAGGCAUUGUGGUCUCC--	1	3
mfa-miR-198	19	hsa-miR-198	MIMAT0000228	22	GGUCCAGAGGGGAGAUAGGUUC	1	3
mfa-miR-216a-3p	21	hsa-miR-216a-3p	MIMAT0022844	22	UCACAGUGGUCUCUGGGAUUAU-	1	3
mfa-miR-501-3p	19	hsa-miR-501-3p	MIMAT0004774	22	AAUGCACCCGGGCAAGGAUUCU	1	3
mfa-miR-584-3p	21	hsa-miR-584-3p	MIMAT0022708	22	UCAGUUCCAGGCCAACCAGGCU-	1	3
mfa-miR-627-3p	22	hsa-miR-627-3p	MIMAT0026623	20	---UCUUUUCUUUGAGACUCACU	1	4
mfa-miR-4796-3p	22	hsa-miR-4796-3p	MIMAT0019971	22	UAAAGUGGCAGAGUAUAGACAC--	1	4
mfa-miR-181b-2-3p	19	hsa-miR-181b-2-3p	MIMAT0031893	20	CUCACUGAUCAAUGAAUGCA--	1	5
mfa-miR-4796-5p	19	hsa-miR-4796-5p	MIMAT0019970	22	UGUCUAUACUCUGUCACUUUAC-	1	5
mfa-miR-6827-3p	26	hsa-miR-6827-3p	MIMAT0027555	21	ACCGUCUCUUCUGUUCCCCAG-----	1	5
mfa-miR-518c-5p	21	hsa-miR-518c-5p	MIMAT0002847	23	UCUCUGGAGGGAAGCACUUUCUG--	1	6
mfa-miR-212-3p	21	hsa-miR-212-3p	MIMAT0000269	21	UAACAGUCUCCAGUCACGGCC	1
mfa-miR-936	22	hsa-miR-936	MIMAT0004979	22	ACAGUAGAGGGAGGAAUCGCAG	1
mfa-miR-924	20	hsa-miR-924	MIMAT0004974	20	AGAGUCUUGUGAUGUCUUGC	1
mfa-miR-521	22	hsa-miR-521	MIMAT0002854	22	AACGCACUUCCCUUUAGAGUGU	1
mfa-miR-371-3p	23	hsa-miR-371a-3p	MIMAT0000723	23	AAGUGCCGCCAUCUUUUGAGUGU	1
mfa-miR-1250	20	hsa-miR-1250-5p	MIMAT0005902	21	ACGGUGCUGGAUGUGGCCUU	1
mfa-miR-518c-3p	23	hsa-miR-518c-3p	MIMAT0002848	23	CAAAGCGCUUCUCUUUAGAGUGU	1
mfa-miR-514b-3p	21	hsa-miR-514b-3p	MIMAT0015088	21	AUUGACACCUCUGUGAGUGGA	1
mfa-miR-320b	22	hsa-miR-320b	MIMAT0005792	22	AAAAGCUGGGUUGAGAGGGCAA	1
mfa-miR-181d	23	hsa-miR-181b-5p	MIMAT0000257	23	AACAUUCAUUGCUGUCGGUGGGU	1
mfa-miR-487a	22	hsa-miR-487a-3p	MIMAT0002178	22	AAUCAUACAGGGACAUCCAGUU	1
mfa-miR-556-5p	22	hsa-miR-556-5p	MIMAT0003220	22	GAUGAGCUCAUUGUAAUAUGAG	1
mfa-miR-504-3p	21	hsa-miR-504-3p	MIMAT0026612	21	GGGAGUGCAGGGCAGGGUUUC	1
mfa-miR-4803	21	hsa-miR-4803	MIMAT0019983	21	UAACAUAAUAGUGUGGAUUGA	1
mfa-miR-6134	19	hsa-miR-6134	MIMAT0024618	19	UGAGGUGGUAGGAUGUAGA	1
mfa-miR-128a-3p	22	hsa-miR-128-3p	MIMAT0000424	21	UCACAGUGAACCGGUCUCUUU	1
mfa-miR-146a-3p	22	hsa-miR-146a-3p	MIMAT0004608	22	CCUCUGAAAUUCAGUUCUUCAG	1
mfa-miR-597	22	hsa-miR-597-5p	MIMAT0003265	22	UGUGUCACUCGAUGACCACUGU	1
mfa-miR-345	22	hsa-miR-345-5p	MIMAT0000772	22	GCUGACUCCUAGUCCAGGGCUC	1
mfa-miR-651	22	hsa-miR-651-5p	MIMAT0003321	22	UUUAGGAUAAGCUUGACUUUUG	1
mfa-miR-107-5p	23	hsa-miR-103a-2-5p	MIMAT0009196	23	AGCUUCUUUACAGUGCUGCCUUG	1
mfa-miR-92a-5p	23	hsa-miR-92a-2-5p	MIMAT0004508	22	GGGUGGGGAUUUGUUGCAUUAC	1
mfa-miR-2114	22	hsa-miR-2114-3p	MIMAT0011157	21	CGAGCCUCAAGCAAGGGACUU	1
mfa-miR-489-5p	22	hsa-miR-489-5p	MIMAT0026605	22	GGUCGUAUGUGUGACGCCAUUU	1
mfa-miR-562	20	hsa-miR-562	MIMAT0003226	20	AAAGUAGCUGUACCAUUUGC	1
mfa-miR-609	20	hsa-miR-609	MIMAT0003277	20	AGGGUGUUUCUCUCAUCUCU	1
mfa-miR-603	22	hsa-miR-603	MIMAT0003271	22	CACACACUGCAAUUACUUUUGC	1
mfa-miR-519d	22	hsa-miR-520g-3p	MIMAT0002858	24	CAAAGUGCUUCCCUUUAGAGUG	1
mfa-miR-590-3p	21	hsa-miR-590-3p	MIMAT0004801	21	UAAUUUUAUGUAUAAGCUAGU	1
mfa-miR-146b-3p	22	hsa-miR-146b-3p	MIMAT0004766	22	UGCCCUGUGGACUCAGUUCUGG	1
mfa-miR-6129	19	hsa-miR-6129	MIMAT0024613	19	UGAGGGAGUUGGGUGUAUA	1
mfa-miR-636	23	hsa-miR-636	MIMAT0003306	23	UGUGCUUGCUCGUCCCGCCCGCA	1
mfa-miR-595	21	hsa-miR-595	MIMAT0003263	21	GAAGUGUGCCGUGGUGUGUCU	1
mfa-miR-523b	22	hsa-miR-522-5p	MIMAT0005451	22	CUCUAGAGGGAAGCGCUUUCUG	1
mfa-miR-626	19	hsa-miR-626	MIMAT0003295	19	AGCUGUCUGAAAAUGUCUU	1
mfa-miR-600	23	hsa-miR-600	MIMAT0003268	23	ACUUACAGACAAGAGCCUUGCUC	1
mfa-miR-503-3p	23	hsa-miR-503-3p	MIMAT0022925	23	GGGGUAUUGUUUCCGCUGCCAGG	1
mfa-miR-765	21	hsa-miR-765	MIMAT0003945	21	UGGAGGAGAAGGAAGGUGAUG	1
mfa-miR-16-2-3p	22	hsa-miR-16-2-3p	MIMAT0004518	22	CCAAUAUUACUGUGCUGCUUUA	1
mfa-miR-6131	19	hsa-miR-6131	MIMAT0024615	19	GGCUGGUCAGAUGGGAGUG	1
mfa-miR-1-1-5p	23	hsa-miR-1-5p	MIMAT0031892	22	ACAUACUUCUUUAUAUGCCCAU	1
mfa-miR-657	23	hsa-miR-657	MIMAT0003335	23	GGCAGGUUCUCACCCUCUCUAGG	1
mfa-miR-638	25	hsa-miR-638	MIMAT0003308	25	AGGGAUCGCGGGCGGGUGGCGGCCU	1
mfa-miR-211	22	hsa-miR-204-5p	MIMAT0000265	22	UUCCCUUUGUCAUCCUAUGCCU	1
mfa-miR-548d-3p	22	hsa-miR-548d-3p	MIMAT0003323	22	CAAAAACCACAGUUUCUUUUGC	1
mfa-miR-107-3p	23	hsa-miR-103a-3p	MIMAT0000101	23	AGCAGCAUUGUACAGGGCUAUGA	1
mfa-miR-920	20	hsa-miR-920	MIMAT0004970	20	GGGGAGCUGUGGAAGCAGUA	1
mfa-miR-644	19	hsa-miR-644a	MIMAT0003314	19	AGUGUGGCUUUCUUAGAGC	1
mfa-miR-299-3p	22	hsa-miR-299-3p	MIMAT0000687	22	UAUGUGGGAUGGUAAACCGCUU	1
mfa-miR-552	21	hsa-miR-552-3p	MIMAT0003215	21	AACAGGUGACUGGUUAGACAA	1
mfa-miR-576-5p	22	hsa-miR-576-5p	MIMAT0003241	22	AUUCUAAUUUCUCCACGUCUUU	1
mfa-miR-650c	18	hsa-miR-650	MIMAT0003320	21	AGGAGGCAGCGCUCUCAG	1
mfa-miR-380-3p	22	hsa-miR-380-3p	MIMAT0000735	22	UAUGUAAUAUGGUCCACAUCUU	1
mfa-miR-376a-1-5p	23	hsa-miR-376a-5p	MIMAT0003386	22	GUAGAUUCUCCUUCUAUGAGUA	1
mfa-miR-942-3p	22	hsa-miR-942-3p	MIMAT0026734	22	CACAUGGCCGAAACAGAGAAGU	1
mfa-miR-578	21	hsa-miR-578	MIMAT0003243	21	CUUCUUGUGCUCUAGGAUUGU	1
mfa-miR-329-2-5p	22	hsa-miR-329-5p	MIMAT0026555	23	GAGGUUUUCUGGGUUUCUGUUU	1
mfa-miR-875-3p	21	hsa-miR-875-3p	MIMAT0004923	21	CCUGGAAACACUGAGGUUGUG	1
mfa-miR-643	22	hsa-miR-643	MIMAT0003313	22	ACUUGUAUGCUAGCUCAGGUAG	1
mfa-miR-450a-1-3p	22	hsa-miR-450a-1-3p	MIMAT0022700	22	AUUGGGAACAUUUUGCAUGUAU	1
mfa-miR-762	22	hsa-miR-762	MIMAT0010313	22	GGGGCUGGGGCCGGGGCCGAGC	1
mfa-miR-676-3p	21	hsa-miR-676-3p	MIMAT0018204	21	CUGUCCUAAGGUUGUUGAGUU	1
mfa-miR-4716	22	hsa-miR-4716-3p	MIMAT0019827	22	AAGGGGGAAGGAAACAUGGAGA	1
mfa-miR-1185-3p	20	hsa-miR-1185-2-3p	MIMAT0022713	22	UAUACAGGGGGAGACUCUCA	1
mfa-miR-567	23	hsa-miR-567	MIMAT0003231	23	AGUAUGUUCUUCCAGGACAGAAC	1
mfa-miR-6505-3p	21	hsa-miR-6505-3p	MIMAT0025467	21	UGACUUCUACCUCUUCCAAAG	1
mfa-miR-422a	22	hsa-miR-422a	MIMAT0001339	22	ACUGGACUUAGGGUCAGAAGGC	1
mfa-miR-524-5p	22	hsa-miR-524-5p	MIMAT0002849	22	CUACAAAGGGAAGCACUUUCUC	1
mfa-miR-494-5p	23	hsa-miR-494-5p	MIMAT0026607	23	AGGUUGUCCGUGUUGUCUUCUCU	1
mfa-miR-133b-3p	22	hsa-miR-133a-3p	MIMAT0000427	22	UUUGGUCCCCUUCAACCAGCUG	1
mfa-miR-758-3p	22	hsa-miR-758-3p	MIMAT0003879	22	UUUGUGACCUGGUCCACUAACC	1
mfa-miR-579	23	hsa-miR-579-3p	MIMAT0003244	23	UUCAUUUGGUAUAAACCGCGAUU	1
mfa-miR-605	23	hsa-miR-605-5p	MIMAT0003273	23	UAAAUCCCAUGGUGCCUUCUCCU	1
mfa-miR-583	21	hsa-miR-583	MIMAT0003248	21	CAAAGAGGAAGGUCCCAUUAC	1
mfa-miR-648	19	hsa-miR-648	MIMAT0003318	19	AAGUGUGCAGGGCACUGGU	1
mfa-miR-581	21	hsa-miR-581	MIMAT0003246	21	UCUUGUGUUCUCUAGAUCAGU	1
mfa-miR-19b	23	hsa-miR-19a-3p	MIMAT0000073	23	UGUGCAAAUCUAUGCAAAACUGA	1
mfa-miR-541-3p	22	hsa-miR-541-3p	MIMAT0004920	22	UGGUGGGCACAGAAUCUGGACU	1
mfa-miR-890-5p	20	hsa-miR-890	MIMAT0004912	21	UACUUGGAAAGGCAUCAGUU	1
mfa-miR-524-3p	22	hsa-miR-524-3p	MIMAT0002850	21	GAAGGCGCUUCCCUUUGGAGU-	2	1
mfa-miR-4703-5p	22	hsa-miR-4703-5p	MIMAT0019801	23	UAGCAAUACAGUACAAAUAUAGU	2	1
mfa-miR-6827-5p	23	hsa-miR-6827-5p	MIMAT0027554	22	-UGGGAGCCAUGAGGGUCUGUGC	2	1
mfa-miR-571	20	hsa-miR-571	MIMAT0003236	21	UGAGUUGGCCAUCUGAGUGAG	2	1
mfa-miR-4766-3p	22	hsa-miR-4766-3p	MIMAT0019918	21	AUAGCAAUUGCUCUUUUGGAA-	2	1
mfa-miR-3146	23	hsa-miR-3146	MIMAT0015018	22	CAUGCUAGGAUAGAAAGAAUGG-	2	1
mfa-miR-1283	20	hsa-miR-1283	MIMAT0005799	22	UCUACAAAGGAAAGCGCUUUCU	2	2
mfa-miR-4703-3p	22	hsa-miR-4703-3p	MIMAT0019802	22	UGUAGUUGUAUUGUAUUGCCAC-	2	2
mfa-miR-519a-3p	25	hsa-miR-519a-3p	MIMAT0002869	22	AAAGUGCAUCCUUUUAGAGUGU---	2	3
mfa-miR-548g-3p	22	hsa-miR-548g-3p	MIMAT0005912	22	---AAAACUGUAAUUACUUUUGUAC	2	6
mfa-miR-6790-3p	22	hsa-miR-6790-3p	MIMAT0027481	21	CGACCUCGGCGACCCCUCACU------	2	11
mfa-miR-548d-5p	22	hsa-miR-548d-5p	MIMAT0004812	22	----AAAA--GUAAUUGUGGU-UUUUGCC	2	14
mfa-miR-549a	21	hsa-miR-549a	MIMAT0003333	21	UGACAACUAUGGAUGAGCUCU-------------	2	26
mfa-miR-517b	22	hsa-miR-519b-3p	MIMAT0002837	22	AAAGUGCAUCCUUUUAGAGGUU	2
mfa-miR-922	23	hsa-miR-922	MIMAT0004972	23	GCAGCAGAGAAUAGGACUACGUC	2
mfa-miR-518e	22	hsa-miR-520g-3p	MIMAT0002858	24	AAAGUGCUUCCCUUUAGAGUGU	2
mfa-miR-587	21	hsa-miR-587	MIMAT0003253	21	UUUCCAUAGGUGAUGAGUCAC	2
mfa-miR-624	21	hsa-miR-624-3p	MIMAT0004807	21	CACAAGGUAUUGGUAUUACCU	2
mfa-miR-512-5p	23	hsa-miR-512-5p	MIMAT0002822	23	CACUCAGCCUUGAGGGCACUUUC	2
mfa-miR-3145-5p	22	hsa-miR-3145-5p	MIMAT0019205	22	AACUCCAAACACUCAAAACUCA	2
mfa-miR-944	22	hsa-miR-944	MIMAT0004987	22	AAAUUAUUGUACAUCGGAUGAG	2
mfa-miR-298	24	hsa-miR-298	MIMAT0004901	24	AGCAGAAGCAGGGAGGUUCUCCCA	2
mfa-miR-518g-5p	23	hsa-miR-522-5p	MIMAT0005451	22	CUCUAGAGGGAAGCGCUUUCUG	2
mfa-miR-518f	21	hsa-miR-518e-3p	MIMAT0002861	21	AAAGCGCUUCCCUUCAGAGUG	2
mfa-miR-1304	22	hsa-miR-1304-5p	MIMAT0005892	22	UUUGAGGCUACAGUGAGAUGUG	2
mfa-miR-580	22	hsa-miR-580-3p	MIMAT0003245	22	UUGAGAAUGAUGAAUCAUUAGG	2
mfa-miR-548a	22	hsa-miR-548a-3p	MIMAT0003251	22	CAAAACUGGCAAUUACUUUUGC	2
mfa-miR-616	16	hsa-miR-616-5p	MIMAT0003284	22	AAACCCUUCAGUGACU	2
mfa-miR-509	23	hsa-miR-509-3p	MIMAT0002881	22	UGAUUGGUACGUCUGUGGGUAG	2
mfa-miR-517a	22	hsa-miR-519a-3p	MIMAT0002869	22	AAAGUGCAUCCUUUUAGAGUGU	2
mfa-miR-563	19	hsa-miR-563	MIMAT0003227	19	AGGUUGACAUACGUUUCCC	2
mfa-miR-508-3p	23	hsa-miR-508-3p	MIMAT0002880	23	UGAUUGUAGCCUUUUGGAGUAGA	2
mfa-miR-513b	22	hsa-miR-513c-5p	MIMAT0005789	22	UUCUCAAGGAGGUGUCGUUUAU	2
mfa-miR-556-3p	22	hsa-miR-556-3p	MIMAT0004793	22	AUAUUACCAUUAGCUCAUCUUU	2
mfa-miR-891b-5p	22	hsa-miR-891a-5p	MIMAT0004902	22	UGCAACGAACCUGAGCCACUGA	2
mfa-miR-199a	23	hsa-miR-199b-5p	MIMAT0000263	23	CCCAGUGUUUAGACUAUCUGUUC	2
mfa-let-7f-3p	22	hsa-let-7b-3p	MIMAT0004482	22	CUAUACAACCUACUGCCUUCCC	2
mfa-miR-378a	21	hsa-miR-378f	MIMAT0018932	20	ACUGGACUUGGAGCCAGAAG	2
mfa-miR-553	21	hsa-miR-553	MIMAT0003216	21	AAAACGGUGAGAUUUUGUUUU	2
mfa-miR-650b	21	hsa-miR-650	MIMAT0003320	21	AGGAGGCAGCGCUCUCAGGAC	2
mfa-let-7d	22	hsa-let-7a-5p	MIMAT0000062	22	UGAGGUAGUAGGUUGUAUAGUU	2
mfa-miR-512-3p	22	hsa-miR-512-3p	MIMAT0002823	22	AAGUGCUGUCAUAGCUGAGGUC	2
mfa-miR-518a-3p	21	hsa-miR-518a-3p	MIMAT0002863	22	GAAAGCGCUUCCCUUUGCUGGA	3	1
mfa-miR-548j-5p	21	hsa-miR-548j-5p	MIMAT0005875	22	AAAAGUAAUUGCGGUCUUUGGU	3	1
mfa-miR-500b-5p	23	hsa-miR-500b-5p	MIMAT0016925	18	-AAUCCUUGCUACCUGGGU----	3	5
mfa-miR-548b	22	hsa-miR-548h-3p	MIMAT0022723	23	CAAAAACCGCAAUUACUUUUGC	3
mfa-miR-543-5p	22	hsa-miR-495-5p	MIMAT0022924	22	GAAGUUGCCCAUGUUAUUUUCG	3
mfa-miR-1227	20	hsa-miR-1227-5p	MIMAT0022941	17	GUGGGGCCAGGCGGUGG	3
mfa-miR-570	22	hsa-miR-570-3p	MIMAT0003235	22	CGAAAACAGCAAUUACCUUUGC	3
mfa-miR-937	22	hsa-miR-937-3p	MIMAT0004980	22	AUCCGCGCUCUGACUCUCUGCC	3
mfa-miR-890-3p	22	hsa-miR-892c-3p	MIMAT0025858	22	CACUGUUUCCUUUCUGAGUGGA	3
mfa-miR-661	24	hsa-miR-661	MIMAT0003324	24	UGCCUGGGUCUCUGGCCUGCGCGU	3
mfa-miR-520g	24	hsa-miR-520h	MIMAT0002867	22	ACAAAGUGCUUCCCUUUAGAGU	3
mfa-miR-151-5p	21	hsa-miR-151b	MIMAT0010214	18	UCGAGGAGCUCACAGUCU	3
mfa-miR-518d-5p	22	hsa-miR-518d-5p	MIMAT0005456	22	CUCUAGAGGGAAGCACUUUCUG	3
mfa-miR-513a	22	hsa-miR-513c-5p	MIMAT0005789	22	UUCUCAAGGAGGUGUCGUUUAU	3
mfa-miR-526b	23	hsa-miR-522-5p	MIMAT0005451	22	CUCUAGAGGGAAGCGCUUUCUG	3
mfa-miR-1255a-5p	21	hsa-miR-1255b-5p	MIMAT0005945	22	CGGAUGAGCAAAGAAAGUGGU	3
mfa-miR-302b	23	hsa-miR-302a-3p	MIMAT0000684	23	UAAGUGCUUCCAUGUUUUGGUGA	3
mfa-miR-573	24	hsa-miR-573	MIMAT0003238	24	CUGAAGUGAUGUGUAACUGAUCAG	3
mfa-miR-548i-5p	22	hsa-miR-570-5p	MIMAT0022707	22	AAAGGUAAUUGCAGUUUUUCCC	3
mfa-miR-98	22	hsa-let-7b-5p	MIMAT0000063	22	UGAGGUAGUAGGUUGUGUGGUU	3
mfa-miR-516b	22	hsa-miR-516a-5p	MIMAT0004770	23	UUCUCGAGGAAAGAAGCACUUU	3
mfa-miR-523a	21	hsa-miR-518e-3p	MIMAT0002861	21	AAAGCGCUUCCCUUCAGAGUG	3
mfa-miR-519b	23	hsa-miR-517a-3p	MIMAT0002852	22	AUCGUGCAUCCCUUUAGAGUGU	3
mfa-miR-548c	22	hsa-miR-548h-3p	MIMAT0022723	23	CAAAAACCGCAAUUACUUUUGC	3
mfa-miR-517c	21	hsa-miR-519a-3p	MIMAT0002869	22	AAAGUGCAUCCUUUUAGAGUG	3
mfa-miR-891b-3p	22	hsa-miR-891a-3p	MIMAT0026717	22	AGUGGCACAUGUUUGUUGUGAG	3
mfa-miR-519c	22	hsa-miR-519b-3p	MIMAT0002837	22	AAAGUGCAUCCUUUUAGAGGUU	3
mfa-miR-302c	23	hsa-miR-302a-3p	MIMAT0000684	23	UAAGUGCUUCCAUGUUUUGGUGA	3
mfa-miR-516a-3p	18	hsa-miR-516a-3p	MIMAT0006778	18	UGCUUCCUUUCAGAGGGU	3
mfa-miR-1-2-5p	23	hsa-miR-1-5p	MIMAT0031892	22	ACAUACUUCUUUAUAUGCCCAU	3
mfa-miR-548e	22	hsa-miR-548h-3p	MIMAT0022723	23	CAAAAACCGCAAUUACUUUUGC	3
mfa-miR-525	21	hsa-miR-522-5p	MIMAT0005451	22	CUCUAGAGGGAAGCGCUUUCU	3
mfa-miR-548f	21	hsa-miR-548t-3p	MIMAT0022730	25	AAAAACCACAAUUACUUUUGC	3
mfa-miR-3173	23	hsa-miR-3173-3p	MIMAT0015048	22	AAAGGAGGAAAUAGGCAGGCCA	3
mfa-miR-302d	23	hsa-miR-302a-3p	MIMAT0000684	23	UAAGUGCUUCCAUGUUUUGGUGA	3
mfa-miR-518d-3p	21	hsa-miR-518d-3p	MIMAT0002864	21	CAAAGCGCUUCCCUUUGGAGC-	4	2
mfa-miR-548g-5p	22	hsa-miR-548g-5p	MIMAT0022722	23	UGCAAAAGUAAUUGCAGUUUUUG---	4	7
mfa-miR-938	22	hsa-miR-938	MIMAT0004981	22	UGCCCUUAAAGGUGAACCCAGU	4
mfa-miR-557	23	hsa-miR-557	MIMAT0003221	23	GUUUGCACGGGUGGGCCUUGUCU	4
mfa-miR-639	23	hsa-miR-639	MIMAT0003309	23	AUCGCUGCGGUUGCGAGCGCUGU	4
mfa-miR-548h-5p	22	hsa-miR-548h-5p	MIMAT0005928	22	AAAAGUAAUCGCGGUUUUUGUC	4
mfa-miR-548h-3p	22	hsa-miR-548h-3p	MIMAT0022723	23	CAAAAACCGCAAUUACUUUUGCA	5	1
mfa-miR-7207-5p	20
mfa-miR-7170-3p	21
mfa-miR-7182-5p	22
mfa-miR-7180-5p	21
mfa-miR-1232	21
mfa-miR-7192-3p	22
mfa-miR-650d	21
mfa-miR-7173-5p	19
mfa-miR-7204-5p	21
mfa-miR-3938-5p	22
mfa-miR-181b-1-3p	19
mfa-miR-7187-5p	21
mfa-miR-6529-3p	22
mfa-miR-7191-5p	19
mfa-miR-7180-3p	21
mfa-miR-7181-3p	22
mfa-miR-7168-5p	22
mfa-miR-7175-3p	23
mfa-miR-7201-5p	22
mfa-miR-3577-5p	24
mfa-miR-7191-3p	21
mfa-miR-3938-3p	22
mfa-miR-7202-3p	21
mfa-miR-7183-5p	22
mfa-miR-137-5p	24
mfa-miR-7170-5p	22
mfa-miR-1230	20
mfa-miR-1262-3p	22
mfa-miR-7190-3p	18
mfa-miR-7178-5p	22
mfa-miR-133d-3p	22
mfa-miR-7185-5p	22
mfa-miR-7176-3p	22
mfa-miR-7177-3p	22
mfa-miR-103-5p	25
mfa-miR-153-1-5p	21
mfa-miR-7187-3p	22
mfa-miR-7169-3p	21
mfa-miR-124a-3p	22
mfa-miR-135a-2-3p	22
mfa-miR-3059-3p	21
mfa-miR-101-2-5p	23
mfa-miR-365-2-5p	23
mfa-miR-7197-3p	19
mfa-miR-625	21
mfa-miR-7196-3p	22
mfa-miR-7195-3p	23
mfa-miR-549b-5p	22
mfa-miR-7208-3p	21
mfa-miR-7203-5p	23
mfa-miR-549b-3p	22
mfa-miR-1245-5p	20
mfa-miR-7166-5p	22
mfa-miR-7200-3p	23
mfa-miR-7163-5p	19
mfa-miR-7186-3p	22
mfa-miR-7193-3p	21
mfa-miR-1262-5p	22
mfa-miR-7199-5p	21
mfa-miR-7171-5p	22
mfa-miR-5697-3p	21
mfa-miR-7178-3p	21
mfa-miR-24-5p	23
mfa-miR-365-1-5p	23
mfa-miR-1235	21
mfa-miR-7166-3p	23
mfa-miR-7204-3p	21
mfa-miR-101-1-5p	23
mfa-miR-3577-3p	22
mfa-miR-7183-3p	22
mfa-miR-592-3p	21
mfa-miR-519e	22
mfa-miR-7185-3p	22
mfa-miR-7164-5p	22
mfa-miR-7196-5p	22
mfa-miR-518g-3p	23
mfa-miR-7181-5p	22
mfa-miR-7174-3p	22
mfa-miR-7207-3p	20
mfa-miR-449a-3p	22
mfa-miR-1323-3p	21
mfa-miR-3059-5p	22
mfa-miR-7203-3p	20
mfa-miR-7206-5p	22
mfa-miR-7169-5p	21
mfa-miR-7188-3p	23
mfa-miR-7205-3p	22
mfa-miR-7197-5p	21
mfa-miR-7202-5p	21
mfa-miR-7189-5p	22
mfa-miR-7179-5p	22
mfa-miR-7200-5p	22
mfa-miR-7177-5p	22
mfa-miR-7186-5p	22
mfa-miR-133b-5p	20
mfa-miR-7182-3p	22
mfa-miR-7167-5p	18
mfa-miR-1240	22
mfa-miR-7164-3p	21
mfa-miR-7205-5p	25
mfa-miR-7206-3p	22
mfa-miR-7201-3p	22
mfa-miR-7199-3p	22
mfa-miR-7167-3p	18
mfa-miR-550-3p	20
mfa-miR-7165-3p	20
mfa-miR-3167-3p	21
mfa-miR-7165-5p	23
mfa-miR-7173-3p	19
mfa-miR-7171-3p	22
mfa-miR-934-3p	22
mfa-miR-7188-5p	22
mfa-miR-7184-5p	23
mfa-miR-7168-3p	22
mfa-miR-429-5p	21
mfa-miR-133a	21
mfa-miR-7198-3p	22
mfa-miR-1243-5p	21
mfa-miR-1255b	22
mfa-miR-6529-5p	21
mfa-miR-7174-5p	22
mfa-miR-7195-5p	22
mfa-miR-1245-3p	20
mfa-miR-7194-5p	21
mfa-miR-7190-5p	18
mfa-miR-7179-3p	22
mfa-miR-7198-5p	24
mfa-miR-1243-3p	21
mfa-miR-7172-3p	21
mfa-miR-7172-5p	20
mfa-miR-1239	22
mfa-miR-3151	22
mfa-miR-7192-5p	23
mfa-miR-577-3p	22
mfa-miR-7184-3p	23
mfa-miR-7175-5p	27
mfa-miR-5697-5p	22
mfa-miR-599-5p	22
mfa-miR-7189-3p	22
mfa-miR-7193-5p	22
mfa-miR-1255a-3p	22
mfa-miR-3140	21
mfa-miR-1241	22
mfa-miR-135a-1-3p	22
mfa-miR-7194-3p	21
mfa-miR-7176-5p	22
mfa-miR-7208-5p	21
mfa-miR-3167-5p	24
mfa-miR-7163-3p	22
mfa-miR-548i-3p	22
