# Supplementary material for: Identification of microRNAs in Macaca fascicularis (Cynomolgus Monkey) by Homology Search and Experimental Validation by Small RNA-Seq and RT-qPCR Using Kidney Cortex Tissues
Source: PLoS One. 2015 Nov 12;10(11):e0142708. doi: 10.1371/journal.pone.0142708 (PMC4642959; doi:10.1371/journal.pone.0142708)
Supplement: S5 Table — (XLSX) [file pone.0142708.s005.xlsx]

## Sheet: S Table 5
Supplementary Table 5. Comparison of M. fascicularis stem-loop miRNA sequences Vs H. sapiens stem-Loop miRNA sequences.
M. fascicularis mature miRNA name (proposed ID)	H. sapiens stem-loop miRNA name	H. sapiens stem-loop miRNA start	H. sapiens stem-loop miRNA strand	H. sapiens stem-loop miRNA sequence Mismatches with M. fascicularis in lower case	M. fascicularis / H. sapiens Mismatches
mfa-miR-101-1-5p	hsa-mir-101-1	10	+	UCAGUUAUCACAGUGCUGAUGCU	0
mfa-miR-101-2-5p	hsa-mir-101-2	12	+	UCGGUUAUCAUGGUACCGAUGCU	0
mfa-miR-103-5p	hsa-mir-103a-1	9	+	UCGGCUUCUUUACAGUGCUGCCUUG	0
mfa-miR-103-5p	hsa-mir-103b-1	38	-	UCGGCUUCUUUACAGUGCUGCCUUG	0
mfa-miR-1243-3p	hsa-mir-1243	4	+	AAACUGGAUCAAUUAUAGGAG	0
mfa-miR-1245-3p	hsa-mir-1245a	7	-	GAUGAUCUAAAGGCCUAUAC	1
mfa-miR-1245-3p	hsa-mir-1245b	45	+	GAUGAUCUAAAGGCCUAUAC	1
mfa-miR-124a-3p	hsa-mir-124-1	52	+	UUAAGGCACGCGGUGAAUGCCA	0
mfa-miR-124a-3p	hsa-mir-124-3	52	+	UUAAGGCACGCGGUGAAUGCCA	0
mfa-miR-124a-3p	hsa-mir-124-2	61	+	UUAAGGCACGCGGUGAAUGCCA	0
mfa-miR-1255b	hsa-mir-1255b-1	1	+	UACGGAUgAGCAAAGAAAGUGG	1
mfa-miR-1255b	hsa-mir-1255b-2	4	+	UACGGAUgAGCAAAGAAAGUGG	1
mfa-miR-1262-3p	hsa-mir-1262	12	+	UGAUGGGUGAAUUUGUAGAAGG	0
mfa-miR-1323-3p	hsa-mir-1323	46	+	AAAGUGCACCCAGUUUUGGGG	0
mfa-miR-133a	hsa-mir-133a-2	61	+	UGGUCCCCUUCAACCAGCUGU	0
mfa-miR-133a	hsa-mir-133a-1	55	+	UGGUCCCCUUCAACCAGCUGU	0
mfa-miR-133b-5p	hsa-mir-133b	31	+	UGGUCAAACGGAACCAAGUC	0
mfa-miR-133d-3p	hsa-mir-133a-2	60	+	UUGGUCCCCUUCAACCAGCUGU	0
mfa-miR-133d-3p	hsa-mir-133a-1	54	+	UUGGUCCCCUUCAACCAGCUGU	0
mfa-miR-135a-1-3p	hsa-mir-135a-1	55	+	AUAUAGGGAUUGGAGCCGUGGC	0
mfa-miR-135a-2-3p	hsa-mir-135a-2	61	+	AUGUAGGGAUGGAAGCCAUGAA	0
mfa-miR-137-5p	hsa-mir-137	23	+	ACGGGUAUUCUUGGGUGGAUAAUA	0
mfa-miR-153-1-5p	hsa-mir-153-1	17	+	UCAUUUUUGUGAUCUGCAGCU	0
mfa-miR-181b-1-3p	hsa-mir-181b-1	79	+	ACUGAACAAUGAAUGCAAC	0
mfa-miR-24-5p	hsa-mir-24-1	6	+	GUGCCUACUGAGCUGAUAUCAGU	0
mfa-miR-3140	hsa-mir-3140	57	+	AAGAGCUUUUGGGAAUUCAGG	0
mfa-miR-3167-3p	hsa-mir-3167	53	+	AAGGAUUUCAGAAAUACUGGU	0
mfa-miR-3167-5p	hsa-mir-3167	15	+	CAGUAUUUCUGAAAUUCUUUUUUC	1
mfa-miR-365-1-5p	hsa-mir-365a	15	+	GAGGGACUUUUGGGGGCAGAUGU	0
mfa-miR-365-2-5p	hsa-mir-365b	28	+	GAGGGACUUUCAGGGGCAGCUGU	0
mfa-miR-3938-5p	hsa-mir-3938	23	+	AGAUUAUCUACAAGGGAAUUUU	0
mfa-miR-429-5p	hsa-mir-429	16	+	GUCUUACCAGACAUGGUUAGA	1
mfa-miR-449a-3p	hsa-mir-449a	56	+	CgGCUAACAUGCAACUGCUGUC	1
mfa-miR-549b-3p	hsa-mir-549a	24	-	GACAACUAUGGAUGAGCUCUCA	0
mfa-miR-549b-5p	hsa-mir-549a	26	+	AGAGCUCAUCCAUAgUUGUCAc	2
mfa-miR-550-3p	hsa-mir-550b-2	15	-	CUUACUCCCUCAGGCACAUC	1
mfa-miR-550-3p	hsa-mir-550a-2	64	+	CUUACUCCCUCAGGCACAUC	1
mfa-miR-550-3p	hsa-mir-550a-3	63	+	CUUACUCCCUCAGGCACAUC	1
mfa-miR-550-3p	hsa-mir-550b-1	15	-	CUUACUCCCUCAGGCACAUC	1
mfa-miR-550-3p	hsa-mir-550a-1	64	+	CUUACUCCCUCAGGCACAUC	1
mfa-miR-5697-5p	hsa-mir-5697	12	+	AAGUAGUUUCAUGAUAAAGGGU	0
mfa-miR-577-3p	hsa-mir-577	52	+	GGUUUCAAUACUUUAUCUGCUC	0
mfa-miR-592-3p	hsa-mir-592	55	+	UCAUCACGUGGUGACGCAACA	0
mfa-miR-599-5p	hsa-mir-599	24	+	UUUGAUAAGCUGACAUGGGACA	0
mfa-miR-625	hsa-mir-625	15	-	GGACUaUAGAACUUUCcCCCU	2
mfa-miR-625	hsa-mir-625	51	+	GGACUaUAGAACUUUCcCCCU	2
mfa-miR-934-3p	hsa-mir-934	51	+	GAGUCUcCaGUAAUGGACGGGA	2
