# Supplementary material for: Identification of microRNAs in Macaca fascicularis (Cynomolgus Monkey) by Homology Search and Experimental Validation by Small RNA-Seq and RT-qPCR Using Kidney Cortex Tissues
Source: PLoS One. 2015 Nov 12;10(11):e0142708. doi: 10.1371/journal.pone.0142708 (PMC4642959; doi:10.1371/journal.pone.0142708)
Supplement: S6 Table — (XLSX) [file pone.0142708.s006.xlsx]

## Sheet: S Table 6
Supplementary table 6. Comparison of M. fascicularis stem-loop miRNAs Vs H. sapiens genome
M. fascicularis stem-loop miRNA Internal ID	M. fascicularis stem-loop length	H. sapiens genomic accession number	H. sapiens chromosome	Chrom strand	M. fascicularis stem-loop Start	M. fascicularis stem-loop end	H. sapiens genomic start	H. sapiens genomic end	Mismatches M. fascicularis/H. sapiens	Identity	Alignment length
mml-mir-3059:NC_022282.1:90247098-90247156	59	NC_000012.12	Chr12	+	1	59	86745078	86745136	0	100	100
mml-mir-7163:NC_022282.1:3655730-3655776	47	NC_000012.12	Chr12	-	1	47	9347705	9347751	0	100	100
mml-mir-7178:NC_022272.1:29578948-29579010	63	NC_000001.11	Chr1	+	1	63	171591083	171591145	0	100	100
mml-mir-7188:NC_022275.1:40665186-40665244	59	NC_000006.12	Chr6	+	1	59	136343193	136343251	0	100	100
mml-mir-7177:NC_022272.1:22636240-22636310	71	NC_000001.11	Chr1	+	1	71	164589509	164589579	1	98.6	100
mml-mir-7198:NC_022279.1:85663355-85663411	57	NC_000008.11	Chr8	+	1	57	84408607	84408663	1	98.2	100
mml-mir-7208:NC_022292.1:125144860-125144913	54	NC_000023.11	ChrX	+	1	54	128319027	128319080	1	98.1	100
mml-mir-1243:NC_022276.1:112498036-112498146	111	NC_000004.12	Chr4	+	1	111	113106796	113106906	3	97.3	100
mml-mir-7166:NC_022287.1:76760710-76760772	63	NC_000017.11	Chr17	+	1	63	79401970	79402032	2	96.8	100
mml-mir-6529:NC_022273.1:152102636-152102696	61	NC_000003.12	Chr3	-	1	61	120084575	120084635	2	96.7	100
mml-mir-7170:NC_022288.1:92649049-92649109	61	NC_000013.11	Chr13	+	1	61	110237028	110237088	2	96.7	100
mml-mir-7181:NC_022291.1:44882063-44882123	61	NC_000016.10	Chr16	+	1	61	56864952	56865012	2	96.7	100
mml-mir-7193:NC_022278.1:84171245-84171303	59	NC_000014.9	Chr14	+	1	59	20632586	20632644	2	96.6	100
mml-mir-7183:NC_022273.1:182504544-182504600	57	NC_000003.12	Chr3	-	1	57	85615686	85615742	2	96.5	100
mml-mir-7202:NC_022280.1:125721380-125721435	56	NC_000010.11	Chr10	+	1	56	126387727	126387782	2	96.4	100
mml-mir-7169:NC_022288.1:23658311-23658361	51	NC_000013.11	Chr13	+	1	50	44442078	44442127	2	96.1	98.0392
mml-mir-7176:NC_022290.1:36005774-36005838	65	NC_000019.10	Chr19	+	1	65	35553831	35553895	3	95.4	100
mml-mir-1241:NC_022291.1:56084476-56084559	84	NC_000016.10	Chr16	+	1	84	67877657	67877740	4	95.2	100
mml-mir-7194:NC_022278.1:140495418-140495478	61	NC_000013.11	Chr13	+	1	61	49978708	49978768	3	95.1	100
mml-mir-3577:NC_022285.1:7589975-7590034	60	NC_000011.10	Chr11	-	2	60	66882812	66882870	3	95	98.3333
mml-mir-7165:NC_022287.1:79653681-79653740	60	NC_000017.11	Chr17	+	1	60	82024633	82024692	3	95	100
mml-mir-7192:NC_022278.1:53084475-53084541	67	NC_000015.10	Chr15	+	1	67	75012418	75012484	4	94	100
mml-mir-7167:NC_022287.1:33380561-33380623	63	NC_000017.11	Chr17	+	1	63	48048365	48048430	4	93.9	100
mml-mir-7199:NC_022280.1:94826557-94826616	60	NC_000010.11	Chr10	+	1	60	96128392	96128452	4	93.4	100
mml-mir-1245:NC_022283.1:78103360-78103416	57	NC_000002.12	Chr2	+	1	57	188978098	188978154	4	93	100
mml-mir-7173:NC_022289.1:10083513-10083568	56	NC_000018.10	Chr18	-	1	56	70020682	70020737	4	92.9	100
mml-mir-7175:NC_022290.1:35299689-35299744	56	NC_000019.10	Chr19	+	1	56	34889590	34889645	4	92.9	100
mml-mir-7186:NC_022274.1:172228117-172228169	53	NC_000007.14	Chr7	+	1	53	139227614	139227665	4	92.5	100
mml-mir-650d:NC_022281.1:28735129-28735220	92	NC_000022.11	Chr22	-	1	92	22856545	22856635	7	92.4	100
mml-mir-7187:NC_022275.1:47976507-47976571	65	NC_000006.12	Chr6	+	1	65	143449603	143449668	5	92.4	100
mml-mir-7206:NC_022292.1:17766855-17766918	64	NC_000023.11	ChrX	+	5	64	19868641	19868700	5	92.2	93.75
mml-mir-7164:NC_022283.1:65115698-65115747	50	NC_000002.12	Chr2	+	1	50	176149905	176149954	4	92	100
mml-mir-7168:NC_022288.1:22427834-22427893	60	NC_000013.11	Chr13	+	1	60	43250061	43250120	5	91.7	100
mml-mir-7201:NC_022280.1:100878642-100878700	59	NC_000010.11	Chr10	+	4	59	101902603	101902658	5	91.5	94.9153
mml-mir-7185:NC_022274.1:14021596-14021653	58	NC_000021.9	Chr21	-	4	58	32730987	32731041	5	91.4	94.8276
mml-mir-7200:NC_022280.1:66236935-66237001	67	NC_000010.11	Chr10	-	4	67	69458672	69458735	6	91	95.5224
mml-mir-1235:NC_022279.1:145571308-145571381	74	NC_000008.11	Chr8	+	1	74	143927336	143927409	7	90.5	100
mml-mir-1230:NW_005093626.1:26822-26894	73	NC_000008.11	Chr8	+	1	73	143991805	143991877	7	90.4	100
mml-mir-518g:NC_022290.1:54558700-54558758	59	NC_000019.10	Chr19	+	1	59	53729853	53729911	6	89.8	100
mml-mir-1240:NC_022283.1:108913662-108913744	83	NC_000002.12	Chr2	+	1	83	219224023	219224105	9	89.2	100
mml-mir-7184:NC_022274.1:92685038-92685101	64	NC_000007.14	Chr7	-	1	60	28021816	28021875	7	89.1	93.75
mml-mir-7190:NC_022276.1:98845416-98845487	72	NC_000004.12	Chr4	+	1	71	99563595	99563664	8	88.9	98.6111
mml-mir-7191:NW_005093478.1:332835-332914	80	NC_000022.11	Chr22	+	6	78	23903381	23903453	9	88.8	91.25
mml-mir-7195:NC_022278.1:141973102-141973163	62	NC_000014.9	Chr14	+	5	62	77244291	77244348	7	88.7	93.5484
mml-mir-3151:NC_022279.1:104324356-104324463	108	NC_000008.11	Chr8	+	3	108	103154602	103154706	13	88	98.1481
mml-mir-519e:NC_022290.1:54506871-54506980	110	NC_000019.10	Chr19	+	1	110	53678996	53679101	15	86.4	100
