# Supplementary material for: Identification of microRNAs in Macaca fascicularis (Cynomolgus Monkey) by Homology Search and Experimental Validation by Small RNA-Seq and RT-qPCR Using Kidney Cortex Tissues
Source: PLoS One. 2015 Nov 12;10(11):e0142708. doi: 10.1371/journal.pone.0142708 (PMC4642959; doi:10.1371/journal.pone.0142708)
Supplement: S7 Table — MiRNA reads were counted from 3 kidney cortex tissues. MiRNA having reads ≥ 15 were considered as genuine—With this criterion, a total of 432 mature miRNAs were identified. (XLSX) [file pone.0142708.s007.xlsx]

## Sheet: S Table 7
Supplementary Table 7. Mapping reads from 3 kidney cortex samples (K1, K2 and K3) to M. fascicularis miRNAs with 0 mismatch. MiRNA reads were counted from 3 kidney cortex tissues. MiRNA having reads ≥15 were considered as genuine - With this criterion, a total of 432 mature miRNAs were identified.
M.fascicularis miRNA	K1	K2	K3	Sum of the K1, K2 and K3
mfa-miR-10b-5p	394199	419154	398890	1212243
mfa-miR-30a-5p	244729	282299	320795	847823
mfa-miR-204-5p	203899	252235	171914	628048
mfa-miR-30c-5p	205671	207536	214481	627688
mfa-miR-26a-5p	230269	231421	148587	610277
mfa-miR-126	214620	187952	161368	563940
mfa-miR-29b-3p	156693	200507	161485	518685
mfa-let-7f-5p	181810	150790	117652	450252
mfa-let-7a-5p	214356	160438	70043	444837
mfa-miR-10a-5p	142242	140090	150550	432882
mfa-miR-30d-5p	97205	161512	144792	403509
mfa-miR-29c-3p	107826	129344	131385	368555
mfa-miR-145-5p	85220	124945	150338	360503
mfa-miR-125b-5p	92116	108387	151099	351602
mfa-miR-125a-5p	82583	106818	112604	302005
mfa-let-7g-5p	102598	93020	69687	265305
mfa-miR-19b	68568	83797	69704	222069
mfa-miR-101-3p	62530	67042	60228	189800
mfa-miR-21-5p	63710	66478	59560	189748
mfa-miR-23b-3p	78233	97506	12721	188460
mfa-miR-29a-3p	60794	57837	60487	179118
mfa-miR-27b-3p	68131	62925	47268	178324
mfa-miR-424-5p	28744	59520	57761	146025
mfa-miR-200a-3p	51394	47515	33894	132803
mfa-miR-429-3p	38396	49389	30177	117962
mfa-miR-103-3p	45567	66947	5394	117908
mfa-miR-16-5p	38800	42720	29837	111357
mfa-miR-23a-3p	44946	49971	8209	103126
mfa-miR-24-3p	33053	30695	37131	100879
mfa-miR-199a-3p	30576	38242	24864	93682
mfa-miR-100-5p	22779	27696	36079	86554
mfa-miR-27a-3p	31701	28790	22296	82787
mfa-miR-143-3p	34745	23441	24193	82379
mfa-miR-30b-5p	28013	29374	23482	80869
mfa-miR-191-5p	17027	34253	29528	80808
mfa-miR-30e-5p	22957	23613	22261	68831
mfa-miR-26b-5p	23915	23180	19014	66109
mfa-miR-99a-5p	14741	25311	25816	65868
mfa-miR-194-5p	21089	20891	20777	62757
mfa-miR-107-3p	25493	31656	1886	59035
mfa-miR-451	18812	18363	21313	58488
mfa-miR-192-5p	20150	18065	17251	55466
mfa-miR-15a-5p	19441	21763	13815	55019
mfa-miR-148a-3p	21102	17655	15833	54590
mfa-let-7b-5p	22351	17892	12125	52368
mfa-miR-151-5p	17004	16931	17827	51762
mfa-let-7e-5p	19870	23305	7482	50657
mfa-miR-22	14394	14225	15481	44100
mfa-miR-199a	12746	14386	12022	39154
mfa-miR-199a-5p	12746	14386	12022	39154
mfa-miR-99b-5p	8170	13323	17164	38657
mfa-let-7d	14284	13486	9807	37577
mfa-miR-106b-5p	12796	14767	9972	37535
mfa-miR-218-5p	9936	15576	11289	36801
mfa-miR-342-3p	11872	6750	17534	36156
mfa-miR-181a-5p	9455	15398	11039	35892
mfa-miR-660-5p	9819	13604	11091	34514
mfa-let-7c-5p	14543	14113	4740	33396
mfa-let-7i-5p	12350	7957	6944	27251
mfa-miR-19a-3p	8482	10422	7786	26690
mfa-miR-15b-5p	8964	12957	4694	26615
mfa-miR-30a-3p	6926	9690	8591	25207
mfa-miR-378a	7513	9858	7264	24635
mfa-miR-365-3p	7915	10324	5146	23385
mfa-miR-489-3p	4590	9271	9174	23035
mfa-miR-190a-5p	8622	7705	5353	21680
mfa-miR-339-5p	5493	6160	9338	20991
mfa-miR-34a-5p	6971	9029	4821	20821
mfa-miR-17-5p	6089	7953	6731	20773
mfa-miR-92a-3p	6027	7306	7200	20533
mfa-miR-374b-5p	6353	7238	6707	20298
mfa-miR-221-3p	9277	9334	1592	20203
mfa-miR-98	7609	6029	5199	18837
mfa-miR-195-5p	6711	5891	6146	18748
mfa-miR-139-5p	5542	5533	6489	17564
mfa-miR-138-5p	6522	6792	2931	16245
mfa-miR-362-3p	5117	4777	5524	15418
mfa-miR-376c-3p	5926	5630	3828	15384
mfa-miR-378d	2846	3637	8533	15016
mfa-miR-484	3357	5260	6004	14621
mfa-miR-340-5p	4180	5053	3864	13097
mfa-miR-335-5p	3864	6724	2326	12914
mfa-miR-497-5p	3757	3850	4786	12393
mfa-miR-185-5p	3637	4615	3748	12000
mfa-miR-196a-5p	3425	3914	4598	11937
mfa-miR-455-3p	5560	5168	1033	11761
mfa-miR-135a-5p	2576	6624	2555	11755
mfa-miR-20a-5p	3769	4867	2885	11521
mfa-miR-142-3p	3933	4591	2736	11260
mfa-miR-28-5p	3211	3041	3535	9787
mfa-miR-503-5p	3225	4439	2116	9780
mfa-miR-152-3p	2887	3251	3090	9228
mfa-miR-128a-3p	3221	2663	3246	9130
mfa-miR-106a-5p	2342	3525	2845	8712
mfa-miR-582-5p	2863	3325	2459	8647
mfa-miR-128b-3p	2932	2357	2827	8116
mfa-miR-299-5p	3017	2757	1789	7563
mfa-miR-361-5p	3687	3237	325	7249
mfa-miR-361-3p	2179	2566	2434	7179
mfa-miR-150-5p	2217	2153	2514	6884
mfa-miR-148b-3p	2338	2153	1872	6363
mfa-miR-214-3p	1648	2644	2002	6294
mfa-miR-222-3p	2606	2086	1471	6163
mfa-miR-144	2724	1995	1289	6008
mfa-miR-532-3p	1230	2580	2176	5986
mfa-miR-338-3p	1734	1846	2345	5925
mfa-miR-423-3p	1248	2189	2484	5921
mfa-miR-196b-5p	2208	1961	1739	5908
mfa-miR-193b-3p	2143	1664	1893	5700
mfa-miR-32-5p	2226	2162	1195	5583
mfa-miR-183-5p	1578	2296	1566	5440
mfa-miR-1-3p	2336	1767	1298	5401
mfa-miR-211	1224	2918	1200	5342
mfa-miR-18a-5p	1820	2076	1352	5248
mfa-miR-20b-5p	1403	1726	1899	5028
mfa-miR-146a-5p	2416	1618	916	4950
mfa-miR-197-3p	1084	1522	2330	4936
mfa-miR-499-5p	1723	1289	1865	4877
mfa-miR-181b-5p	1526	2619	723	4868
mfa-miR-188-5p	2041	2194	615	4850
mfa-miR-425	1122	1672	2024	4818
mfa-miR-140-3p	1868	2301	574	4743
mfa-miR-146b-5p	953	2027	1719	4699
mfa-miR-140-5p	1010	2141	1511	4662
mfa-miR-214-5p	1353	2014	1170	4537
mfa-miR-186-5p	904	2675	571	4150
mfa-miR-505-3p	1297	1757	1094	4148
mfa-miR-363-3p	1788	1113	1134	4035
mfa-miR-452-5p	1055	1381	1550	3986
mfa-miR-532-5p	1118	1767	1006	3891
mfa-miR-145-3p	1519	1250	1035	3804
mfa-miR-28-3p	873	1385	1376	3634
mfa-miR-301a-3p	1025	1363	1115	3503
mfa-miR-136	717	1199	1249	3165
mfa-let-7a-3p	983	1287	789	3059
mfa-miR-135b-5p	635	1462	893	2990
mfa-miR-454-3p	1274	1291	397	2962
mfa-miR-502-3p	987	1833	46	2866
mfa-miR-337-3p	1157	764	729	2650
mfa-miR-875-5p	637	1315	691	2643
mfa-miR-101-1-5p	830	932	830	2592
mfa-miR-708-5p	1016	826	734	2576
mfa-miR-25	861	876	823	2560
mfa-miR-653-3p	575	924	954	2453
mfa-miR-500a-3p	793	1557	97	2447
mfa-miR-660-3p	744	878	810	2432
mfa-miR-223	605	1153	633	2391
mfa-miR-381-3p	1378	825	176	2379
mfa-miR-130a-3p	804	1360	154	2318
mfa-miR-149-5p	488	864	959	2311
mfa-miR-340-3p	602	902	787	2291
mfa-miR-132-3p	435	949	881	2265
mfa-miR-182	726	970	560	2256
mfa-miR-542-3p	850	865	527	2242
mfa-miR-95-3p	687	809	720	2216
mfa-miR-320a	832	1320	53	2205
mfa-miR-450a-5p	1008	755	426	2189
mfa-miR-455-5p	913	680	567	2160
mfa-miR-154-5p	663	842	650	2155
mfa-miR-324-5p	409	1735	8	2152
mfa-miR-500a-5p	781	1215	58	2054
mfa-miR-17-3p	721	867	430	2018
mfa-miR-18b	652	780	546	1978
mfa-miR-374a-5p	812	651	471	1934
mfa-miR-29b-2-5p	441	842	587	1870
mfa-miR-411-5p	782	664	416	1862
mfa-miR-495-3p	807	628	415	1850
mfa-miR-379-5p	690	575	493	1758
mfa-miR-33b-5p	761	460	419	1640
mfa-miR-193a-3p	499	655	481	1635
mfa-miR-423-5p	758	697	176	1631
mfa-miR-6529-5p	279	580	682	1541
mfa-miR-24-5p	583	432	498	1513
mfa-miR-190a-3p	467	578	445	1490
mfa-miR-339-3p	349	441	656	1446
mfa-miR-224-5p	414	480	542	1436
mfa-miR-369-3p	740	395	294	1429
mfa-miR-107-5p	360	514	490	1364
mfa-let-7b-3p	408	566	388	1362
mfa-miR-513b	697	307	250	1254
mfa-miR-7	236	447	514	1197
mfa-miR-362-5p	139	882	148	1169
mfa-miR-221-5p	423	359	379	1161
mfa-miR-376b-3p	456	542	160	1158
mfa-miR-210-3p	287	489	349	1125
mfa-miR-664	301	509	303	1113
mfa-miR-599-5p	366	547	170	1083
mfa-miR-615-3p	335	453	290	1078
mfa-miR-513a	621	342	103	1066
mfa-miR-299-3p	518	408	74	1000
mfa-miR-181a-3p	273	371	355	999
mfa-miR-26b-3p	290	404	304	998
mfa-miR-204-3p	437	529	19	985
mfa-miR-598-3p	293	333	335	961
mfa-miR-654-3p	438	310	198	946
mfa-miR-200a-5p	190	286	334	810
mfa-miR-155	321	334	137	792
mfa-miR-187-3p	201	182	404	787
mfa-miR-9-5p	261	320	195	776
mfa-miR-21-3p	430	236	89	755
mfa-miR-96	172	353	219	744
mfa-miR-92b-3p	182	277	282	741
mfa-miR-592-5p	261	304	165	730
mfa-miR-151-3p	199	244	285	728
mfa-miR-450b-5p	324	285	106	715
mfa-miR-127-3p	282	166	238	686
mfa-miR-493-5p	327	235	106	668
mfa-miR-337-5p	281	200	175	656
mfa-miR-628-5p	219	251	181	651
mfa-miR-1180-3p	249	314	78	641
mfa-miR-421	215	326	95	636
mfa-miR-376b-5p	269	174	152	595
mfa-miR-376c-5p	269	174	152	595
mfa-miR-10b-3p	310	245	32	587
mfa-let-7e-3p	178	248	155	581
mfa-miR-142-5p	224	233	123	580
mfa-miR-133d-3p	155	198	200	553
mfa-miR-181c-5p	130	240	182	552
mfa-miR-487b-3p	347	181	23	551
mfa-miR-33a	253	161	134	548
mfa-miR-376a-3p	167	261	98	526
mfa-miR-106b-3p	184	285	56	525
mfa-miR-1260b	107	321	97	525
mfa-miR-20a-3p	186	215	117	518
mfa-miR-106a-3p	198	161	156	515
mfa-miR-134-5p	132	207	175	514
mfa-miR-369-5p	170	180	160	510
mfa-miR-376a-1-5p	197	141	166	504
mfa-miR-124a-3p	206	151	144	501
mfa-let-7f-3p	153	206	138	497
mfa-miR-193a-5p	183	244	60	487
mfa-miR-486-5p	89	201	187	477
mfa-miR-551a	177	199	57	433
mfa-miR-652	172	201	46	419
mfa-miR-543-3p	161	148	99	408
mfa-miR-382-3p	125	150	123	398
mfa-miR-489-5p	100	131	166	397
mfa-miR-133c-3p	79	156	148	383
mfa-miR-656-3p	194	108	68	370
mfa-miR-411-3p	163	120	86	369
mfa-miR-15b-3p	106	147	114	367
mfa-miR-409-3p	77	160	129	366
mfa-miR-148b-5p	74	154	135	363
mfa-miR-542-5p	110	161	90	361
mfa-miR-409-5p	104	156	89	349
mfa-miR-7180-3p	138	132	73	343
mfa-miR-675-3p	116	133	93	342
mfa-miR-27b-5p	117	108	115	340
mfa-miR-30b-3p	161	152	24	337
mfa-miR-676-3p	89	176	57	322
mfa-miR-125b-2-3p	71	137	112	320
mfa-miR-503-3p	84	105	130	319
mfa-miR-874-5p	98	191	30	319
mfa-let-7g-3p	109	116	90	315
mfa-miR-30c-2-3p	127	121	66	314
mfa-miR-511-3p	105	123	81	309
mfa-miR-154-3p	143	87	72	302
mfa-miR-338-5p	101	119	81	301
mfa-miR-505-5p	79	120	101	300
mfa-miR-26a-2-3p	79	99	107	285
mfa-miR-382-5p	84	119	82	285
mfa-miR-1277	173	80	27	280
mfa-miR-130a-5p	107	90	82	279
mfa-miR-148a-5p	61	81	134	276
mfa-miR-93-3p	46	112	115	273
mfa-miR-582-3p	102	101	64	267
mfa-miR-34a-3p	95	94	67	256
mfa-miR-653-5p	43	116	97	256
mfa-miR-203	96	73	86	255
mfa-miR-215-5p	104	84	58	246
mfa-miR-330-3p	38	89	111	238
mfa-miR-510-5p	107	52	77	236
mfa-miR-380-3p	112	69	42	223
mfa-miR-132-5p	60	88	73	221
mfa-miR-29b-1-5p	71	118	32	221
mfa-miR-130b-5p	106	79	32	217
mfa-miR-329-3p	56	80	66	202
mfa-miR-1296-5p	108	73	21	202
mfa-miR-590-5p	40	81	79	200
mfa-miR-375	55	115	23	193
mfa-miR-143-5p	9	5	179	193
mfa-miR-1271-5p	72	75	45	192
mfa-miR-133b-3p	43	69	80	192
mfa-miR-9-3p	43	89	56	188
mfa-miR-500b-5p	72	105	10	187
mfa-miR-501-5p	70	101	10	181
mfa-miR-769-5p	69	84	27	180
mfa-miR-885-5p	51	67	49	167
mfa-miR-628-3p	47	71	48	166
mfa-miR-125a-3p	74	54	38	166
mfa-miR-23b-5p	42	78	42	162
mfa-miR-196b-3p	27	56	75	158
mfa-miR-26a-1-3p	43	56	47	146
mfa-miR-545	46	63	37	146
mfa-miR-889-3p	59	52	33	144
mfa-miR-296-5p	62	60	19	141
mfa-miR-10a-3p	80	56	5	141
mfa-miR-485-3p	49	39	50	138
mfa-miR-16-2-3p	49	56	31	136
mfa-miR-381-5p	37	61	38	136
mfa-miR-4703-5p	35	38	63	136
mfa-let-7a-2-3p	40	43	51	134
mfa-miR-335-3p	44	53	36	133
mfa-miR-499-3p	39	40	49	128
mfa-miR-590-3p	38	65	25	128
mfa-miR-877-5p	47	55	22	124
mfa-let-7c-3p	32	43	47	122
mfa-miR-493-3p	30	37	54	121
mfa-miR-514a-3p	47	28	45	120
mfa-miR-7186-3p	21	51	44	116
mfa-miR-876-3p	66	31	15	112
mfa-miR-1185-5p	48	36	25	109
mfa-miR-497-3p	26	36	45	107
mfa-miR-876-5p	54	34	19	107
mfa-miR-708-3p	46	32	28	106
mfa-miR-6529-3p	27	37	40	104
mfa-miR-551b-3p	23	41	39	103
mfa-miR-9-3-3p	19	57	27	103
mfa-miR-130b-3p	61	40	1	102
mfa-miR-331-3p	11	83	7	101
mfa-miR-887	38	39	22	99
mfa-miR-577-5p	29	34	35	98
mfa-miR-377-3p	35	38	25	98
mfa-miR-410-3p	36	44	17	97
mfa-miR-6827-5p	40	44	8	92
mfa-miR-671-5p	31	44	15	90
mfa-miR-93-5p	21	53	15	89
mfa-miR-122a-5p	38	33	16	87
mfa-miR-514a-5p	37	12	37	86
mfa-miR-758-3p	34	29	20	83
mfa-miR-433-3p	39	41	3	83
mfa-miR-432-5p	41	40	2	83
mfa-miR-584-5p	31	39	10	80
mfa-miR-7189-5p	22	21	36	79
mfa-miR-146b-3p	17	28	34	79
mfa-miR-450a-1-3p	33	31	14	78
mfa-miR-599-3p	21	26	29	76
mfa-miR-125b-1-3p	24	32	20	76
mfa-miR-15a-3p	19	33	23	75
mfa-miR-133a	19	23	33	75
mfa-miR-1306-5p	12	25	34	71
mfa-miR-183-3p	29	36	5	70
mfa-miR-496	21	31	17	69
mfa-miR-486-3p	12	32	24	68
mfa-miR-27a-5p	28	33	7	68
mfa-miR-195-3p	24	27	16	67
mfa-miR-7174-5p	9	17	41	67
mfa-miR-103-5p	20	22	24	66
mfa-miR-627-5p	14	23	26	63
mfa-miR-576-5p	49	11	3	63
mfa-miR-374a-3p	20	21	21	62
mfa-miR-7180-5p	31	14	17	62
mfa-miR-129-1-3p	17	23	21	61
mfa-miR-30e-3p	22	23	15	60
mfa-miR-431	34	20	6	60
mfa-miR-31-3p	19	17	22	58
mfa-miR-514b-5p	30	22	5	57
mfa-miR-507	0	0	57	57
mfa-miR-323a-3p	23	20	13	56
mfa-miR-342-5p	20	20	14	54
mfa-miR-1262-5p	21	21	11	53
mfa-miR-7164-5p	13	26	14	53
mfa-miR-205	8	29	16	53
mfa-miR-320b	14	31	8	53
mfa-miR-376a-2-5p	21	13	17	51
mfa-miR-31-5p	13	9	29	51
mfa-miR-30d-3p	16	16	17	49
mfa-miR-934-3p	10	8	28	46
mfa-miR-212-3p	19	17	9	45
mfa-miR-200c-3p	12	25	7	44
mfa-miR-323b-3p	12	17	14	43
mfa-miR-494-3p	12	14	17	43
mfa-miR-514b-3p	18	9	16	43
mfa-miR-324-3p	17	20	6	43
mfa-miR-30c-1-3p	31	11	0	42
mfa-miR-624	17	15	7	39
mfa-miR-379-3p	8	12	19	39
mfa-miR-101-2-5p	14	12	12	38
mfa-miR-206	11	10	16	37
mfa-miR-7189-3p	10	10	17	37
mfa-miR-544	11	17	9	37
mfa-miR-16-1-3p	12	17	7	36
mfa-miR-6790-3p	3	15	18	36
mfa-miR-296-3p	11	19	5	35
mfa-miR-1262-3p	9	20	6	35
mfa-miR-370-3p	18	14	3	35
mfa-miR-1226	2	13	19	34
mfa-miR-508-3p	0	10	23	33
mfa-miR-191-3p	11	16	5	32
mfa-miR-193b-5p	12	16	4	32
mfa-miR-331-5p	15	14	3	32
mfa-miR-1-1-5p	9	11	9	29
mfa-miR-1240	16	1	12	29
mfa-miR-127-5p	11	18	0	29
mfa-miR-424-3p	9	8	11	28
mfa-miR-491-5p	12	9	6	27
mfa-miR-539	6	14	7	27
mfa-miR-301b	16	5	6	27
mfa-miR-129-2-3p	1	13	13	27
mfa-miR-133c-5p	11	9	6	26
mfa-miR-133d-5p	11	9	6	26
mfa-miR-873-5p	11	11	4	26
mfa-miR-181d	7	17	2	26
mfa-miR-20b-3p	10	16	0	26
mfa-miR-219	8	9	8	25
mfa-miR-219-5p	8	9	8	25
mfa-miR-200c-5p	9	8	8	25
mfa-miR-7186-5p	6	10	9	25
mfa-miR-1304	7	15	3	25
mfa-miR-147b	8	15	2	25
mfa-miR-135a-2-3p	3	13	8	24
mfa-miR-504-5p	11	13	0	24
mfa-miR-7206-3p	4	13	5	22
mfa-miR-577-3p	6	14	2	22
mfa-miR-492	9	5	7	21
mfa-miR-675-5p	10	10	1	21
mfa-miR-92b-5p	9	10	1	20
mfa-miR-429-5p	7	7	5	19
mfa-miR-491-3p	4	11	4	19
mfa-miR-3145-3p	6	6	6	18
mfa-miR-940	7	8	3	18
mfa-miR-302d	5	10	3	18
mfa-let-7i-3p	12	2	4	18
mfa-miR-34c-5p	5	7	5	17
mfa-miR-137-3p	5	8	4	17
mfa-miR-509	3	8	6	17
mfa-miR-3938-3p	6	1	10	17
mfa-miR-29c-5p	1	5	11	17
mfa-miR-934-5p	7	1	8	16
mfa-miR-654-5p	7	9	0	16
mfa-miR-1296-3p	12	3	1	16
mfa-miR-495-5p	3	9	3	15
