# Supplementary material for: Identification of microRNAs in Macaca fascicularis (Cynomolgus Monkey) by Homology Search and Experimental Validation by Small RNA-Seq and RT-qPCR Using Kidney Cortex Tissues
Source: PLoS One. 2015 Nov 12;10(11):e0142708. doi: 10.1371/journal.pone.0142708 (PMC4642959; doi:10.1371/journal.pone.0142708)
Supplement: S8 Table — (XLSX) [file pone.0142708.s008.xlsx]

## Sheet: S Table 8
Supplementary Table 8. Assigning reads to M. fascicularis stem-loop pre-miRNAs and mature miRNAs
pre-miRNA and mature miRNA	Sum of K1,K2 and K3 reads	Newly predicted 5p or 3p miRNA
mfa-let-7b		N/A
mfa-let-7b-3p	1362	N/A
mfa-let-7b-5p	52368	N/A
mfa-let-7c		N/A
mfa-let-7c-3p	122	N/A
mfa-let-7c-5p	33396	N/A
mfa-let-7e		N/A
mfa-let-7e-3p	581	N/A
mfa-let-7e-5p	50657	N/A
mfa-let-7g		N/A
mfa-let-7g-3p	315	N/A
mfa-let-7g-5p	265305	N/A
mfa-let-7i		N/A
mfa-let-7i-3p	18	N/A
mfa-let-7i-5p	27251	N/A
mfa-mir-106a		N/A
mfa-miR-106a-3p	515	N/A
mfa-miR-106a-5p	8712	N/A
mfa-mir-106b		N/A
mfa-miR-106b-3p	525	N/A
mfa-miR-106b-5p	37535	N/A
mfa-mir-107		N/A
mfa-miR-107-3p	59035	N/A
mfa-miR-107-5p	1364	N/A
mfa-mir-10a		N/A
mfa-miR-10a-3p	141	N/A
mfa-miR-10a-5p	432882	N/A
mfa-mir-10b		N/A
mfa-miR-10b-3p	587	N/A
mfa-miR-10b-5p	1212243	N/A
mfa-mir-125a		N/A
mfa-miR-125a-3p	166	N/A
mfa-miR-125a-5p	302005	N/A
mfa-mir-1262		N/A
mfa-miR-1262-3p	35	N/A
mfa-miR-1262-5p	53	N/A
mfa-mir-127		N/A
mfa-miR-127-3p	686	N/A
mfa-miR-127-5p	29	N/A
mfa-mir-1296		N/A
mfa-miR-1296-3p	16	N/A
mfa-miR-1296-5p	202	N/A
mfa-mir-130a		N/A
mfa-miR-130a-3p	2318	N/A
mfa-miR-130a-5p	279	N/A
mfa-mir-130b		N/A
mfa-miR-130b-3p	102	N/A
mfa-miR-130b-5p	217	N/A
mfa-mir-132		N/A
mfa-miR-132-3p	2265	N/A
mfa-miR-132-5p	221	N/A
mfa-mir-133c		N/A
mfa-miR-133c-3p	383	N/A
mfa-miR-133c-5p	26	N/A
mfa-mir-133d		N/A
mfa-miR-133d-3p	553	N/A
mfa-miR-133d-5p	26	N/A
mfa-mir-140		N/A
mfa-miR-140-3p	4743	N/A
mfa-miR-140-5p	4662	N/A
mfa-mir-142		N/A
mfa-miR-142-3p	11260	N/A
mfa-miR-142-5p	580	N/A
mfa-mir-143		N/A
mfa-miR-143-3p	82379	N/A
mfa-miR-143-5p	193	N/A
mfa-mir-145		N/A
mfa-miR-145-3p	3804	N/A
mfa-miR-145-5p	360503	N/A
mfa-mir-148a		N/A
mfa-miR-148a-3p	54590	N/A
mfa-miR-148a-5p	276	N/A
mfa-mir-148b		N/A
mfa-miR-148b-3p	6363	N/A
mfa-miR-148b-5p	363	N/A
mfa-mir-151		N/A
mfa-miR-151-3p	728	N/A
mfa-miR-151-5p	51762	N/A
mfa-mir-154		N/A
mfa-miR-154-3p	302	N/A
mfa-miR-154-5p	2155	N/A
mfa-mir-15a		N/A
mfa-miR-15a-3p	75	N/A
mfa-miR-15a-5p	55019	N/A
mfa-mir-15b		N/A
mfa-miR-15b-3p	367	N/A
mfa-miR-15b-5p	26615	N/A
mfa-mir-17		N/A
mfa-miR-17-3p	2018	N/A
mfa-miR-17-5p	20773	N/A
mfa-mir-183		N/A
mfa-miR-183-3p	70	N/A
mfa-miR-183-5p	5440	N/A
mfa-mir-190a		N/A
mfa-miR-190a-3p	1490	N/A
mfa-miR-190a-5p	21680	N/A
mfa-mir-191		N/A
mfa-miR-191-3p	32	N/A
mfa-miR-191-5p	80808	N/A
mfa-mir-193a		N/A
mfa-miR-193a-3p	1635	N/A
mfa-miR-193a-5p	487	N/A
mfa-mir-193b		N/A
mfa-miR-193b-3p	5700	N/A
mfa-miR-193b-5p	32	N/A
mfa-mir-195		N/A
mfa-miR-195-3p	67	N/A
mfa-miR-195-5p	18748	N/A
mfa-mir-196b		N/A
mfa-miR-196b-3p	158	N/A
mfa-miR-196b-5p	5908	N/A
mfa-mir-199a-2		N/A
mfa-miR-199a-3p	93682	N/A
mfa-miR-199a-5p	39154	N/A
mfa-mir-200a		N/A
mfa-miR-200a-3p	132803	N/A
mfa-miR-200a-5p	810	N/A
mfa-mir-200c		N/A
mfa-miR-200c-3p	44	N/A
mfa-miR-200c-5p	25	N/A
mfa-mir-204		N/A
mfa-miR-204-3p	985	N/A
mfa-miR-204-5p	628048	N/A
mfa-mir-20a		N/A
mfa-miR-20a-3p	518	N/A
mfa-miR-20a-5p	11521	N/A
mfa-mir-20b		N/A
mfa-miR-20b-3p	26	N/A
mfa-miR-20b-5p	5028	N/A
mfa-mir-21		N/A
mfa-miR-21-3p	755	N/A
mfa-miR-21-5p	189748	N/A
mfa-mir-214		N/A
mfa-miR-214-3p	6294	N/A
mfa-miR-214-5p	4537	N/A
mfa-mir-221		N/A
mfa-miR-221-3p	20203	N/A
mfa-miR-221-5p	1161	N/A
mfa-mir-23b		N/A
mfa-miR-23b-3p	188460	N/A
mfa-miR-23b-5p	162	N/A
mfa-mir-26b		N/A
mfa-miR-26b-3p	998	N/A
mfa-miR-26b-5p	66109	N/A
mfa-mir-27a		N/A
mfa-miR-27a-3p	82787	N/A
mfa-miR-27a-5p	68	N/A
mfa-mir-27b		N/A
mfa-miR-27b-3p	178324	N/A
mfa-miR-27b-5p	340	N/A
mfa-mir-28		N/A
mfa-miR-28-3p	3634	N/A
mfa-miR-28-5p	9787	N/A
mfa-mir-296		N/A
mfa-miR-296-3p	35	N/A
mfa-miR-296-5p	141	N/A
mfa-mir-299		N/A
mfa-miR-299-3p	1000	N/A
mfa-miR-299-5p	7563	N/A
mfa-mir-29c		N/A
mfa-miR-29c-3p	368555	N/A
mfa-miR-29c-5p	17	N/A
mfa-mir-30a		N/A
mfa-miR-30a-3p	25207	N/A
mfa-miR-30a-5p	847823	N/A
mfa-mir-30b		N/A
mfa-miR-30b-3p	337	N/A
mfa-miR-30b-5p	80869	N/A
mfa-mir-30d		N/A
mfa-miR-30d-3p	49	N/A
mfa-miR-30d-5p	403509	N/A
mfa-mir-30e		N/A
mfa-miR-30e-3p	60	N/A
mfa-miR-30e-5p	68831	N/A
mfa-mir-31		N/A
mfa-miR-31-3p	58	N/A
mfa-miR-31-5p	51	N/A
mfa-mir-324		N/A
mfa-miR-324-3p	43	N/A
mfa-miR-324-5p	2152	N/A
mfa-mir-331		N/A
mfa-miR-331-3p	101	N/A
mfa-miR-331-5p	32	N/A
mfa-mir-335		N/A
mfa-miR-335-3p	133	N/A
mfa-miR-335-5p	12914	N/A
mfa-mir-337		N/A
mfa-miR-337-3p	2650	N/A
mfa-miR-337-5p	656	N/A
mfa-mir-338		N/A
mfa-miR-338-3p	5925	N/A
mfa-miR-338-5p	301	N/A
mfa-mir-339		N/A
mfa-miR-339-3p	1446	N/A
mfa-miR-339-5p	20991	N/A
mfa-mir-340		N/A
mfa-miR-340-3p	2291	N/A
mfa-miR-340-5p	13097	N/A
mfa-mir-342		N/A
mfa-miR-342-3p	36156	N/A
mfa-miR-342-5p	54	N/A
mfa-mir-34a		N/A
mfa-miR-34a-3p	256	N/A
mfa-miR-34a-5p	20821	N/A
mfa-mir-361		N/A
mfa-miR-361-3p	7179	N/A
mfa-miR-361-5p	7249	N/A
mfa-mir-362		N/A
mfa-miR-362-3p	15418	N/A
mfa-miR-362-5p	1169	N/A
mfa-mir-369		N/A
mfa-miR-369-3p	1429	N/A
mfa-miR-369-5p	510	N/A
mfa-mir-374a		N/A
mfa-miR-374a-3p	62	N/A
mfa-miR-374a-5p	1934	N/A
mfa-mir-376b		N/A
mfa-miR-376b-3p	1158	N/A
mfa-miR-376b-5p	595	N/A
mfa-mir-376c		N/A
mfa-miR-376c-3p	15384	N/A
mfa-miR-376c-5p	595	N/A
mfa-mir-379		N/A
mfa-miR-379-3p	39	N/A
mfa-miR-379-5p	1758	N/A
mfa-mir-381		N/A
mfa-miR-381-3p	2379	N/A
mfa-miR-381-5p	136	N/A
mfa-mir-382		N/A
mfa-miR-382-3p	398	N/A
mfa-miR-382-5p	285	N/A
mfa-mir-409		N/A
mfa-miR-409-3p	366	N/A
mfa-miR-409-5p	349	N/A
mfa-mir-411		N/A
mfa-miR-411-3p	369	N/A
mfa-miR-411-5p	1862	N/A
mfa-mir-423		N/A
mfa-miR-423-3p	5921	N/A
mfa-miR-423-5p	1631	N/A
mfa-mir-424		N/A
mfa-miR-424-3p	28	N/A
mfa-miR-424-5p	146025	N/A
mfa-mir-429		N/A
mfa-miR-429-3p	117962	N/A
mfa-miR-429-5p	19	N/A
mfa-mir-455		N/A
mfa-miR-455-3p	11761	N/A
mfa-miR-455-5p	2160	N/A
mfa-mir-486		N/A
mfa-miR-486-3p	68	N/A
mfa-miR-486-5p	477	N/A
mfa-mir-489		N/A
mfa-miR-489-3p	23035	N/A
mfa-miR-489-5p	397	N/A
mfa-mir-491		N/A
mfa-miR-491-3p	19	N/A
mfa-miR-491-5p	27	N/A
mfa-mir-493		N/A
mfa-miR-493-3p	121	N/A
mfa-miR-493-5p	668	N/A
mfa-mir-495		N/A
mfa-miR-495-3p	1850	N/A
mfa-miR-495-5p	15	N/A
mfa-mir-497		N/A
mfa-miR-497-3p	107	N/A
mfa-miR-497-5p	12393	N/A
mfa-mir-499		N/A
mfa-miR-499-3p	128	N/A
mfa-miR-499-5p	4877	N/A
mfa-mir-500a		N/A
mfa-miR-500a-3p	2447	N/A
mfa-miR-500a-5p	2054	N/A
mfa-mir-503		N/A
mfa-miR-503-3p	319	N/A
mfa-miR-503-5p	9780	N/A
mfa-mir-505		N/A
mfa-miR-505-3p	4148	N/A
mfa-miR-505-5p	300	N/A
mfa-mir-514a		N/A
mfa-miR-514a-3p	120	N/A
mfa-miR-514a-5p	86	N/A
mfa-mir-514b		N/A
mfa-miR-514b-3p	43	N/A
mfa-miR-514b-5p	57	N/A
mfa-mir-532		N/A
mfa-miR-532-3p	5986	N/A
mfa-miR-532-5p	3891	N/A
mfa-mir-542		N/A
mfa-miR-542-3p	2242	N/A
mfa-miR-542-5p	361	N/A
mfa-mir-577		N/A
mfa-miR-577-3p	22	N/A
mfa-miR-577-5p	98	N/A
mfa-mir-582		N/A
mfa-miR-582-3p	267	N/A
mfa-miR-582-5p	8647	N/A
mfa-mir-590		N/A
mfa-miR-590-3p	128	N/A
mfa-miR-590-5p	200	N/A
mfa-mir-599		N/A
mfa-miR-599-3p	76	N/A
mfa-miR-599-5p	1083	N/A
mfa-mir-628		N/A
mfa-miR-628-3p	166	N/A
mfa-miR-628-5p	651	N/A
mfa-mir-6529		N/A
mfa-miR-6529-3p	104	N/A
mfa-miR-6529-5p	1541	N/A
mfa-mir-653		N/A
mfa-miR-653-3p	2453	N/A
mfa-miR-653-5p	256	N/A
mfa-mir-654		N/A
mfa-miR-654-3p	946	N/A
mfa-miR-654-5p	16	N/A
mfa-mir-660		N/A
mfa-miR-660-3p	2432	N/A
mfa-miR-660-5p	34514	N/A
mfa-mir-675		N/A
mfa-miR-675-3p	342	N/A
mfa-miR-675-5p	21	N/A
mfa-mir-708		N/A
mfa-miR-708-3p	106	N/A
mfa-miR-708-5p	2576	N/A
mfa-mir-7180		N/A
mfa-miR-7180-3p	343	N/A
mfa-miR-7180-5p	62	N/A
mfa-mir-7186		N/A
mfa-miR-7186-3p	116	N/A
mfa-miR-7186-5p	25	N/A
mfa-mir-7189		N/A
mfa-miR-7189-3p	37	N/A
mfa-miR-7189-5p	79	N/A
mfa-mir-876		N/A
mfa-miR-876-3p	112	N/A
mfa-miR-876-5p	107	N/A
mfa-mir-92b		N/A
mfa-miR-92b-3p	741	N/A
mfa-miR-92b-5p	20	N/A
mfa-mir-93		N/A
mfa-miR-93-3p	273	N/A
mfa-miR-93-5p	89	N/A
mfa-mir-934		N/A
mfa-miR-934-3p	46	N/A
mfa-miR-934-5p	16	N/A
mfa-mir-146b		N/A
mfa-miR-146b-3p	79	N/A
mfa-miR-146b-5p	4699	N/A
mfa-let-7a-1 mfa-let-7a-2 mfa-let-7a-3		N/A
mfa-let-7a-5p	444837	N/A
mfa-let-7a-3p	3059	N/A
mfa-let-7a-2-3p	134	N/A
mfa-let-7a-2		N/A
mfa-let-7a-2-3p	134	N/A
mfa-let-7a-2-5p	444837	N/A
mfa-let-7a-3		N/A
mfa-let-7a-3p	3059	N/A
mfa-let-7a-2-5p	444837	N/A
mfa-let-7f-1		N/A
mfa-let-7f-3p	497	N/A
mfa-let-7f-5p	450252	N/A
mfa-let-7f-1 mfa-let-7f-2		N/A
mfa-let-7f-5p	450252	N/A
mfa-let-7f-3p	497	N/A
mfa-mir-100		N/A
mfa-miR-100-5p	86554	N/A
mfa-miR-100-3p	0	N/A
mfa-mir-101-1		N/A
mfa-miR-101-1-5p	2592	N/A
mfa-miR-101-3p	189800	N/A
mfa-mir-101-1 mfa-mir-101-2		N/A
mfa-miR-101-3p	189800	N/A
mfa-miR-101-1-5p	2592	N/A
mfa-miR-101-2-5p	38	N/A
mfa-mir-101-2		N/A
mfa-miR-101-2-5p	38	N/A
mfa-miR-101-3p	189800	N/A
mfa-mir-103-1		N/A
mfa-miR-103-5p	66	N/A
mfa-miR-103-3p	117908	N/A
mfa-mir-103-1 mfa-mir-103-2		N/A
mfa-miR-103-3p	117908	N/A
mfa-miR-103-5p	66	N/A
mfa-mir-1-1		N/A
mfa-miR-1-1-5p	29	N/A
mfa-miR-1-3p	5401	N/A
mfa-mir-1-1 mfa-mir-1-2		N/A
mfa-miR-1-3p	5401	N/A
mfa-miR-1-1-5p	29	N/A
mfa-miR-1-2-5p	0	N/A
mfa-mir-1180		N/A
mfa-miR-1180-3p	641	N/A
mfa-miR-1180-5p	0	N/A
mfa-mir-1185-1 mfa-mir-1185-2		N/A
mfa-miR-1185-5p	109	N/A
mfa-miR-1185-3p	0	N/A
mfa-mir-122a		N/A
mfa-miR-122a-5p	87	N/A
mfa-miR-122a-3p	0	N/A
mfa-mir-124a-1 mfa-mir-124a-2		N/A
mfa-miR-124a-3p	501	N/A
mfa-miR-124a-5p	0	N/A
mfa-mir-125b-1		N/A
mfa-miR-125b-1-3p	76	N/A
mfa-miR-125b-5p	351602	N/A
mfa-mir-125b-1 mfa-mir-125b-2		N/A
mfa-miR-125b-5p	351602	N/A
mfa-miR-125b-1-3p	76	N/A
mfa-miR-125b-2-3p	320	N/A
mfa-mir-125b-2		N/A
mfa-miR-125b-2-3p	320	N/A
mfa-miR-125b-5p	351602	N/A
mfa-mir-1271		N/A
mfa-miR-1271-5p	192	N/A
mfa-miR-1271-3p	0	N/A
mfa-mir-128a		N/A
mfa-miR-128a-3p	9130	N/A
mfa-miR-128a-5p	0	N/A
mfa-mir-128b		N/A
mfa-miR-128b-3p	8116	N/A
mfa-miR-128b-5p	0	N/A
mfa-mir-129-1		N/A
mfa-miR-129-1-3p	61	N/A
mfa-miR-129-5p	0	N/A
mfa-mir-129-2		N/A
mfa-miR-129-2-3p	27	N/A
mfa-miR-129-5p	0	N/A
mfa-mir-1306		N/A
mfa-miR-1306-5p	71	N/A
mfa-miR-1306-3p	0	N/A
mfa-mir-133b		N/A
mfa-miR-133b-3p	192	N/A
mfa-miR-133b-5p	0	N/A
mfa-mir-134		N/A
mfa-miR-134-5p	514	N/A
mfa-miR-134-3p	0	N/A
mfa-mir-135a-2		N/A
mfa-miR-135a-2-3p	24	N/A
mfa-miR-135a-5p	11755	N/A
mfa-mir-135a-2 mfa-mir-135a-1		N/A
mfa-miR-135a-5p	11755	N/A
mfa-miR-135a-1-3p	0	N/A
mfa-miR-135a-2-3p	24	N/A
mfa-mir-135b		N/A
mfa-miR-135b-5p	2990	N/A
mfa-miR-135b-3p	0	N/A
mfa-mir-137		N/A
mfa-miR-137-3p	17	N/A
mfa-miR-137-5p	0	N/A
mfa-mir-138		N/A
mfa-miR-138-5p	16245	N/A
mfa-miR-138-3p	0	N/A
mfa-mir-139		N/A
mfa-miR-139-5p	17564	N/A
mfa-miR-139-3p	0	N/A
mfa-mir-146a		N/A
mfa-miR-146a-5p	4950	N/A
mfa-miR-146a-3p	0	N/A
mfa-mir-149		N/A
mfa-miR-149-5p	2311	N/A
mfa-miR-149-3p	0	N/A
mfa-mir-150		N/A
mfa-miR-150-5p	6884	N/A
mfa-miR-150-3p	0	N/A
mfa-mir-152		N/A
mfa-miR-152-3p	9228	N/A
mfa-miR-152-5p	0	N/A
mfa-mir-16-1		N/A
mfa-miR-16-1-3p	36	N/A
mfa-miR-16-5p	111357	N/A
mfa-mir-16-1 mfa-mir-16-2		N/A
mfa-miR-16-5p	111357	N/A
mfa-miR-16-1-3p	36	N/A
mfa-miR-16-2-3p	136	N/A
mfa-mir-16-2		N/A
mfa-miR-16-2-3p	136	N/A
mfa-miR-16-5p	111357	N/A
mfa-mir-181a-1		N/A
mfa-miR-181a-3p	999	N/A
mfa-miR-181a-5p	35892	N/A
mfa-mir-181a-2 mfa-mir-181a-1		N/A
mfa-miR-181a-5p	35892	N/A
mfa-miR-181a-3p	999	N/A
mfa-mir-181b-1 mfa-mir-181b-2		N/A
mfa-miR-181b-5p	4868	N/A
mfa-miR-181b-1-3p	0	N/A
mfa-miR-181b-2-3p	0	N/A
mfa-mir-181c		N/A
mfa-miR-181c-5p	552	N/A
mfa-miR-181c-3p	0	N/A
mfa-mir-185		N/A
mfa-miR-185-5p	12000	N/A
mfa-miR-185-3p	0	N/A
mfa-mir-186		N/A
mfa-miR-186-5p	4150	N/A
mfa-miR-186-3p	0	N/A
mfa-mir-187		N/A
mfa-miR-187-3p	787	N/A
mfa-miR-187-5p	0	N/A
mfa-mir-188		N/A
mfa-miR-188-5p	4850	N/A
mfa-miR-188-3p	0	N/A
mfa-mir-18a		N/A
mfa-miR-18a-5p	5248	N/A
mfa-miR-18a-3p	0	N/A
mfa-mir-192		N/A
mfa-miR-192-5p	55466	N/A
mfa-miR-192-3p	0	N/A
mfa-mir-194-1 mfa-mir-194-2		N/A
mfa-miR-194-5p	62757	N/A
mfa-miR-194-3p	0	N/A
mfa-mir-196a-1 mfa-mir-196a-2		N/A
mfa-miR-196a-5p	11937	N/A
mfa-miR-196a-3p	0	N/A
mfa-mir-197		N/A
mfa-miR-197-3p	4936	N/A
mfa-miR-197-5p	0	N/A
mfa-mir-19a		N/A
mfa-miR-19a-3p	26690	N/A
mfa-miR-19a-5p	0	N/A
mfa-mir-210		N/A
mfa-miR-210-3p	1125	N/A
mfa-miR-210-5p	0	N/A
mfa-mir-212		N/A
mfa-miR-212-3p	45	N/A
mfa-miR-212-5p	0	N/A
mfa-mir-215		N/A
mfa-miR-215-5p	246	N/A
mfa-miR-215-3p	0	N/A
mfa-mir-218-2 mfa-mir-218-1		N/A
mfa-miR-218-5p	36801	N/A
mfa-miR-218-1-3p	0	N/A
mfa-miR-218-2-3p	0	N/A
mfa-mir-219-2		N/A
mfa-miR-219-5p	25	N/A
mfa-miR-219-3p	0	N/A
mfa-mir-222		N/A
mfa-miR-222-3p	6163	N/A
mfa-miR-222-5p	0	N/A
mfa-mir-224		N/A
mfa-miR-224-5p	1436	N/A
mfa-miR-224-3p	0	N/A
mfa-mir-23a		N/A
mfa-miR-23a-3p	103126	N/A
mfa-miR-23a-5p	0	N/A
mfa-mir-24-1		N/A
mfa-miR-24-5p	1513	N/A
mfa-miR-24-3p	100879	N/A
mfa-mir-24-1 mfa-mir-24-2		N/A
mfa-miR-24-3p	100879	N/A
mfa-miR-24-5p	1513	N/A
mfa-mir-26a-1		N/A
mfa-miR-26a-1-3p	146	N/A
mfa-miR-26a-5p	610277	N/A
mfa-mir-26a-1 mfa-mir-26a-2		N/A
mfa-miR-26a-5p	610277	N/A
mfa-miR-26a-1-3p	146	N/A
mfa-miR-26a-2-3p	285	N/A
mfa-mir-26a-2		N/A
mfa-miR-26a-2-3p	285	N/A
mfa-miR-26a-5p	610277	N/A
mfa-mir-29a		N/A
mfa-miR-29a-3p	179118	N/A
mfa-miR-29a-5p	0	N/A
mfa-mir-29b-1		N/A
mfa-miR-29b-1-5p	221	N/A
mfa-miR-29b-3p	518685	N/A
mfa-mir-29b-1 mfa-mir-29b-2		N/A
mfa-miR-29b-3p	518685	N/A
mfa-miR-29b-1-5p	221	N/A
mfa-miR-29b-2-5p	1870	N/A
mfa-mir-29b-2		N/A
mfa-miR-29b-2-5p	1870	N/A
mfa-miR-29b-3p	518685	N/A
mfa-mir-301a		N/A
mfa-miR-301a-3p	3503	N/A
mfa-miR-301a-5p	0	N/A
mfa-mir-30c-1		N/A
mfa-miR-30c-1-3p	42	N/A
mfa-miR-30c-5p	627688	N/A
mfa-mir-30c-1 mfa-mir-30c-2		N/A
mfa-miR-30c-5p	627688	N/A
mfa-miR-30c-1-3p	42	N/A
mfa-miR-30c-2-3p	314	N/A
mfa-mir-30c-2		N/A
mfa-miR-30c-2-3p	314	N/A
mfa-miR-30c-5p	627688	N/A
mfa-mir-3145		N/A
mfa-miR-3145-3p	18	N/A
mfa-miR-3145-5p	0	N/A
mfa-mir-32		N/A
mfa-miR-32-5p	5583	N/A
mfa-miR-32-3p	0	N/A
mfa-mir-323a		N/A
mfa-miR-323a-3p	56	N/A
mfa-miR-323a-5p	0	N/A
mfa-mir-323b		N/A
mfa-miR-323b-3p	43	N/A
mfa-miR-323b-5p	0	N/A
mfa-mir-329-1 mfa-mir-329-2		N/A
mfa-miR-329-3p	202	N/A
mfa-miR-329-1-5p	0	N/A
mfa-miR-329-2-5p	0	N/A
mfa-mir-330		N/A
mfa-miR-330-3p	238	N/A
mfa-miR-330-5p	0	N/A
mfa-mir-33b		N/A
mfa-miR-33b-5p	1640	N/A
mfa-miR-33b-3p	0	N/A
mfa-mir-34c		N/A
mfa-miR-34c-5p	17	N/A
mfa-miR-34c-3p	0	N/A
mfa-mir-363		N/A
mfa-miR-363-3p	4035	N/A
mfa-miR-363-5p	0	N/A
mfa-mir-365-1 mfa-mir-365-2		N/A
mfa-miR-365-3p	23385	N/A
mfa-miR-365-1-5p	0	N/A
mfa-miR-365-2-5p		N/A
mfa-mir-370		N/A
mfa-miR-370-3p	35	N/A
mfa-miR-370-5p	0	N/A
mfa-mir-374b		N/A
mfa-miR-374b-5p	20298	N/A
mfa-miR-374b-3p	0	N/A
mfa-mir-376a-1		N/A
mfa-miR-376a-1-5p	504	N/A
mfa-miR-376a-3p	526	N/A
mfa-mir-376a-1 mfa-mir-376a-2		N/A
mfa-miR-376a-3p	526	N/A
mfa-miR-376a-1-5p	504	N/A
mfa-miR-376a-2-5p	51	N/A
mfa-mir-376a-2		N/A
mfa-miR-376a-2-5p	51	N/A
mfa-miR-376a-3p	526	N/A
mfa-mir-377		N/A
mfa-miR-377-3p	98	N/A
mfa-miR-377-5p	0	N/A
mfa-mir-380		N/A
mfa-miR-380-3p	223	N/A
mfa-miR-380-5p	0	N/A
mfa-mir-3938		N/A
mfa-miR-3938-3p	17	N/A
mfa-miR-3938-5p	0	N/A
mfa-mir-410		N/A
mfa-miR-410-3p	97	N/A
mfa-miR-410-5p	0	N/A
mfa-mir-432		N/A
mfa-miR-432-5p	83	N/A
mfa-miR-432-3p	0	N/A
mfa-mir-433		N/A
mfa-miR-433-3p	83	N/A
mfa-miR-433-5p	0	N/A
mfa-mir-450a-1		N/A
mfa-miR-450a-1-3p	78	N/A
mfa-miR-450a-5p	2189	N/A
mfa-mir-450a-1 mfa-mir-450a-2		N/A
mfa-miR-450a-5p	2189	N/A
mfa-miR-450a-1-3p	78	N/A
mfa-miR-450a-2-3p	0	N/A
mfa-mir-450b		N/A
mfa-miR-450b-5p	715	N/A
mfa-miR-450b-3p	0	N/A
mfa-mir-452		N/A
mfa-miR-452-5p	3986	N/A
mfa-miR-452-3p	0	N/A
mfa-mir-454		N/A
mfa-miR-454-3p	2962	N/A
mfa-miR-454-5p	0	N/A
mfa-mir-4703		N/A
mfa-miR-4703-5p	136	N/A
mfa-miR-4703-3p	0	N/A
mfa-mir-485		N/A
mfa-miR-485-3p	138	N/A
mfa-miR-485-5p	0	N/A
mfa-mir-487b		N/A
mfa-miR-487b-3p	551	N/A
mfa-miR-487b-5p	0	N/A
mfa-mir-494		N/A
mfa-miR-494-3p	43	N/A
mfa-miR-494-5p	0	N/A
mfa-mir-500b		N/A
mfa-miR-500b-5p	187	N/A
mfa-miR-500b-3p	0	N/A
mfa-mir-501		N/A
mfa-miR-501-5p	181	N/A
mfa-miR-501-3p	0	N/A
mfa-mir-502		N/A
mfa-miR-502-3p	2866	N/A
mfa-miR-502-5p	0	N/A
mfa-mir-504		N/A
mfa-miR-504-5p	24	N/A
mfa-miR-504-3p	0	N/A
mfa-mir-508		N/A
mfa-miR-508-3p	33	N/A
mfa-miR-508-5p	0	N/A
mfa-mir-510		N/A
mfa-miR-510-5p	236	N/A
mfa-miR-510-3p	0	N/A
mfa-mir-511		N/A
mfa-miR-511-3p	309	N/A
mfa-miR-511-5p	0	N/A
mfa-mir-543		N/A
mfa-miR-543-3p	408	N/A
mfa-miR-543-5p		N/A
mfa-mir-551b		N/A
mfa-miR-551b-3p	103	N/A
mfa-miR-551b-5p	0	N/A
mfa-mir-576		N/A
mfa-miR-576-5p	63	N/A
mfa-miR-576-3p	0	N/A
mfa-mir-584		N/A
mfa-miR-584-5p	80	N/A
mfa-miR-584-3p	0	N/A
mfa-mir-592		N/A
mfa-miR-592-5p	730	N/A
mfa-miR-592-3p	0	N/A
mfa-mir-598		N/A
mfa-miR-598-3p	961	N/A
mfa-miR-598-5p	0	N/A
mfa-mir-615		N/A
mfa-miR-615-3p	1078	N/A
mfa-miR-615-5p	0	N/A
mfa-mir-627		N/A
mfa-miR-627-5p	63	N/A
mfa-miR-627-3p	0	N/A
mfa-mir-656		N/A
mfa-miR-656-3p	370	N/A
mfa-miR-656-5p	0	N/A
mfa-mir-671		N/A
mfa-miR-671-5p	90	N/A
mfa-miR-671-3p	0	N/A
mfa-mir-676-1 mfa-mir-676-2		N/A
mfa-miR-676-3p	322	N/A
mfa-miR-676-5p	0	N/A
mfa-mir-6790		N/A
mfa-miR-6790-3p	36	N/A
mfa-miR-6790-5p	0	N/A
mfa-mir-6827		N/A
mfa-miR-6827-5p	92	N/A
mfa-miR-6827-3p	0	N/A
mfa-mir-7164		N/A
mfa-miR-7164-5p	53	N/A
mfa-miR-7164-3p	0	N/A
mfa-mir-7174		N/A
mfa-miR-7174-5p	67	N/A
mfa-miR-7174-3p	0	N/A
mfa-mir-7206		N/A
mfa-miR-7206-3p	22	N/A
mfa-miR-7206-5p	0	N/A
mfa-mir-758		N/A
mfa-miR-758-3p	83	N/A
mfa-miR-758-5p		N/A
mfa-mir-769		N/A
mfa-miR-769-5p	180	N/A
mfa-miR-769-3p	0	N/A
mfa-mir-873		N/A
mfa-miR-873-5p	26	N/A
mfa-miR-873-3p	0	N/A
mfa-mir-874		N/A
mfa-miR-874-5p	319	N/A
mfa-miR-874-3p	0	N/A
mfa-mir-875		N/A
mfa-miR-875-5p	2643	N/A
mfa-miR-875-3p	0	N/A
mfa-mir-877		N/A
mfa-miR-877-5p	124	N/A
mfa-miR-877-3p	0	N/A
mfa-mir-885		N/A
mfa-miR-885-5p	167	N/A
mfa-miR-885-3p	0	N/A
mfa-mir-889		N/A
mfa-miR-889-3p	144	N/A
mfa-miR-889-5p	0	N/A
mfa-mir-9-1 mfa-mir-9-2		N/A
mfa-miR-9-3p	188	N/A
mfa-miR-9-5p	776	N/A
mfa-mir-9-1 mfa-mir-9-2 mfa-mir-9-3		N/A
mfa-miR-9-5p	776	N/A
mfa-miR-9-3p	188	N/A
mfa-mir-92a-1 mfa-mir-92a-2		N/A
mfa-miR-92a-3p	20533	N/A
mfa-miR-92a-5p	0	N/A
mfa-mir-9-3		N/A
mfa-miR-9-3-3p	103	N/A
mfa-miR-9-5p	776	N/A
mfa-mir-95		N/A
mfa-miR-95-3p	2216	N/A
mfa-miR-95-5p	0	N/A
mfa-mir-99a		N/A
mfa-miR-99a-5p	65868	N/A
mfa-miR-99a-3p	0	N/A
mfa-mir-99b		N/A
mfa-miR-99b-5p	38657	N/A
mfa-miR-99b-3p	0	N/A
mfa-let-7d		N/A
mfa-let-7d-5p	37577	N/A
mfa-let-7d-3p	2632	CTATACGACCTGCTGCCTTTCT
mfa-mir-1260b		N/A
mfa-miR-1260b-5p	525	N/A
mfa-mir-1304		N/A
mfa-miR-1304-5p	25	N/A
mfa-mir-136		N/A
mfa-miR-136-5p	3165	N/A
mfa-miR-136-3p	1180	TCATCGTCTCAAATGAGTCTTC
mfa-mir-155		N/A
mfa-miR-155-5p	792	N/A
mfa-mir-181d		N/A
mfa-miR-181d-5p	26	N/A
mfa-mir-182		N/A
mfa-miR-182-5p	2256	N/A
mfa-miR-182-3p	111	GGTGGTTCTAGACTTGCCAACT
mfa-mir-18b		N/A
mfa-miR-18b-5p	1978	N/A
mfa-mir-199a-1		N/A
mfa-miR-199a-1-5p	39154	N/A
mfa-miR-199a-1-3p	105820	N/A
mfa-mir-211		N/A
mfa-miR-211-5p	5342	N/A
mfa-mir-219-1		N/A
mfa-miR-219-1-5p	25	N/A
mfa-mir-33a		N/A
mfa-miR-33a-5p	548	N/A
mfa-miR-33a-3p	683	CAATGTTTCCACAGTGCATTA
mfa-mir-425		N/A
mfa-miR-425-5p	4818	N/A
mfa-miR-425-3p	623	ATCGGGAATGTCGTGTCCGCCC
mfa-mir-431		N/A
mfa-miR-431-5p	60	N/A
mfa-mir-451		N/A
mfa-miR-451-5p	58488	N/A
mfa-mir-484		N/A
mfa-miR-484-5p	14621	N/A
mfa-mir-492		N/A
mfa-miR-492-5p	21	N/A
mfa-mir-513a-1 mfa-mir-513a-2 mfa-mir-513a-3		N/A
mfa-miR-513a-5p	1066	N/A
mfa-mir-513b-1 mfa-mir-513b-2		N/A
mfa-miR-513b-5p	1254	N/A
mfa-mir-539		N/A
mfa-miR-539-5p	27	N/A
mfa-miR-539-3p	21	ATACAAGGACAATTTCTTTTT
mfa-mir-7-1 mfa-mir-7-2 mfa-mir-7-3		N/A
mfa-miR-7-5p	1197	N/A
mfa-miR-7-3p	>100	CAACAAATCACAGTCTGCCATA
mfa-mir-96		N/A
mfa-miR-96-5p	744	CAATCATGTGCAGTGCCAATAT
mfa-miR-96-3p	65	CAATCATGTGCAGTGCCAATAT
mfa-mir-98		N/A
mfa-miR-98-5p	18837	N/A
mfa-miR-98-3p	628	CTATACAACTTACTACTTTCC
mfa-mir-1226		N/A
mfa-miR-1226-3p	34	N/A
mfa-mir-1240		N/A
mfa-miR-1240-3p	29	N/A
mfa-mir-126		N/A
mfa-miR-126-3p	563940	N/A
mfa-miR-126-5p	134154	CATTATTACTTTTGGTACGCG
mfa-mir-1277		N/A
mfa-miR-1277-3p	280	N/A
mfa-miR-1277-5p	34	TATATATATATATGTACGTATG
mfa-mir-133a		N/A
mfa-miR-133a-3p	75	N/A
mfa-miR-133a-5p	26	AGCTGGTAAAATGGAACCAAAT
mfa-mir-144		N/A
mfa-miR-144-3p	6008	N/A
mfa-miR-144-5p	1282	GGATATCATCATATACTGTAAGT
mfa-mir-147b		N/A
mfa-miR-147b-3p	25	N/A
mfa-mir-19b-1 mfa-mir-19b-2		N/A
mfa-miR-19b-3p	222069	N/A
mfa-miR-19b-5p	136	AGTTTTGCAGGTTTGCATCCAGC
mfa-mir-203		N/A
mfa-miR-203-3p	255	N/A
mfa-mir-205		N/A
mfa-miR-205-3p	53	N/A
mfa-mir-206		N/A
mfa-miR-206-3p	37	N/A
mfa-mir-22		N/A
mfa-miR-22-3p	44100	N/A
mfa-miR-22-5p	12205	AGTTCTTCAGTGGCAAGCTTTA
mfa-mir-223		N/A
mfa-miR-223-3p	2391	N/A
mfa-mir-25		N/A
mfa-miR-25-3p	2560	N/A
mfa-mir-301b		N/A
mfa-miR-301b-3p	27	N/A
mfa-mir-302d		N/A
mfa-miR-302d-3p	18	N/A
mfa-mir-320a		N/A
mfa-miR-320a-3p	2205	N/A
mfa-mir-320b		N/A
mfa-miR-320b-3p	53	N/A
mfa-mir-375		N/A
mfa-miR-375-3p	193	N/A
mfa-mir-378a		N/A
mfa-miR-378a-3p	24635	N/A
mfa-miR-378a-5p	4183	CTCCTGACTCCAGGTCCTGTGT
mfa-mir-378d		N/A
mfa-miR-378d-3p	15016	N/A
mfa-mir-421		N/A
mfa-miR-421-3p	636	N/A
mfa-mir-496		N/A
mfa-miR-496-3p	69	N/A
mfa-mir-507		N/A
mfa-miR-507-3p	57	N/A
mfa-mir-509-1 mfa-mir-509-2		N/A
mfa-miR-509-3p	17	N/A
mfa-miR-509-5p	58	TACTGCAGGCAGTGGCAATCAT
mfa-mir-544		N/A
mfa-miR-544-3p	37	N/A
mfa-mir-545		N/A
mfa-miR-545-3p	146	N/A
mfa-miR-545-5p	134	TCAGTAAATGTTTATTAGATGA
mfa-mir-551a		N/A
mfa-miR-551a-3p	433	N/A
mfa-mir-624		N/A
mfa-miR-624-3p	39	N/A
mfa-miR-624-5p	391	TAGTACCAGTATCTTGTGTTCA
mfa-mir-652		N/A
mfa-miR-652-3p	419	N/A
mfa-miR-652-5p	882	ACAACCCTAGGAGAGGGTGCCAT
mfa-mir-664		N/A
mfa-miR-664-3p	1113	TGGCTAGGGAAAATGATTGGA
mfa-miR-664-5p	100	N/A
mfa-mir-887		N/A
mfa-miR-887-3p	99	N/A
mfa-mir-940		N/A
mfa-miR-940-3p	18	N/A
