# Supplementary material for: Identification of microRNAs in Macaca fascicularis (Cynomolgus Monkey) by Homology Search and Experimental Validation by Small RNA-Seq and RT-qPCR Using Kidney Cortex Tissues
Source: PLoS One. 2015 Nov 12;10(11):e0142708. doi: 10.1371/journal.pone.0142708 (PMC4642959; doi:10.1371/journal.pone.0142708)
Supplement: S9 Table — TaqMan® MicroRNA Arrays (Human Arrays A and B) were used for detection of miRNAs expressed in kidney cortex tissues. MiRNAs specific to M. fascicularis are shown in table. For each miRNA, average Ct is calculated from three kidney cortex samples (K1, K2 and K3). MiRNAs with Ct ≤32 were considered as expressed. With this criterion, a total of 262 miRNAs were considered as expressed. (XLSX) [file pone.0142708.s009.xlsx]

## Sheet: S Table 9
Supplementary Table 9. Detection of miRNAs by RT-qPCR. TaqMan® MicroRNA Arrays (Human Arrays A and B) were used for detection of miRNAs expressed in kidney cortex tissues. MiRNAs specific to M. fascicularis are shown in table. For each miRNA, average Ct is calculated from three kidney cortex samples (K1, K2 and K3). MiRNA with Ct ≤32 were considered as expressed. With this criterion, a total of 2…
M. fascicularis miRNA	TLDA target name	TLDA name	K1	K2	K3	Average of K1, K2, K3 Ct
mfa-miR-30c-5p	hsa-miR-30c-000419	A	11.9	12.2	12.23	12.11
mfa-miR-126	hsa-miR-126-002228	A	13.52	13.37	13.9	13.5967
mfa-miR-24-3p	hsa-miR-24-000402	A	13.7	13.4	13.8	13.6333
mfa-miR-30a-5p	hsa-miR-30a-5p-000417	B	13.83	13.45	13.78	13.6867
mfa-miR-30a-3p	hsa-miR-30a-3p-000416	B	14.22	13.92	13.75	13.9633
mfa-miR-204-5p	hsa-miR-204-000508	A	14.55	14.47	14.78	14.6
mfa-miR-19b	hsa-miR-19b-000396	A	15.25	14.86	15.75	15.2867
mfa-miR-10b-5p	hsa-miR-10b-002218	A	15.23	15.21	15.82	15.42
mfa-miR-26a-5p	hsa-miR-26a-000405	A	15.68	15.33	15.68	15.5633
mfa-miR-125b-5p	hsa-miR-125b-000449	A	15.85	15.78	15.96	15.8633
mfa-miR-100-5p	hsa-miR-100-000437	A	15.78	15.84	16.17	15.93
mfa-miR-99b-5p	hsa-miR-99b-000436	A	16.02	15.72	16.13	15.9567
mfa-miR-191-5p	hsa-miR-191-002299	A	16.07	15.83	16.19	16.03
mfa-miR-99a-5p	hsa-miR-99a-000435	A	15.83	16.18	16.22	16.0767
mfa-miR-218-5p	hsa-miR-218-000521	A	16.37	15.98	16.22	16.19
mfa-miR-192-5p	hsa-miR-192-000491	A	15.94	16.34	16.65	16.31
mfa-miR-484	hsa-miR-484-001821	A	16.26	16.05	16.7	16.3367
mfa-miR-21-5p	hsa-miR-21-000397	A	16.3	16.26	16.81	16.4567
mfa-miR-222-3p	hsa-miR-222-002276	A	16.45	16.33	16.86	16.5467
mfa-let-7e-5p	hsa-let-7e-002406	A	16.81	16.24	16.64	16.5633
mfa-miR-30d-5p	hsa-miR-30d-000420	B	17.01	16.51	16.81	16.7767
mfa-miR-194-5p	hsa-miR-194-000493	A	16.83	16.88	17.06	16.9233
mfa-let-7b-5p	hsa-let-7b-002619	A	17	17.19	16.79	16.9933
mfa-let-7a-5p	hsa-let-7a-000377	A	16.96	16.84	17.26	17.02
mfa-miR-342-3p	hsa-miR-342-3p-002260	A	16.87	17.27	16.95	17.03
mfa-miR-193b-3p	hsa-miR-193b-002367	A	16.79	17.25	17.29	17.11
mfa-miR-200a-3p	hsa-miR-200a-000502	A	17.32	17.34	17.5	17.3867
mfa-miR-146a-5p	hsa-miR-146a-000468	A	17.22	17.39	17.71	17.44
mfa-miR-532-3p	hsa-miR-532-3p-002355	A	17.42	17.26	17.8	17.4933
mfa-miR-215-5p	hsa-miR-215-000518	A	17.06	17.78	17.69	17.51
mfa-miR-10a-5p	hsa-miR-10a-000387	A	17.49	17.34	17.84	17.5567
mfa-miR-27b-3p	hsa-miR-27b-000409	A	17.48	17.42	17.84	17.58
mfa-miR-532-5p	hsa-miR-532-001518	A	17.62	17.38	17.8	17.6
mfa-miR-29c-3p	hsa-miR-29c-000587	A	17.78	17.48	17.65	17.6367
mfa-miR-26b-5p	hsa-miR-26b-000407	A	17.91	17.45	17.71	17.69
mfa-miR-143-3p	hsa-miR-143-002249	A	17.66	17.42	18.09	17.7233
mfa-miR-138-5p	hsa-miR-138-002284	A	17.78	17.98	17.65	17.8033
mfa-miR-199a-3p	hsa-miR-199a-3p-002304	A	17.8	17.38	18.28	17.82
mfa-miR-660-5p	hsa-miR-660-001515	A	17.95	17.53	18.1	17.86
mfa-miR-150-5p	hsa-miR-150-000473	A	17.56	17.74	18.55	17.95
mfa-miR-139-5p	hsa-miR-139-5p-002289	A	18.12	17.92	17.9	17.98
mfa-miR-181a-5p	hsa-miR-181a-000480	A	18.03	17.91	18.06	18
mfa-miR-195-5p	hsa-miR-195-000494	A	18.16	18.12	18.27	18.1833
mfa-miR-146b-5p	hsa-miR-146b-001097	A	18.96	17.74	18.27	18.3233
mfa-miR-16-5p	hsa-miR-16-000391	A	18.58	18.06	18.49	18.3767
mfa-miR-152-3p	hsa-miR-152-000475	A	18.44	18.32	18.85	18.5367
mfa-miR-140-5p	mmu-miR-140-001187	A	18.47	18.35	18.81	18.5433
mfa-miR-331-3p	hsa-miR-331-000545	A	21.58	16.83	17.49	18.6333
mfa-miR-92a-3p	hsa-miR-92a-000431	A	18.66	18.57	18.94	18.7233
mfa-let-7g-5p	hsa-let-7g-002282	A	19	18.31	18.87	18.7267
mfa-let-7d	hsa-let-7d-002283	A	18.9	18.52	18.77	18.73
mfa-miR-125a-5p	hsa-miR-125a-5p-002198	A	18.58	18.44	19.28	18.7667
mfa-miR-148a-3p	hsa-miR-148a-000470	A	18.86	18.59	18.9	18.7833
mfa-miR-489-3p	hsa-miR-489-002358	A	19.2	18.45	18.71	18.7867
mfa-miR-320a	hsa-miR-320-002277	A	18.87	18.57	19.09	18.8433
mfa-miR-197-3p	hsa-miR-197-000497	A	18.82	18.68	19.07	18.8567
mfa-miR-22	hsa-miR-22-000398	A	18.54	18.81	19.22	18.8567
mfa-miR-103-3p	hsa-miR-103-000439	A	18.87	18.74	19.1	18.9033
mfa-miR-106b-5p	hsa-miR-106b-000442	A	19.15	18.81	19.24	19.0667
mfa-miR-221-3p	hsa-miR-221-000524	A	19.18	19.05	19.12	19.1167
mfa-miR-374b-5p	mmu-miR-374-5p-001319	A	19.48	18.88	19.09	19.15
mfa-miR-378a	hsa-miR-378-002243	B	18.79	19.19	19.64	19.2067
mfa-miR-424-5p	hsa-miR-424-000604	A	19.21	18.62	19.94	19.2567
mfa-miR-429-3p	hsa-miR-429-001024	A	19.51	19.02	19.46	19.33
mfa-miR-339-5p	hsa-miR-339-5p-002257	A	19.29	19.21	19.72	19.4067
mfa-miR-23b-3p	hsa-miR-23b-000400	A	19.3	19.07	19.93	19.4333
mfa-miR-186-5p	hsa-miR-186-002285	A	19.58	19.14	19.65	19.4567
mfa-miR-15b-5p	hsa-miR-15b-000390	A	19.57	19.51	19.65	19.5767
mfa-miR-149-5p	hsa-miR-149-002255	A	19.78	19.35	19.74	19.6233
mfa-let-7c-5p	hsa-let-7c-000379	A	19.98	19.85	19.2	19.6767
mfa-miR-142-3p	hsa-miR-142-3p-000464	A	19.86	19.41	20.27	19.8467
mfa-miR-374a-5p	hsa-miR-374-000563	A	20.22	19.65	19.97	19.9467
mfa-miR-425	hsa-miR-425-5p-001516	A	20.05	19.8	19.99	19.9467
mfa-miR-29b-3p	hsa-miR-29b-000413	A	19.69	19.87	20.31	19.9567
mfa-miR-28-5p	hsa-miR-28-000411	A	19.82	19.97	20.2	19.9967
mfa-miR-324-5p	hsa-miR-324-5p-000539	A	19.76	19.92	20.32	20
mfa-miR-34a-5p	hsa-miR-34a-000426	A	19.86	19.81	20.57	20.08
mfa-miR-151-3p	hsa-miR-151-3p-002254	B	20.09	19.91	20.28	20.0933
mfa-miR-20b-5p	hsa-miR-20b-001014	A	20.14	19.89	20.47	20.1667
mfa-miR-365-3p	hsa-miR-365-001020	A	19.91	20.37	20.36	20.2133
mfa-miR-451	mmu-miR-451-001141	A	20.24	20.15	20.34	20.2433
mfa-miR-98	hsa-miR-98-000577	A	20.58	19.98	20.3	20.2867
mfa-let-7f-5p	hsa-let-7f-000382	A	20.91	20.32	19.96	20.3967
mfa-miR-409-3p	hsa-miR-409-3p-002332	B	20.49	20.24	20.83	20.52
mfa-miR-339-3p	hsa-miR-339-3p-002184	A	20.78	20.35	20.9	20.6767
mfa-miR-19a-3p	hsa-miR-19a-000395	A	20.73	20.16	21.15	20.68
mfa-miR-324-3p	hsa-miR-324-3p-002161	A	20.87	20.55	20.96	20.7933
mfa-miR-127-3p	hsa-miR-127-000452	A	20.57	20.77	21.32	20.8867
mfa-miR-411-5p	hsa-miR-411-001610	A	20.95	20.9	20.81	20.8867
mfa-miR-210-3p	hsa-miR-210-000512	A	21	20.75	21.07	20.94
mfa-miR-25	hsa-miR-25-000403	A	20.93	20.68	21.37	20.9933
mfa-miR-196b-5p	hsa-miR-196b-002215	A	21.15	20.75	21.41	21.1033
mfa-miR-652	hsa-miR-652-002352	A	21.05	20.83	21.64	21.1733
mfa-miR-133c-3p	hsa-miR-133a-002246	A	21.06	21.21	21.39	21.22
mfa-miR-454-3p	hsa-miR-454-002323	A	21.49	20.91	21.32	21.24
mfa-miR-361-5p	hsa-miR-361-000554	A	21.27	21.12	21.47	21.2867
mfa-miR-362-5p	hsa-miR-362-001273	A	21.62	21.06	21.23	21.3033
mfa-miR-335-5p	hsa-miR-335-000546	A	21.64	20.86	21.62	21.3733
mfa-miR-107-3p	hsa-miR-107-000443	A	21.33	21.38	21.43	21.38
mfa-miR-376c-3p	hsa-miR-376c-002122	A	21.26	21.28	21.67	21.4033
mfa-miR-155	hsa-miR-155-002623	A	21.22	21.15	21.88	21.4167
mfa-miR-296-3p	hsa-miR-296-000527	A	21.26	21.08	21.92	21.42
mfa-miR-151-5p	hsa-miR-151-5P-002642	B	21.19	21.4	21.81	21.4667
mfa-miR-301a-3p	hsa-miR-301-000528	A	21.53	21.21	21.68	21.4733
mfa-miR-455-3p	hsa-miR-455-3p-002244	A	21.14	21.55	21.76	21.4833
mfa-miR-23a-3p	hsa-miR-23a-000399	A	21.75	20.08	22.73	21.52
mfa-miR-139-3p	hsa-miR-139-3p-002313	A	21.71	21.44	21.48	21.5433
mfa-miR-190a-5p	hsa-miR-190-000489	A	21.89	21.39	21.79	21.69
mfa-miR-501-5p	hsa-miR-501-001047	A	22.16	21.34	21.67	21.7233
mfa-miR-95-3p	hsa-miR-95-000433	A	22.01	21.65	21.63	21.7633
mfa-miR-500a-5p	hsa-miR-500-002428	A	21.94	21.55	21.97	21.82
mfa-miR-340-5p	hsa-miR-340-002258	A	22.04	21.63	21.88	21.85
mfa-miR-503-5p	hsa-miR-503-001048	A	21.96	21.81	22.09	21.9533
mfa-miR-874-3p	hsa-miR-874-002268	A	22.23	21.83	21.86	21.9733
mfa-miR-382-5p	hsa-miR-382-000572	A	21.83	22.05	22.31	22.0633
mfa-miR-15a-5p	hsa-miR-15a-000389	A	22.24	21.74	22.26	22.08
mfa-miR-379-5p	mmu-miR-379-001138	A	21.88	22.09	22.46	22.1433
mfa-miR-185-5p	hsa-miR-185-002271	A	22.07	22.07	22.4	22.18
mfa-miR-193a-5p	hsa-miR-193a-5p-002281	A	22.13	22.05	22.36	22.18
mfa-miR-375	hsa-miR-375-000564	A	21.97	21.01	23.65	22.21
mfa-miR-362-3p	hsa-miR-362-3p-002117	A	22.36	21.96	22.42	22.2467
mfa-miR-506-3p	hsa-miR-506-001050	A	21.56	23.36	22.03	22.3167
mfa-miR-148b-3p	hsa-miR-148b-000471	A	22.46	21.91	22.59	22.32
mfa-miR-455-5p	hsa-miR-455-001280	A	22.09	22.27	22.67	22.3433
mfa-miR-363-3p	hsa-miR-363-001271	A	22.33	22.25	22.5	22.36
mfa-miR-452-5p	hsa-miR-452-002329	A	22.42	22.23	22.45	22.3667
mfa-miR-9-5p	hsa-miR-9-000583	A	22.24	22.23	22.79	22.42
mfa-miR-135b-5p	hsa-miR-135b-002261	A	22.67	21.99	22.9	22.52
mfa-miR-346	hsa-miR-346-000553	A	23.46	22.35	22.13	22.6467
mfa-miR-1233	hsa-miR-1233-002768	B	23.07	22.5	22.4	22.6567
mfa-miR-135a-5p	hsa-miR-135a-000460	A	23.1	21.99	23.28	22.79
mfa-miR-187-3p	mmu-miR-187-001193	A	23.16	23.15	22.19	22.8333
mfa-miR-502-5p	hsa-miR-502-001109	A	22.98	22.68	22.88	22.8467
mfa-miR-505-3p	hsa-miR-505-002089	A	22.73	22.68	23.16	22.8567
mfa-miR-491-5p	mmu-miR-491-001630	A	22.85	22.98	22.83	22.8867
mfa-miR-140-3p	hsa-miR-140-3p-002234	A	22.8	23.08	22.91	22.93
mfa-miR-885-5p	hsa-miR-885-5p-002296	A	23.51	22.41	22.9	22.94
mfa-miR-376a-3p	hsa-miR-376a-000565	A	22.79	22.79	23.41	22.9967
mfa-miR-499-5p	mmu-miR-499-001352	A	23.3	22.66	23.03	22.9967
mfa-miR-708-5p	hsa-miR-708-002341	A	22.48	23	23.77	23.0833
mfa-miR-130b-3p	hsa-miR-130b-000456	A	22.96	22.76	23.6	23.1067
mfa-miR-134-5p	mmu-miR-134-001186	A	22.64	23.06	23.76	23.1533
mfa-miR-370-3p	hsa-miR-370-002275	A	22.9	23.17	23.43	23.1667
mfa-miR-495-3p	mmu-miR-495-001663	A	22.94	23.18	23.73	23.2833
mfa-miR-199a	hsa-miR-199a-000498	A	22.95	23.04	23.87	23.2867
mfa-miR-502-3p	hsa-miR-502-3p-002083	A	23.29	23.15	23.6	23.3467
mfa-miR-128b-3p	hsa-miR-128a-002216	A	23.18	23.2	23.67	23.35
mfa-miR-203	hsa-miR-203-000507	A	23.21	23.74	23.3	23.4167
mfa-miR-423-5p	hsa-miR-423-5p-002340	A	23.46	23.58	23.74	23.5933
mfa-miR-615-3p	mmu-miR-615-001960	A	22.96	23.3	24.66	23.64
mfa-miR-331-5p	hsa-miR-331-5p-002233	A	19.76	25.67	25.66	23.6967
mfa-miR-299-5p	hsa-miR-299-5p-000600	A	23.34	23.72	24.15	23.7367
mfa-miR-18b	hsa-miR-18b-002217	A	23.57	23.87	24.16	23.8667
mfa-miR-592-5p	hsa-miR-592-001546	B	24.1	23.72	23.97	23.93
mfa-miR-486-5p	hsa-miR-486-001278	A	23.51	23.82	24.57	23.9667
mfa-miR-181c-5p	hsa-miR-181c-000482	A	24.4	23.78	24.02	24.0667
mfa-miR-577-5p	hsa-miR-577-002675	B	24.1	23.84	24.4	24.1133
mfa-miR-598-3p	hsa-miR-598-001988	A	24.53	24.07	23.97	24.19
mfa-miR-875-5p	hsa-miR-875-5p-002203	B	24.57	23.92	24.14	24.21
mfa-miR-361-3p	hsa-miR-361-3p-002116	B	24.5	24.36	24.43	24.43
mfa-miR-450b-5p	hsa-miR-450b-5p-002207	A	23.96	23.96	25.44	24.4533
mfa-miR-323a-3p	hsa-miR-323-3p-002227	A	20.82	26.17	26.72	24.57
mfa-miR-539	hsa-miR-539-001286	A	24.98	24.48	24.96	24.8067
mfa-miR-342-5p	hsa-miR-342-5p-002147	A	25.06	25	24.58	24.88
mfa-miR-628-5p	hsa-miR-628-5p-002433	A	24.91	24.73	25.03	24.89
mfa-miR-939	hsa-miR-939-002182	B	25.9	24.58	24.32	24.9333
mfa-miR-410-3p	hsa-miR-410-001274	A	25.04	24.96	25.4	25.1333
mfa-miR-301b	hsa-miR-301b-002392	A	25.06	24.43	26.3	25.2633
mfa-miR-433-3p	hsa-miR-433-001028	A	25	25.27	25.55	25.2733
mfa-miR-671-3p	hsa-miR-671-3p-002322	A	25.41	24.93	25.57	25.3033
mfa-miR-487b-3p	hsa-miR-487b-001285	A	25.31	25.22	25.52	25.35
mfa-miR-337-5p	hsa-miR-337-5p-002156	A	25.04	24.97	26.22	25.41
mfa-miR-582-3p	hsa-miR-582-3p-002399	A	25.03	25.31	26.3	25.5467
mfa-miR-656-3p	hsa-miR-656-001510	B	25.68	25.46	25.51	25.55
mfa-miR-1-3p	hsa-miR-1-002222	A	25.8	25.33	25.62	25.5833
mfa-miR-576-3p	hsa-miR-576-3p-002351	A	24.92	25.88	26.3	25.7
mfa-miR-654-3p	hsa-miR-654-001611	A	25.53	25.19	26.51	25.7433
mfa-miR-181a-3p	hsa-miR-213-000516	B	26.09	25.38	25.79	25.7533
mfa-miR-34b	hsa-miR-34b-002102	B	25.94	25.58	25.86	25.7933
mfa-miR-7	dme-miR-7-000268	B	25.79	25.68	25.98	25.8167
mfa-miR-302c	hsa-miR-302c-000533	A	26.87	26.79	23.95	25.87
mfa-miR-650a	hsa-miR-650-001603	B	26.11	25.34	26.19	25.88
mfa-miR-889-3p	hsa-miR-889-002202	A	25.83	25.77	26.16	25.92
mfa-miR-154-5p	hsa-miR-154-000477	A	25.75	25.8	26.32	25.9567
mfa-miR-543-3p	hsa-miR-543-002376	B	25.67	25.82	26.4	25.9633
mfa-miR-504-5p	hsa-miR-504-002084	A	26.05	26.06	26.14	26.0833
mfa-miR-383	hsa-miR-383-000573	A	26.55	25.49	26.34	26.1267
mfa-miR-493-3p	hsa-miR-493-002364	A	26.34	25.89	26.44	26.2233
mfa-miR-190b	hsa-miR-190b-002263	B	26.56	25.96	26.18	26.2333
mfa-miR-125a-3p	hsa-miR-125a-3p-002199	A	26.22	26.47	26.04	26.2433
mfa-miR-485-3p	hsa-miR-485-3p-001277	A	26.03	26.22	26.81	26.3533
mfa-miR-601	hsa-miR-601-001558	B	26.06	26.24	26.81	26.37
mfa-miR-615-5p	hsa-miR-615-5p-002353	A	26.08	26.49	27.07	26.5467
mfa-miR-432-5p	hsa-miR-432-001026	B	26.53	26.48	26.71	26.5733
mfa-miR-590-5p	hsa-miR-590-5p-001984	A	26.9	26.28	26.6	26.5933
mfa-miR-450a-5p	hsa-miR-450a-002303	A	26.37	26.13	27.37	26.6233
mfa-miR-653-5p	hsa-miR-653-002292	A	27.69	26.17	26.17	26.6767
mfa-miR-338-3p	hsa-miR-338-3p-002252	A	26.08	26.89	27.07	26.68
mfa-miR-206	hsa-miR-206-000510	B	27.2	26.81	26.18	26.73
mfa-miR-296-5p	hsa-miR-296-3p-002101	A	26.64	26.08	27.58	26.7667
mfa-miR-542-3p	hsa-miR-542-3p-001284	A	26.73	26.57	27.14	26.8133
mfa-miR-129-1-3p	hsa-miR-129#-002298	B	26.92	26.85	26.74	26.8367
mfa-miR-494-3p	hsa-miR-494-002365	A	26.79	27.05	26.81	26.8833
mfa-miR-337-3p	hsa-miR-337-3p-002157	B	26.83	26.93	26.92	26.8933
mfa-miR-486-3p	hsa-miR-486-3p-002093	A	26.45	25.85	28.39	26.8967
mfa-miR-582-5p	hsa-miR-582-5p-001983	A	26.29	26.49	27.95	26.91
mfa-miR-550-5p	hsa-miR-550-002410	B	25.65	27.45	27.95	27.0167
mfa-miR-409-5p	hsa-miR-409-5p-002331	A	27.07	26.92	27.09	27.0267
mfa-miR-628-3p	hsa-miR-628-3p-002434	B	27.18	27.1	27.38	27.22
mfa-miR-381-3p	hsa-miR-381-000571	A	27.12	27.16	27.51	27.2633
mfa-miR-572	hsa-miR-572-001614	B	27.26	28.13	26.47	27.2867
mfa-miR-338-5p	hsa-miR-338-5P-002658	B	27.06	26.93	27.88	27.29
mfa-miR-1224-3p	hsa-miR-1224-3P-002752	B	27.36	27.15	27.37	27.2933
mfa-miR-142-5p	hsa-miR-142-5p-002248	A	27.1	26.78	28.02	27.3
mfa-miR-431	hsa-miR-431-001979	A	26.42	27.48	28.16	27.3533
mfa-miR-193a-3p	hsa-miR-193a-3p-002250	A	27.85	27.73	26.93	27.5033
mfa-miR-376b-3p	hsa-miR-376b-001102	A	27.04	27.27	28.39	27.5667
mfa-miR-133b-3p	hsa-miR-133b-002247	A	27.01	28.43	27.41	27.6167
mfa-miR-302b	hsa-miR-302b-000531	A	28.27	27.91	26.7	27.6267
mfa-miR-542-5p	hsa-miR-542-5p-002240	A	27.6	27.48	27.91	27.6633
mfa-miR-487a	hsa-miR-487a-001279	A	27.74	28.11	27.19	27.68
mfa-miR-584-5p	hsa-miR-584-001624	B	27.7	27.36	28.16	27.74
mfa-miR-662	hsa-miR-662-001607	B	28.82	27.7	27.39	27.97
mfa-miR-545	hsa-miR-545-002267	A	29.05	27.98	28.13	28.3867
mfa-miR-654-5p	hsa-miR-654-3p-002239	A	28	28.11	29.24	28.45
mfa-miR-205	hsa-miR-205-000509	A	27.76	27.77	30.35	28.6267
mfa-miR-146b-3p	hsa-miR-146b-3p-002361	A	30.28	27.54	28.38	28.7333
mfa-miR-599-3p	hsa-miR-599-001554	B	28.95	28.54	28.74	28.7433
mfa-miR-369-5p	hsa-miR-369-5p-001021	A	28.27	28.7	29.43	28.8
mfa-miR-642	hsa-miR-642-001592	A	29.29	28.62	28.74	28.8833
mfa-miR-618	hsa-miR-618-001593	A	28.48	29.56	28.85	28.9633
mfa-miR-369-3p	hsa-miR-369-3p-000557	A	29.02	28.53	29.39	28.98
mfa-miR-137-3p	mmu-miR-137-001129	A	28.44	29.09	29.55	29.0267
mfa-miR-302d	hsa-miR-302d-000535	B	28.61	28.46	30.19	29.0867
mfa-miR-373	hsa-miR-373-000561	A	28.62	29.45	29.37	29.1467
mfa-miR-144	hsa-miR-144-002676	B	28.85	31.21	27.57	29.21
mfa-miR-302a-3p	hsa-miR-302a-000529	A	29.04	28.95	29.98	29.3233
mfa-miR-184	hsa-miR-184-000485	A	29.85	29.17	28.99	29.3367
mfa-miR-449b-5p	hsa-miR-449b-001608	A	29.11	29.7	29.34	29.3833
mfa-miR-892b	hsa-miR-892b-002214	B	28.88	28.97	30.47	29.44
mfa-miR-329-3p	hsa-miR-329-001101	A	23.8	33.55	31.47	29.6067
mfa-miR-876-3p	hsa-miR-876-3p-002225	A	28.56	30.39	30.17	29.7067
mfa-miR-876-5p	hsa-miR-876-3p-002225	A	28.56	30.39	30.17	29.7067
mfa-miR-551b-3p	hsa-miR-551b-001535	A	29.5	30.22	29.44	29.72
mfa-miR-488-3p	hsa-miR-488-002357	A	29.67	28.84	30.72	29.7433
mfa-miR-649	hsa-miR-649-001602	B	30.52	30.28	28.87	29.89
mfa-miR-372-3p	hsa-miR-372-000560	A	30.43	29	30.33	29.92
mfa-miR-449a-5p	hsa-miR-449-001030	A	30.23	27.89	31.64	29.92
mfa-miR-219	hsa-miR-219-000522	A	30.79	29.05	30.36	30.0667
mfa-miR-330-3p	hsa-miR-330-000544	A	40	25.34	24.97	30.1033
mfa-miR-551a	hsa-miR-551a-001519	B	28.8	28.37	33.33	30.1667
mfa-miR-496	mmu-miR-496-001953	A	30.82	30.54	29.82	30.3933
mfa-miR-34c-5p	hsa-miR-34c-000428	A	30.29	30.08	30.84	30.4033
mfa-miR-668	hsa-miR-668-001992	B	29.81	30.28	31.13	30.4067
mfa-miR-541-5p	hsa-miR-541#-002200	B	30.11	30.37	31	30.4933
mfa-miR-367	hsa-miR-367-000555	A	31.01	30.35	30.84	30.7333
mfa-miR-640	hsa-miR-640-001584	B	30.49	32.69	29.25	30.81
mfa-miR-129-5p	hsa-miR-129-000590	A	40	28.97	25.02	31.33
mfa-miR-519a-3p	hsa-miR-520b-001116	A	32.27	31.02	32.05	31.78
mfa-miR-136	hsa-miR-136-000592	A	32.14	32.03	31.26	31.81
mfa-miR-802	hsa-miR-802-002004	B	31.09	35	30.72	32.27
mfa-miR-491-3p	hsa-miR-491-3p-002360	A	34.2	30.6	32.61	32.47
