# Supplementary material for: Identification of microRNAs in Macaca fascicularis (Cynomolgus Monkey) by Homology Search and Experimental Validation by Small RNA-Seq and RT-qPCR Using Kidney Cortex Tissues
Source: PLoS One. 2015 Nov 12;10(11):e0142708. doi: 10.1371/journal.pone.0142708 (PMC4642959; doi:10.1371/journal.pone.0142708)
Supplement: S10 Table — (XLSX) [file pone.0142708.s010.xlsx]

## Sheet: S table 9
Supplementary Table 10. Comparison of miRNAs between M. fascicularis miRNAs (913), miRNAs identified by small RNA sequencing (432), miRNAs tested by RT-qPCR (313) and miRNAs detected by RT-qPCR (262).
M. fascicularis miRNAs : 913	miRNAs identified by sequencing -432	miRNAs tested by RT-qPCR- 313	and miRNAs detected by RT-qPCR -262
mfa-let-7a-5p	mfa-let-7a-5p	mfa-let-7a-5p	mfa-let-7a-5p
mfa-let-7b-5p	mfa-let-7b-5p	mfa-let-7b-5p	mfa-let-7b-5p
mfa-let-7c-5p	mfa-let-7c-5p	mfa-let-7c-5p	mfa-let-7c-5p
mfa-let-7d	mfa-let-7d	mfa-let-7d	mfa-let-7d
mfa-let-7e-5p	mfa-let-7e-5p	mfa-let-7e-5p	mfa-let-7e-5p
mfa-let-7f-5p	mfa-let-7f-5p	mfa-let-7f-5p	mfa-let-7f-5p
mfa-let-7g-5p	mfa-let-7g-5p	mfa-let-7g-5p	mfa-let-7g-5p
mfa-miR-100-5p	mfa-miR-100-5p	mfa-miR-100-5p	mfa-miR-100-5p
mfa-miR-103-3p	mfa-miR-103-3p	mfa-miR-103-3p	mfa-miR-103-3p
mfa-miR-106b-5p	mfa-miR-106b-5p	mfa-miR-106b-5p	mfa-miR-106b-5p
mfa-miR-107-3p	mfa-miR-107-3p	mfa-miR-107-3p	mfa-miR-107-3p
mfa-miR-10a-5p	mfa-miR-10a-5p	mfa-miR-10a-5p	mfa-miR-10a-5p
mfa-miR-10b-5p	mfa-miR-10b-5p	mfa-miR-10b-5p	mfa-miR-10b-5p
mfa-miR-1224-3p	N/A	mfa-miR-1224-3p	mfa-miR-1224-3p
mfa-miR-1233	N/A	mfa-miR-1233	mfa-miR-1233
mfa-miR-125a-3p	mfa-miR-125a-3p	mfa-miR-125a-3p	mfa-miR-125a-3p
mfa-miR-125a-5p	mfa-miR-125a-5p	mfa-miR-125a-5p	mfa-miR-125a-5p
mfa-miR-125b-5p	mfa-miR-125b-5p	mfa-miR-125b-5p	mfa-miR-125b-5p
mfa-miR-126	mfa-miR-126	mfa-miR-126	mfa-miR-126
mfa-miR-127-3p	mfa-miR-127-3p	mfa-miR-127-3p	mfa-miR-127-3p
mfa-miR-128b-3p	mfa-miR-128b-3p	mfa-miR-128b-3p	mfa-miR-128b-3p
mfa-miR-129-1-3p	mfa-miR-129-1-3p	mfa-miR-129-1-3p	mfa-miR-129-1-3p
mfa-miR-129-5p	N/A	mfa-miR-129-5p	mfa-miR-129-5p
mfa-miR-130b-3p	mfa-miR-130b-3p	mfa-miR-130b-3p	mfa-miR-130b-3p
mfa-miR-133b-3p	mfa-miR-133b-3p	mfa-miR-133b-3p	mfa-miR-133b-3p
mfa-miR-133c-3p	mfa-miR-133c-3p	mfa-miR-133c-3p	mfa-miR-133c-3p
mfa-miR-134-5p	mfa-miR-134-5p	mfa-miR-134-5p	mfa-miR-134-5p
mfa-miR-135a-5p	mfa-miR-135a-5p	mfa-miR-135a-5p	mfa-miR-135a-5p
mfa-miR-135b-5p	mfa-miR-135b-5p	mfa-miR-135b-5p	mfa-miR-135b-5p
mfa-miR-136	mfa-miR-136	mfa-miR-136	mfa-miR-136
mfa-miR-137-3p	mfa-miR-137-3p	mfa-miR-137-3p	mfa-miR-137-3p
mfa-miR-138-5p	mfa-miR-138-5p	mfa-miR-138-5p	mfa-miR-138-5p
mfa-miR-139-3p	N/A	mfa-miR-139-3p	mfa-miR-139-3p
mfa-miR-139-5p	mfa-miR-139-5p	mfa-miR-139-5p	mfa-miR-139-5p
mfa-miR-1-3p	mfa-miR-1-3p	mfa-miR-1-3p	mfa-miR-1-3p
mfa-miR-140-3p	mfa-miR-140-3p	mfa-miR-140-3p	mfa-miR-140-3p
mfa-miR-140-5p	mfa-miR-140-5p	mfa-miR-140-5p	mfa-miR-140-5p
mfa-miR-142-3p	mfa-miR-142-3p	mfa-miR-142-3p	mfa-miR-142-3p
mfa-miR-142-5p	mfa-miR-142-5p	mfa-miR-142-5p	mfa-miR-142-5p
mfa-miR-143-3p	mfa-miR-143-3p	mfa-miR-143-3p	mfa-miR-143-3p
mfa-miR-144	mfa-miR-144	mfa-miR-144	mfa-miR-144
mfa-miR-146a-5p	mfa-miR-146a-5p	mfa-miR-146a-5p	mfa-miR-146a-5p
mfa-miR-146b-3p	mfa-miR-146b-3p	mfa-miR-146b-3p	mfa-miR-146b-3p
mfa-miR-146b-5p	mfa-miR-146b-5p	mfa-miR-146b-5p	mfa-miR-146b-5p
mfa-miR-148a-3p	mfa-miR-148a-3p	mfa-miR-148a-3p	mfa-miR-148a-3p
mfa-miR-148b-3p	mfa-miR-148b-3p	mfa-miR-148b-3p	mfa-miR-148b-3p
mfa-miR-149-5p	mfa-miR-149-5p	mfa-miR-149-5p	mfa-miR-149-5p
mfa-miR-150-5p	mfa-miR-150-5p	mfa-miR-150-5p	mfa-miR-150-5p
mfa-miR-151-3p	mfa-miR-151-3p	mfa-miR-151-3p	mfa-miR-151-3p
mfa-miR-151-5p	mfa-miR-151-5p	mfa-miR-151-5p	mfa-miR-151-5p
mfa-miR-152-3p	mfa-miR-152-3p	mfa-miR-152-3p	mfa-miR-152-3p
mfa-miR-154-5p	mfa-miR-154-5p	mfa-miR-154-5p	mfa-miR-154-5p
mfa-miR-155	mfa-miR-155	mfa-miR-155	mfa-miR-155
mfa-miR-15a-5p	mfa-miR-15a-5p	mfa-miR-15a-5p	mfa-miR-15a-5p
mfa-miR-15b-5p	mfa-miR-15b-5p	mfa-miR-15b-5p	mfa-miR-15b-5p
mfa-miR-16-5p	mfa-miR-16-5p	mfa-miR-16-5p	mfa-miR-16-5p
mfa-miR-181a-3p	mfa-miR-181a-3p	mfa-miR-181a-3p	mfa-miR-181a-3p
mfa-miR-181a-5p	mfa-miR-181a-5p	mfa-miR-181a-5p	mfa-miR-181a-5p
mfa-miR-181c-5p	mfa-miR-181c-5p	mfa-miR-181c-5p	mfa-miR-181c-5p
mfa-miR-184	N/A	mfa-miR-184	mfa-miR-184
mfa-miR-185-5p	mfa-miR-185-5p	mfa-miR-185-5p	mfa-miR-185-5p
mfa-miR-186-5p	mfa-miR-186-5p	mfa-miR-186-5p	mfa-miR-186-5p
mfa-miR-187-3p	mfa-miR-187-3p	mfa-miR-187-3p	mfa-miR-187-3p
mfa-miR-18b	mfa-miR-18b	mfa-miR-18b	mfa-miR-18b
mfa-miR-190a-5p	mfa-miR-190a-5p	mfa-miR-190a-5p	mfa-miR-190a-5p
mfa-miR-190b	N/A	mfa-miR-190b	mfa-miR-190b
mfa-miR-191-5p	mfa-miR-191-5p	mfa-miR-191-5p	mfa-miR-191-5p
mfa-miR-192-5p	mfa-miR-192-5p	mfa-miR-192-5p	mfa-miR-192-5p
mfa-miR-193a-3p	mfa-miR-193a-3p	mfa-miR-193a-3p	mfa-miR-193a-3p
mfa-miR-193a-5p	mfa-miR-193a-5p	mfa-miR-193a-5p	mfa-miR-193a-5p
mfa-miR-193b-3p	mfa-miR-193b-3p	mfa-miR-193b-3p	mfa-miR-193b-3p
mfa-miR-194-5p	mfa-miR-194-5p	mfa-miR-194-5p	mfa-miR-194-5p
mfa-miR-195-5p	mfa-miR-195-5p	mfa-miR-195-5p	mfa-miR-195-5p
mfa-miR-196b-5p	mfa-miR-196b-5p	mfa-miR-196b-5p	mfa-miR-196b-5p
mfa-miR-197-3p	mfa-miR-197-3p	mfa-miR-197-3p	mfa-miR-197-3p
mfa-miR-199a	mfa-miR-199a	mfa-miR-199a	mfa-miR-199a
mfa-miR-199a-3p	mfa-miR-199a-3p	mfa-miR-199a-3p	mfa-miR-199a-3p
mfa-miR-19a-3p	mfa-miR-19a-3p	mfa-miR-19a-3p	mfa-miR-19a-3p
mfa-miR-19b	mfa-miR-19b	mfa-miR-19b	mfa-miR-19b
mfa-miR-200a-3p	mfa-miR-200a-3p	mfa-miR-200a-3p	mfa-miR-200a-3p
mfa-miR-203	mfa-miR-203	mfa-miR-203	mfa-miR-203
mfa-miR-204-5p	mfa-miR-204-5p	mfa-miR-204-5p	mfa-miR-204-5p
mfa-miR-205	mfa-miR-205	mfa-miR-205	mfa-miR-205
mfa-miR-206	mfa-miR-206	mfa-miR-206	mfa-miR-206
mfa-miR-20b-5p	mfa-miR-20b-5p	mfa-miR-20b-5p	mfa-miR-20b-5p
mfa-miR-210-3p	mfa-miR-210-3p	mfa-miR-210-3p	mfa-miR-210-3p
mfa-miR-215-5p	mfa-miR-215-5p	mfa-miR-215-5p	mfa-miR-215-5p
mfa-miR-21-5p	mfa-miR-21-5p	mfa-miR-21-5p	mfa-miR-21-5p
mfa-miR-218-5p	mfa-miR-218-5p	mfa-miR-218-5p	mfa-miR-218-5p
mfa-miR-219	mfa-miR-219	mfa-miR-219	mfa-miR-219
mfa-miR-22	mfa-miR-22	mfa-miR-22	mfa-miR-22
mfa-miR-221-3p	mfa-miR-221-3p	mfa-miR-221-3p	mfa-miR-221-3p
mfa-miR-222-3p	mfa-miR-222-3p	mfa-miR-222-3p	mfa-miR-222-3p
mfa-miR-23a-3p	mfa-miR-23a-3p	mfa-miR-23a-3p	mfa-miR-23a-3p
mfa-miR-23b-3p	mfa-miR-23b-3p	mfa-miR-23b-3p	mfa-miR-23b-3p
mfa-miR-24-3p	mfa-miR-24-3p	mfa-miR-24-3p	mfa-miR-24-3p
mfa-miR-25	mfa-miR-25	mfa-miR-25	mfa-miR-25
mfa-miR-26a-5p	mfa-miR-26a-5p	mfa-miR-26a-5p	mfa-miR-26a-5p
mfa-miR-26b-5p	mfa-miR-26b-5p	mfa-miR-26b-5p	mfa-miR-26b-5p
mfa-miR-27b-3p	mfa-miR-27b-3p	mfa-miR-27b-3p	mfa-miR-27b-3p
mfa-miR-28-5p	mfa-miR-28-5p	mfa-miR-28-5p	mfa-miR-28-5p
mfa-miR-296-3p	mfa-miR-296-3p	mfa-miR-296-3p	mfa-miR-296-3p
mfa-miR-296-5p	mfa-miR-296-5p	mfa-miR-296-5p	mfa-miR-296-5p
mfa-miR-299-5p	mfa-miR-299-5p	mfa-miR-299-5p	mfa-miR-299-5p
mfa-miR-29b-3p	mfa-miR-29b-3p	mfa-miR-29b-3p	mfa-miR-29b-3p
mfa-miR-29c-3p	mfa-miR-29c-3p	mfa-miR-29c-3p	mfa-miR-29c-3p
mfa-miR-301a-3p	mfa-miR-301a-3p	mfa-miR-301a-3p	mfa-miR-301a-3p
mfa-miR-301b	mfa-miR-301b	mfa-miR-301b	mfa-miR-301b
mfa-miR-302a-3p	N/A	mfa-miR-302a-3p	mfa-miR-302a-3p
mfa-miR-302b	N/A	mfa-miR-302b	mfa-miR-302b
mfa-miR-302c	N/A	mfa-miR-302c	mfa-miR-302c
mfa-miR-302d	mfa-miR-302d	mfa-miR-302d	mfa-miR-302d
mfa-miR-30a-3p	mfa-miR-30a-3p	mfa-miR-30a-3p	mfa-miR-30a-3p
mfa-miR-30a-5p	mfa-miR-30a-5p	mfa-miR-30a-5p	mfa-miR-30a-5p
mfa-miR-30c-5p	mfa-miR-30c-5p	mfa-miR-30c-5p	mfa-miR-30c-5p
mfa-miR-30d-5p	mfa-miR-30d-5p	mfa-miR-30d-5p	mfa-miR-30d-5p
mfa-miR-320a	mfa-miR-320a	mfa-miR-320a	mfa-miR-320a
mfa-miR-323a-3p	mfa-miR-323a-3p	mfa-miR-323a-3p	mfa-miR-323a-3p
mfa-miR-324-3p	mfa-miR-324-3p	mfa-miR-324-3p	mfa-miR-324-3p
mfa-miR-324-5p	mfa-miR-324-5p	mfa-miR-324-5p	mfa-miR-324-5p
mfa-miR-329-3p	mfa-miR-329-3p	mfa-miR-329-3p	mfa-miR-329-3p
mfa-miR-330-3p	mfa-miR-330-3p	mfa-miR-330-3p	mfa-miR-330-3p
mfa-miR-331-3p	mfa-miR-331-3p	mfa-miR-331-3p	mfa-miR-331-3p
mfa-miR-331-5p	mfa-miR-331-5p	mfa-miR-331-5p	mfa-miR-331-5p
mfa-miR-335-5p	mfa-miR-335-5p	mfa-miR-335-5p	mfa-miR-335-5p
mfa-miR-337-3p	mfa-miR-337-3p	mfa-miR-337-3p	mfa-miR-337-3p
mfa-miR-337-5p	mfa-miR-337-5p	mfa-miR-337-5p	mfa-miR-337-5p
mfa-miR-338-3p	mfa-miR-338-3p	mfa-miR-338-3p	mfa-miR-338-3p
mfa-miR-338-5p	mfa-miR-338-5p	mfa-miR-338-5p	mfa-miR-338-5p
mfa-miR-339-3p	mfa-miR-339-3p	mfa-miR-339-3p	mfa-miR-339-3p
mfa-miR-339-5p	mfa-miR-339-5p	mfa-miR-339-5p	mfa-miR-339-5p
mfa-miR-340-5p	mfa-miR-340-5p	mfa-miR-340-5p	mfa-miR-340-5p
mfa-miR-342-3p	mfa-miR-342-3p	mfa-miR-342-3p	mfa-miR-342-3p
mfa-miR-342-5p	mfa-miR-342-5p	mfa-miR-342-5p	mfa-miR-342-5p
mfa-miR-346	N/A	mfa-miR-346	mfa-miR-346
mfa-miR-34a-5p	mfa-miR-34a-5p	mfa-miR-34a-5p	mfa-miR-34a-5p
mfa-miR-34b	N/A	mfa-miR-34b	mfa-miR-34b
mfa-miR-34c-5p	mfa-miR-34c-5p	mfa-miR-34c-5p	mfa-miR-34c-5p
mfa-miR-361-3p	mfa-miR-361-3p	mfa-miR-361-3p	mfa-miR-361-3p
mfa-miR-361-5p	mfa-miR-361-5p	mfa-miR-361-5p	mfa-miR-361-5p
mfa-miR-362-3p	mfa-miR-362-3p	mfa-miR-362-3p	mfa-miR-362-3p
mfa-miR-362-5p	mfa-miR-362-5p	mfa-miR-362-5p	mfa-miR-362-5p
mfa-miR-363-3p	mfa-miR-363-3p	mfa-miR-363-3p	mfa-miR-363-3p
mfa-miR-365-3p	mfa-miR-365-3p	mfa-miR-365-3p	mfa-miR-365-3p
mfa-miR-367	N/A	mfa-miR-367	mfa-miR-367
mfa-miR-369-3p	mfa-miR-369-3p	mfa-miR-369-3p	mfa-miR-369-3p
mfa-miR-369-5p	mfa-miR-369-5p	mfa-miR-369-5p	mfa-miR-369-5p
mfa-miR-370-3p	mfa-miR-370-3p	mfa-miR-370-3p	mfa-miR-370-3p
mfa-miR-372-3p	N/A	mfa-miR-372-3p	mfa-miR-372-3p
mfa-miR-373	N/A	mfa-miR-373	mfa-miR-373
mfa-miR-374a-5p	mfa-miR-374a-5p	mfa-miR-374a-5p	mfa-miR-374a-5p
mfa-miR-374b-5p	mfa-miR-374b-5p	mfa-miR-374b-5p	mfa-miR-374b-5p
mfa-miR-375	mfa-miR-375	mfa-miR-375	mfa-miR-375
mfa-miR-376a-3p	mfa-miR-376a-3p	mfa-miR-376a-3p	mfa-miR-376a-3p
mfa-miR-376b-3p	mfa-miR-376b-3p	mfa-miR-376b-3p	mfa-miR-376b-3p
mfa-miR-376c-3p	mfa-miR-376c-3p	mfa-miR-376c-3p	mfa-miR-376c-3p
mfa-miR-378a	mfa-miR-378a	mfa-miR-378a	mfa-miR-378a
mfa-miR-379-5p	mfa-miR-379-5p	mfa-miR-379-5p	mfa-miR-379-5p
mfa-miR-381-3p	mfa-miR-381-3p	mfa-miR-381-3p	mfa-miR-381-3p
mfa-miR-382-5p	mfa-miR-382-5p	mfa-miR-382-5p	mfa-miR-382-5p
mfa-miR-383	N/A	mfa-miR-383	mfa-miR-383
mfa-miR-409-3p	mfa-miR-409-3p	mfa-miR-409-3p	mfa-miR-409-3p
mfa-miR-409-5p	mfa-miR-409-5p	mfa-miR-409-5p	mfa-miR-409-5p
mfa-miR-410-3p	mfa-miR-410-3p	mfa-miR-410-3p	mfa-miR-410-3p
mfa-miR-411-5p	mfa-miR-411-5p	mfa-miR-411-5p	mfa-miR-411-5p
mfa-miR-423-5p	mfa-miR-423-5p	mfa-miR-423-5p	mfa-miR-423-5p
mfa-miR-424-5p	mfa-miR-424-5p	mfa-miR-424-5p	mfa-miR-424-5p
mfa-miR-425	mfa-miR-425	mfa-miR-425	mfa-miR-425
mfa-miR-429-3p	mfa-miR-429-3p	mfa-miR-429-3p	mfa-miR-429-3p
mfa-miR-431	mfa-miR-431	mfa-miR-431	mfa-miR-431
mfa-miR-432-5p	mfa-miR-432-5p	mfa-miR-432-5p	mfa-miR-432-5p
mfa-miR-433-3p	mfa-miR-433-3p	mfa-miR-433-3p	mfa-miR-433-3p
mfa-miR-449a-5p	N/A	mfa-miR-449a-5p	mfa-miR-449a-5p
mfa-miR-449b-5p	N/A	mfa-miR-449b-5p	mfa-miR-449b-5p
mfa-miR-450a-5p	mfa-miR-450a-5p	mfa-miR-450a-5p	mfa-miR-450a-5p
mfa-miR-450b-5p	mfa-miR-450b-5p	mfa-miR-450b-5p	mfa-miR-450b-5p
mfa-miR-451	mfa-miR-451	mfa-miR-451	mfa-miR-451
mfa-miR-452-5p	mfa-miR-452-5p	mfa-miR-452-5p	mfa-miR-452-5p
mfa-miR-454-3p	mfa-miR-454-3p	mfa-miR-454-3p	mfa-miR-454-3p
mfa-miR-455-3p	mfa-miR-455-3p	mfa-miR-455-3p	mfa-miR-455-3p
mfa-miR-455-5p	mfa-miR-455-5p	mfa-miR-455-5p	mfa-miR-455-5p
mfa-miR-484	mfa-miR-484	mfa-miR-484	mfa-miR-484
mfa-miR-485-3p	mfa-miR-485-3p	mfa-miR-485-3p	mfa-miR-485-3p
mfa-miR-486-3p	mfa-miR-486-3p	mfa-miR-486-3p	mfa-miR-486-3p
mfa-miR-486-5p	mfa-miR-486-5p	mfa-miR-486-5p	mfa-miR-486-5p
mfa-miR-487a	N/A	mfa-miR-487a	mfa-miR-487a
mfa-miR-487b-3p	mfa-miR-487b-3p	mfa-miR-487b-3p	mfa-miR-487b-3p
mfa-miR-488-3p	N/A	mfa-miR-488-3p	mfa-miR-488-3p
mfa-miR-489-3p	mfa-miR-489-3p	mfa-miR-489-3p	mfa-miR-489-3p
mfa-miR-491-3p	mfa-miR-491-3p	mfa-miR-491-3p	mfa-miR-491-3p
mfa-miR-491-5p	mfa-miR-491-5p	mfa-miR-491-5p	mfa-miR-491-5p
mfa-miR-493-3p	mfa-miR-493-3p	mfa-miR-493-3p	mfa-miR-493-3p
mfa-miR-494-3p	mfa-miR-494-3p	mfa-miR-494-3p	mfa-miR-494-3p
mfa-miR-495-3p	mfa-miR-495-3p	mfa-miR-495-3p	mfa-miR-495-3p
mfa-miR-496	mfa-miR-496	mfa-miR-496	mfa-miR-496
mfa-miR-499-5p	mfa-miR-499-5p	mfa-miR-499-5p	mfa-miR-499-5p
mfa-miR-500a-5p	mfa-miR-500a-5p	mfa-miR-500a-5p	mfa-miR-500a-5p
mfa-miR-501-5p	mfa-miR-501-5p	mfa-miR-501-5p	mfa-miR-501-5p
mfa-miR-502-3p	mfa-miR-502-3p	mfa-miR-502-3p	mfa-miR-502-3p
mfa-miR-502-5p	N/A	mfa-miR-502-5p	mfa-miR-502-5p
mfa-miR-503-5p	mfa-miR-503-5p	mfa-miR-503-5p	mfa-miR-503-5p
mfa-miR-504-5p	mfa-miR-504-5p	mfa-miR-504-5p	mfa-miR-504-5p
mfa-miR-505-3p	mfa-miR-505-3p	mfa-miR-505-3p	mfa-miR-505-3p
mfa-miR-506-3p	N/A	mfa-miR-506-3p	mfa-miR-506-3p
mfa-miR-519a-3p	N/A	mfa-miR-519a-3p	mfa-miR-519a-3p
mfa-miR-532-3p	mfa-miR-532-3p	mfa-miR-532-3p	mfa-miR-532-3p
mfa-miR-532-5p	mfa-miR-532-5p	mfa-miR-532-5p	mfa-miR-532-5p
mfa-miR-539	mfa-miR-539	mfa-miR-539	mfa-miR-539
mfa-miR-541-5p	N/A	mfa-miR-541-5p	mfa-miR-541-5p
mfa-miR-542-3p	mfa-miR-542-3p	mfa-miR-542-3p	mfa-miR-542-3p
mfa-miR-542-5p	mfa-miR-542-5p	mfa-miR-542-5p	mfa-miR-542-5p
mfa-miR-543-3p	mfa-miR-543-3p	mfa-miR-543-3p	mfa-miR-543-3p
mfa-miR-545	mfa-miR-545	mfa-miR-545	mfa-miR-545
mfa-miR-550-5p	N/A	mfa-miR-550-5p	mfa-miR-550-5p
mfa-miR-551a	mfa-miR-551a	mfa-miR-551a	mfa-miR-551a
mfa-miR-551b-3p	mfa-miR-551b-3p	mfa-miR-551b-3p	mfa-miR-551b-3p
mfa-miR-572	N/A	mfa-miR-572	mfa-miR-572
mfa-miR-576-3p	N/A	mfa-miR-576-3p	mfa-miR-576-3p
mfa-miR-577-5p	mfa-miR-577-5p	mfa-miR-577-5p	mfa-miR-577-5p
mfa-miR-582-3p	mfa-miR-582-3p	mfa-miR-582-3p	mfa-miR-582-3p
mfa-miR-582-5p	mfa-miR-582-5p	mfa-miR-582-5p	mfa-miR-582-5p
mfa-miR-584-5p	mfa-miR-584-5p	mfa-miR-584-5p	mfa-miR-584-5p
mfa-miR-590-5p	mfa-miR-590-5p	mfa-miR-590-5p	mfa-miR-590-5p
mfa-miR-592-5p	mfa-miR-592-5p	mfa-miR-592-5p	mfa-miR-592-5p
mfa-miR-598-3p	mfa-miR-598-3p	mfa-miR-598-3p	mfa-miR-598-3p
mfa-miR-599-3p	mfa-miR-599-3p	mfa-miR-599-3p	mfa-miR-599-3p
mfa-miR-601	N/A	mfa-miR-601	mfa-miR-601
mfa-miR-615-3p	mfa-miR-615-3p	mfa-miR-615-3p	mfa-miR-615-3p
mfa-miR-615-5p	N/A	mfa-miR-615-5p	mfa-miR-615-5p
mfa-miR-618	N/A	mfa-miR-618	mfa-miR-618
mfa-miR-628-3p	mfa-miR-628-3p	mfa-miR-628-3p	mfa-miR-628-3p
mfa-miR-628-5p	mfa-miR-628-5p	mfa-miR-628-5p	mfa-miR-628-5p
mfa-miR-640	N/A	mfa-miR-640	mfa-miR-640
mfa-miR-642	N/A	mfa-miR-642	mfa-miR-642
mfa-miR-649	N/A	mfa-miR-649	mfa-miR-649
mfa-miR-650a	N/A	mfa-miR-650a	mfa-miR-650a
mfa-miR-652	mfa-miR-652	mfa-miR-652	mfa-miR-652
mfa-miR-653-5p	mfa-miR-653-5p	mfa-miR-653-5p	mfa-miR-653-5p
mfa-miR-654-3p	mfa-miR-654-3p	mfa-miR-654-3p	mfa-miR-654-3p
mfa-miR-654-5p	mfa-miR-654-5p	mfa-miR-654-5p	mfa-miR-654-5p
mfa-miR-656-3p	mfa-miR-656-3p	mfa-miR-656-3p	mfa-miR-656-3p
mfa-miR-660-5p	mfa-miR-660-5p	mfa-miR-660-5p	mfa-miR-660-5p
mfa-miR-662	N/A	mfa-miR-662	mfa-miR-662
mfa-miR-668	N/A	mfa-miR-668	mfa-miR-668
mfa-miR-671-3p	N/A	mfa-miR-671-3p	mfa-miR-671-3p
mfa-miR-7	mfa-miR-7	mfa-miR-7	mfa-miR-7
mfa-miR-708-5p	mfa-miR-708-5p	mfa-miR-708-5p	mfa-miR-708-5p
mfa-miR-802	N/A	mfa-miR-802	mfa-miR-802
mfa-miR-874-3p	N/A	mfa-miR-874-3p	mfa-miR-874-3p
mfa-miR-875-5p	mfa-miR-875-5p	mfa-miR-875-5p	mfa-miR-875-5p
mfa-miR-876-3p	mfa-miR-876-3p	mfa-miR-876-3p	mfa-miR-876-3p
mfa-miR-876-5p	mfa-miR-876-5p	mfa-miR-876-5p	mfa-miR-876-5p
mfa-miR-885-5p	mfa-miR-885-5p	mfa-miR-885-5p	mfa-miR-885-5p
mfa-miR-889-3p	mfa-miR-889-3p	mfa-miR-889-3p	mfa-miR-889-3p
mfa-miR-892b	N/A	mfa-miR-892b	mfa-miR-892b
mfa-miR-92a-3p	mfa-miR-92a-3p	mfa-miR-92a-3p	mfa-miR-92a-3p
mfa-miR-939	N/A	mfa-miR-939	mfa-miR-939
mfa-miR-95-3p	mfa-miR-95-3p	mfa-miR-95-3p	mfa-miR-95-3p
mfa-miR-9-5p	mfa-miR-9-5p	mfa-miR-9-5p	mfa-miR-9-5p
mfa-miR-98	mfa-miR-98	mfa-miR-98	mfa-miR-98
mfa-miR-99a-5p	mfa-miR-99a-5p	mfa-miR-99a-5p	mfa-miR-99a-5p
mfa-miR-99b-5p	mfa-miR-99b-5p	mfa-miR-99b-5p	mfa-miR-99b-5p
mfa-miR-105-5p	N/A	mfa-miR-105-5p	N/A
mfa-miR-122a-5p	mfa-miR-122a-5p	mfa-miR-122a-5p	N/A
mfa-miR-208a-3p	N/A	mfa-miR-208a-3p	N/A
mfa-miR-208b-3p	N/A	mfa-miR-208b-3p	N/A
mfa-miR-216a-5p	N/A	mfa-miR-216a-5p	N/A
mfa-miR-216b	N/A	mfa-miR-216b	N/A
mfa-miR-219-3p	N/A	mfa-miR-219-3p	N/A
mfa-miR-323b-5p	N/A	mfa-miR-323b-5p	N/A
mfa-miR-325	N/A	mfa-miR-325	N/A
mfa-miR-330-5p	N/A	mfa-miR-330-5p	N/A
mfa-miR-33b-5p	mfa-miR-33b-5p	mfa-miR-33b-5p	N/A
mfa-miR-377-3p	mfa-miR-377-3p	mfa-miR-377-3p	N/A
mfa-miR-384	N/A	mfa-miR-384	N/A
mfa-miR-412-3p	N/A	mfa-miR-412-3p	N/A
mfa-miR-448	N/A	mfa-miR-448	N/A
mfa-miR-450b-3p	N/A	mfa-miR-450b-3p	N/A
mfa-miR-485-5p	N/A	mfa-miR-485-5p	N/A
mfa-miR-490-3p	N/A	mfa-miR-490-3p	N/A
mfa-miR-492	mfa-miR-492	mfa-miR-492	N/A
mfa-miR-497-5p	mfa-miR-497-5p	mfa-miR-497-5p	N/A
mfa-miR-499-3p	mfa-miR-499-3p	mfa-miR-499-3p	N/A
mfa-miR-507	mfa-miR-507	mfa-miR-507	N/A
mfa-miR-513b	mfa-miR-513b	mfa-miR-513b	N/A
mfa-miR-516b	N/A	mfa-miR-516b	N/A
mfa-miR-517a	N/A	mfa-miR-517a	N/A
mfa-miR-518a-5p	N/A	mfa-miR-518a-5p	N/A
mfa-miR-518e	N/A	mfa-miR-518e	N/A
mfa-miR-520a-3p	N/A	mfa-miR-520a-3p	N/A
mfa-miR-525	N/A	mfa-miR-525	N/A
mfa-miR-526b	N/A	mfa-miR-526b	N/A
mfa-miR-544	mfa-miR-544	mfa-miR-544	N/A
mfa-miR-554	N/A	mfa-miR-554	N/A
mfa-miR-558	N/A	mfa-miR-558	N/A
mfa-miR-562	N/A	mfa-miR-562	N/A
mfa-miR-569	N/A	mfa-miR-569	N/A
mfa-miR-589	N/A	mfa-miR-589	N/A
mfa-miR-593	N/A	mfa-miR-593	N/A
mfa-miR-622	N/A	mfa-miR-622	N/A
mfa-miR-631	N/A	mfa-miR-631	N/A
mfa-miR-633	N/A	mfa-miR-633	N/A
mfa-miR-665	N/A	mfa-miR-665	N/A
mfa-miR-675-5p	mfa-miR-675-5p	mfa-miR-675-5p	N/A
mfa-miR-767-3p	N/A	mfa-miR-767-3p	N/A
mfa-miR-767-5p	N/A	mfa-miR-767-5p	N/A
mfa-miR-770-5p	N/A	mfa-miR-770-5p	N/A
mfa-miR-885-3p	N/A	mfa-miR-885-3p	N/A
mfa-miR-887	mfa-miR-887	mfa-miR-887	N/A
mfa-miR-888	N/A	mfa-miR-888	N/A
mfa-miR-891a	N/A	mfa-miR-891a	N/A
mfa-miR-892a	N/A	mfa-miR-892a	N/A
mfa-miR-933	N/A	mfa-miR-933	N/A
mfa-let-7a-2-3p	mfa-let-7a-2-3p	N/A	N/A
mfa-let-7a-3p	mfa-let-7a-3p	N/A	N/A
mfa-let-7b-3p	mfa-let-7b-3p	N/A	N/A
mfa-let-7c-3p	mfa-let-7c-3p	N/A	N/A
mfa-let-7e-3p	mfa-let-7e-3p	N/A	N/A
mfa-let-7f-3p	mfa-let-7f-3p	N/A	N/A
mfa-let-7g-3p	mfa-let-7g-3p	N/A	N/A
mfa-let-7i-3p	mfa-let-7i-3p	N/A	N/A
mfa-let-7i-5p	mfa-let-7i-5p	N/A	N/A
mfa-miR-101-1-5p	mfa-miR-101-1-5p	N/A	N/A
mfa-miR-101-2-5p	mfa-miR-101-2-5p	N/A	N/A
mfa-miR-101-3p	mfa-miR-101-3p	N/A	N/A
mfa-miR-103-5p	mfa-miR-103-5p	N/A	N/A
mfa-miR-106a-3p	mfa-miR-106a-3p	N/A	N/A
mfa-miR-106a-5p	mfa-miR-106a-5p	N/A	N/A
mfa-miR-106b-3p	mfa-miR-106b-3p	N/A	N/A
mfa-miR-107-5p	mfa-miR-107-5p	N/A	N/A
mfa-miR-10a-3p	mfa-miR-10a-3p	N/A	N/A
mfa-miR-10b-3p	mfa-miR-10b-3p	N/A	N/A
mfa-miR-1-1-5p	mfa-miR-1-1-5p	N/A	N/A
mfa-miR-1180-3p	mfa-miR-1180-3p	N/A	N/A
mfa-miR-1185-5p	mfa-miR-1185-5p	N/A	N/A
mfa-miR-1226	mfa-miR-1226	N/A	N/A
mfa-miR-1240	mfa-miR-1240	N/A	N/A
mfa-miR-124a-3p	mfa-miR-124a-3p	N/A	N/A
mfa-miR-125b-1-3p	mfa-miR-125b-1-3p	N/A	N/A
mfa-miR-125b-2-3p	mfa-miR-125b-2-3p	N/A	N/A
mfa-miR-1260b	mfa-miR-1260b	N/A	N/A
mfa-miR-1262-3p	mfa-miR-1262-3p	N/A	N/A
mfa-miR-1262-5p	mfa-miR-1262-5p	N/A	N/A
mfa-miR-1271-5p	mfa-miR-1271-5p	N/A	N/A
mfa-miR-127-5p	mfa-miR-127-5p	N/A	N/A
mfa-miR-1277	mfa-miR-1277	N/A	N/A
mfa-miR-128a-3p	mfa-miR-128a-3p	N/A	N/A
mfa-miR-129-2-3p	mfa-miR-129-2-3p	N/A	N/A
mfa-miR-1296-3p	mfa-miR-1296-3p	N/A	N/A
mfa-miR-1296-5p	mfa-miR-1296-5p	N/A	N/A
mfa-miR-1304	mfa-miR-1304	N/A	N/A
mfa-miR-1306-5p	mfa-miR-1306-5p	N/A	N/A
mfa-miR-130a-3p	mfa-miR-130a-3p	N/A	N/A
mfa-miR-130a-5p	mfa-miR-130a-5p	N/A	N/A
mfa-miR-130b-5p	mfa-miR-130b-5p	N/A	N/A
mfa-miR-132-3p	mfa-miR-132-3p	N/A	N/A
mfa-miR-132-5p	mfa-miR-132-5p	N/A	N/A
mfa-miR-133a	mfa-miR-133a	N/A	N/A
mfa-miR-133c-5p	mfa-miR-133c-5p	N/A	N/A
mfa-miR-133d-3p	mfa-miR-133d-3p	N/A	N/A
mfa-miR-133d-5p	mfa-miR-133d-5p	N/A	N/A
mfa-miR-135a-2-3p	mfa-miR-135a-2-3p	N/A	N/A
mfa-miR-143-5p	mfa-miR-143-5p	N/A	N/A
mfa-miR-145-3p	mfa-miR-145-3p	N/A	N/A
mfa-miR-145-5p	mfa-miR-145-5p	N/A	N/A
mfa-miR-147b	mfa-miR-147b	N/A	N/A
mfa-miR-148a-5p	mfa-miR-148a-5p	N/A	N/A
mfa-miR-148b-5p	mfa-miR-148b-5p	N/A	N/A
mfa-miR-154-3p	mfa-miR-154-3p	N/A	N/A
mfa-miR-15a-3p	mfa-miR-15a-3p	N/A	N/A
mfa-miR-15b-3p	mfa-miR-15b-3p	N/A	N/A
mfa-miR-16-1-3p	mfa-miR-16-1-3p	N/A	N/A
mfa-miR-16-2-3p	mfa-miR-16-2-3p	N/A	N/A
mfa-miR-17-3p	mfa-miR-17-3p	N/A	N/A
mfa-miR-17-5p	mfa-miR-17-5p	N/A	N/A
mfa-miR-181b-5p	mfa-miR-181b-5p	N/A	N/A
mfa-miR-181d	mfa-miR-181d	N/A	N/A
mfa-miR-182	mfa-miR-182	N/A	N/A
mfa-miR-183-3p	mfa-miR-183-3p	N/A	N/A
mfa-miR-183-5p	mfa-miR-183-5p	N/A	N/A
mfa-miR-188-5p	mfa-miR-188-5p	N/A	N/A
mfa-miR-18a-5p	mfa-miR-18a-5p	N/A	N/A
mfa-miR-190a-3p	mfa-miR-190a-3p	N/A	N/A
mfa-miR-191-3p	mfa-miR-191-3p	N/A	N/A
mfa-miR-193b-5p	mfa-miR-193b-5p	N/A	N/A
mfa-miR-195-3p	mfa-miR-195-3p	N/A	N/A
mfa-miR-196a-5p	mfa-miR-196a-5p	N/A	N/A
mfa-miR-196b-3p	mfa-miR-196b-3p	N/A	N/A
mfa-miR-199a-5p	mfa-miR-199a-5p	N/A	N/A
mfa-miR-200a-5p	mfa-miR-200a-5p	N/A	N/A
mfa-miR-200c-3p	mfa-miR-200c-3p	N/A	N/A
mfa-miR-200c-5p	mfa-miR-200c-5p	N/A	N/A
mfa-miR-204-3p	mfa-miR-204-3p	N/A	N/A
mfa-miR-20a-3p	mfa-miR-20a-3p	N/A	N/A
mfa-miR-20a-5p	mfa-miR-20a-5p	N/A	N/A
mfa-miR-20b-3p	mfa-miR-20b-3p	N/A	N/A
mfa-miR-211	mfa-miR-211	N/A	N/A
mfa-miR-212-3p	mfa-miR-212-3p	N/A	N/A
mfa-miR-21-3p	mfa-miR-21-3p	N/A	N/A
mfa-miR-214-3p	mfa-miR-214-3p	N/A	N/A
mfa-miR-214-5p	mfa-miR-214-5p	N/A	N/A
mfa-miR-219-5p	mfa-miR-219-5p	N/A	N/A
mfa-miR-221-5p	mfa-miR-221-5p	N/A	N/A
mfa-miR-223	mfa-miR-223	N/A	N/A
mfa-miR-224-5p	mfa-miR-224-5p	N/A	N/A
mfa-miR-23b-5p	mfa-miR-23b-5p	N/A	N/A
mfa-miR-24-5p	mfa-miR-24-5p	N/A	N/A
mfa-miR-26a-1-3p	mfa-miR-26a-1-3p	N/A	N/A
mfa-miR-26a-2-3p	mfa-miR-26a-2-3p	N/A	N/A
mfa-miR-26b-3p	mfa-miR-26b-3p	N/A	N/A
mfa-miR-27a-3p	mfa-miR-27a-3p	N/A	N/A
mfa-miR-27a-5p	mfa-miR-27a-5p	N/A	N/A
mfa-miR-27b-5p	mfa-miR-27b-5p	N/A	N/A
mfa-miR-28-3p	mfa-miR-28-3p	N/A	N/A
mfa-miR-299-3p	mfa-miR-299-3p	N/A	N/A
mfa-miR-29a-3p	mfa-miR-29a-3p	N/A	N/A
mfa-miR-29b-1-5p	mfa-miR-29b-1-5p	N/A	N/A
mfa-miR-29b-2-5p	mfa-miR-29b-2-5p	N/A	N/A
mfa-miR-29c-5p	mfa-miR-29c-5p	N/A	N/A
mfa-miR-30b-3p	mfa-miR-30b-3p	N/A	N/A
mfa-miR-30b-5p	mfa-miR-30b-5p	N/A	N/A
mfa-miR-30c-1-3p	mfa-miR-30c-1-3p	N/A	N/A
mfa-miR-30c-2-3p	mfa-miR-30c-2-3p	N/A	N/A
mfa-miR-30d-3p	mfa-miR-30d-3p	N/A	N/A
mfa-miR-30e-3p	mfa-miR-30e-3p	N/A	N/A
mfa-miR-30e-5p	mfa-miR-30e-5p	N/A	N/A
mfa-miR-31-3p	mfa-miR-31-3p	N/A	N/A
mfa-miR-3145-3p	mfa-miR-3145-3p	N/A	N/A
mfa-miR-31-5p	mfa-miR-31-5p	N/A	N/A
mfa-miR-320b	mfa-miR-320b	N/A	N/A
mfa-miR-323b-3p	mfa-miR-323b-3p	N/A	N/A
mfa-miR-32-5p	mfa-miR-32-5p	N/A	N/A
mfa-miR-335-3p	mfa-miR-335-3p	N/A	N/A
mfa-miR-33a	mfa-miR-33a	N/A	N/A
mfa-miR-340-3p	mfa-miR-340-3p	N/A	N/A
mfa-miR-34a-3p	mfa-miR-34a-3p	N/A	N/A
mfa-miR-374a-3p	mfa-miR-374a-3p	N/A	N/A
mfa-miR-376a-1-5p	mfa-miR-376a-1-5p	N/A	N/A
mfa-miR-376a-2-5p	mfa-miR-376a-2-5p	N/A	N/A
mfa-miR-376b-5p	mfa-miR-376b-5p	N/A	N/A
mfa-miR-376c-5p	mfa-miR-376c-5p	N/A	N/A
mfa-miR-378d	mfa-miR-378d	N/A	N/A
mfa-miR-379-3p	mfa-miR-379-3p	N/A	N/A
mfa-miR-380-3p	mfa-miR-380-3p	N/A	N/A
mfa-miR-381-5p	mfa-miR-381-5p	N/A	N/A
mfa-miR-382-3p	mfa-miR-382-3p	N/A	N/A
mfa-miR-3938-3p	mfa-miR-3938-3p	N/A	N/A
mfa-miR-411-3p	mfa-miR-411-3p	N/A	N/A
mfa-miR-421	mfa-miR-421	N/A	N/A
mfa-miR-423-3p	mfa-miR-423-3p	N/A	N/A
mfa-miR-424-3p	mfa-miR-424-3p	N/A	N/A
mfa-miR-429-5p	mfa-miR-429-5p	N/A	N/A
mfa-miR-450a-1-3p	mfa-miR-450a-1-3p	N/A	N/A
mfa-miR-4703-5p	mfa-miR-4703-5p	N/A	N/A
mfa-miR-489-5p	mfa-miR-489-5p	N/A	N/A
mfa-miR-493-5p	mfa-miR-493-5p	N/A	N/A
mfa-miR-495-5p	mfa-miR-495-5p	N/A	N/A
mfa-miR-497-3p	mfa-miR-497-3p	N/A	N/A
mfa-miR-500a-3p	mfa-miR-500a-3p	N/A	N/A
mfa-miR-500b-5p	mfa-miR-500b-5p	N/A	N/A
mfa-miR-503-3p	mfa-miR-503-3p	N/A	N/A
mfa-miR-505-5p	mfa-miR-505-5p	N/A	N/A
mfa-miR-508-3p	mfa-miR-508-3p	N/A	N/A
mfa-miR-509	mfa-miR-509	N/A	N/A
mfa-miR-510-5p	mfa-miR-510-5p	N/A	N/A
mfa-miR-511-3p	mfa-miR-511-3p	N/A	N/A
mfa-miR-513a	mfa-miR-513a	N/A	N/A
mfa-miR-514a-3p	mfa-miR-514a-3p	N/A	N/A
mfa-miR-514a-5p	mfa-miR-514a-5p	N/A	N/A
mfa-miR-514b-3p	mfa-miR-514b-3p	N/A	N/A
mfa-miR-514b-5p	mfa-miR-514b-5p	N/A	N/A
mfa-miR-576-5p	mfa-miR-576-5p	N/A	N/A
mfa-miR-577-3p	mfa-miR-577-3p	N/A	N/A
mfa-miR-590-3p	mfa-miR-590-3p	N/A	N/A
mfa-miR-599-5p	mfa-miR-599-5p	N/A	N/A
mfa-miR-624	mfa-miR-624	N/A	N/A
mfa-miR-627-5p	mfa-miR-627-5p	N/A	N/A
mfa-miR-6529-3p	mfa-miR-6529-3p	N/A	N/A
mfa-miR-6529-5p	mfa-miR-6529-5p	N/A	N/A
mfa-miR-653-3p	mfa-miR-653-3p	N/A	N/A
mfa-miR-660-3p	mfa-miR-660-3p	N/A	N/A
mfa-miR-664	mfa-miR-664	N/A	N/A
mfa-miR-671-5p	mfa-miR-671-5p	N/A	N/A
mfa-miR-675-3p	mfa-miR-675-3p	N/A	N/A
mfa-miR-676-3p	mfa-miR-676-3p	N/A	N/A
mfa-miR-6790-3p	mfa-miR-6790-3p	N/A	N/A
mfa-miR-6827-5p	mfa-miR-6827-5p	N/A	N/A
mfa-miR-708-3p	mfa-miR-708-3p	N/A	N/A
mfa-miR-7164-5p	mfa-miR-7164-5p	N/A	N/A
mfa-miR-7174-5p	mfa-miR-7174-5p	N/A	N/A
mfa-miR-7180-3p	mfa-miR-7180-3p	N/A	N/A
mfa-miR-7180-5p	mfa-miR-7180-5p	N/A	N/A
mfa-miR-7186-3p	mfa-miR-7186-3p	N/A	N/A
mfa-miR-7186-5p	mfa-miR-7186-5p	N/A	N/A
mfa-miR-7189-3p	mfa-miR-7189-3p	N/A	N/A
mfa-miR-7189-5p	mfa-miR-7189-5p	N/A	N/A
mfa-miR-7206-3p	mfa-miR-7206-3p	N/A	N/A
mfa-miR-758-3p	mfa-miR-758-3p	N/A	N/A
mfa-miR-769-5p	mfa-miR-769-5p	N/A	N/A
mfa-miR-873-5p	mfa-miR-873-5p	N/A	N/A
mfa-miR-874-5p	mfa-miR-874-5p	N/A	N/A
mfa-miR-877-5p	mfa-miR-877-5p	N/A	N/A
mfa-miR-92b-3p	mfa-miR-92b-3p	N/A	N/A
mfa-miR-92b-5p	mfa-miR-92b-5p	N/A	N/A
mfa-miR-93-3p	mfa-miR-93-3p	N/A	N/A
mfa-miR-9-3-3p	mfa-miR-9-3-3p	N/A	N/A
mfa-miR-934-3p	mfa-miR-934-3p	N/A	N/A
mfa-miR-934-5p	mfa-miR-934-5p	N/A	N/A
mfa-miR-93-5p	mfa-miR-93-5p	N/A	N/A
mfa-miR-9-3p	mfa-miR-9-3p	N/A	N/A
mfa-miR-940	mfa-miR-940	N/A	N/A
mfa-miR-96	mfa-miR-96	N/A	N/A
mfa-miR-100-3p	N/A	N/A	N/A
mfa-miR-105-3p	N/A	N/A	N/A
mfa-miR-1179	N/A	N/A	N/A
mfa-miR-1180-5p	N/A	N/A	N/A
mfa-miR-1185-3p	N/A	N/A	N/A
mfa-miR-1224-5p	N/A	N/A	N/A
mfa-miR-1225-3p	N/A	N/A	N/A
mfa-miR-1225-5p	N/A	N/A	N/A
mfa-miR-1227	N/A	N/A	N/A
mfa-miR-122a-3p	N/A	N/A	N/A
mfa-miR-1230	N/A	N/A	N/A
mfa-miR-1232	N/A	N/A	N/A
mfa-miR-1234	N/A	N/A	N/A
mfa-miR-1235	N/A	N/A	N/A
mfa-miR-1239	N/A	N/A	N/A
mfa-miR-1241	N/A	N/A	N/A
mfa-miR-1243-3p	N/A	N/A	N/A
mfa-miR-1243-5p	N/A	N/A	N/A
mfa-miR-1245-3p	N/A	N/A	N/A
mfa-miR-1245-5p	N/A	N/A	N/A
mfa-miR-1247-3p	N/A	N/A	N/A
mfa-miR-1247-5p	N/A	N/A	N/A
mfa-miR-1249	N/A	N/A	N/A
mfa-miR-124a-5p	N/A	N/A	N/A
mfa-miR-1250	N/A	N/A	N/A
mfa-miR-1251-3p	N/A	N/A	N/A
mfa-miR-1251-5p	N/A	N/A	N/A
mfa-miR-1255a-3p	N/A	N/A	N/A
mfa-miR-1255a-5p	N/A	N/A	N/A
mfa-miR-1255b	N/A	N/A	N/A
mfa-miR-1258	N/A	N/A	N/A
mfa-miR-1-2-5p	N/A	N/A	N/A
mfa-miR-1271-3p	N/A	N/A	N/A
mfa-miR-1283	N/A	N/A	N/A
mfa-miR-1284	N/A	N/A	N/A
mfa-miR-128a-5p	N/A	N/A	N/A
mfa-miR-128b-5p	N/A	N/A	N/A
mfa-miR-1298-3p	N/A	N/A	N/A
mfa-miR-1298-5p	N/A	N/A	N/A
mfa-miR-1306-3p	N/A	N/A	N/A
mfa-miR-1323-3p	N/A	N/A	N/A
mfa-miR-1323-5p	N/A	N/A	N/A
mfa-miR-133b-5p	N/A	N/A	N/A
mfa-miR-134-3p	N/A	N/A	N/A
mfa-miR-135a-1-3p	N/A	N/A	N/A
mfa-miR-135b-3p	N/A	N/A	N/A
mfa-miR-137-5p	N/A	N/A	N/A
mfa-miR-138-3p	N/A	N/A	N/A
mfa-miR-141-3p	N/A	N/A	N/A
mfa-miR-141-5p	N/A	N/A	N/A
mfa-miR-146a-3p	N/A	N/A	N/A
mfa-miR-147a	N/A	N/A	N/A
mfa-miR-149-3p	N/A	N/A	N/A
mfa-miR-150-3p	N/A	N/A	N/A
mfa-miR-152-5p	N/A	N/A	N/A
mfa-miR-153-1-5p	N/A	N/A	N/A
mfa-miR-153-2-5p	N/A	N/A	N/A
mfa-miR-153-3p	N/A	N/A	N/A
mfa-miR-181b-1-3p	N/A	N/A	N/A
mfa-miR-181b-2-3p	N/A	N/A	N/A
mfa-miR-181c-3p	N/A	N/A	N/A
mfa-miR-185-3p	N/A	N/A	N/A
mfa-miR-186-3p	N/A	N/A	N/A
mfa-miR-187-5p	N/A	N/A	N/A
mfa-miR-188-3p	N/A	N/A	N/A
mfa-miR-18a-3p	N/A	N/A	N/A
mfa-miR-1911-3p	N/A	N/A	N/A
mfa-miR-1911-5p	N/A	N/A	N/A
mfa-miR-192-3p	N/A	N/A	N/A
mfa-miR-194-3p	N/A	N/A	N/A
mfa-miR-196a-3p	N/A	N/A	N/A
mfa-miR-197-5p	N/A	N/A	N/A
mfa-miR-198	N/A	N/A	N/A
mfa-miR-19a-5p	N/A	N/A	N/A
mfa-miR-208a-5p	N/A	N/A	N/A
mfa-miR-208b-5p	N/A	N/A	N/A
mfa-miR-210-5p	N/A	N/A	N/A
mfa-miR-2114	N/A	N/A	N/A
mfa-miR-212-5p	N/A	N/A	N/A
mfa-miR-215-3p	N/A	N/A	N/A
mfa-miR-216a-3p	N/A	N/A	N/A
mfa-miR-217a	N/A	N/A	N/A
mfa-miR-217b	N/A	N/A	N/A
mfa-miR-218-1-3p	N/A	N/A	N/A
mfa-miR-218-2-3p	N/A	N/A	N/A
mfa-miR-222-5p	N/A	N/A	N/A
mfa-miR-224-3p	N/A	N/A	N/A
mfa-miR-23a-5p	N/A	N/A	N/A
mfa-miR-297	N/A	N/A	N/A
mfa-miR-298	N/A	N/A	N/A
mfa-miR-29a-5p	N/A	N/A	N/A
mfa-miR-301a-5p	N/A	N/A	N/A
mfa-miR-302a-5p	N/A	N/A	N/A
mfa-miR-3059-3p	N/A	N/A	N/A
mfa-miR-3059-5p	N/A	N/A	N/A
mfa-miR-3122	N/A	N/A	N/A
mfa-miR-3140	N/A	N/A	N/A
mfa-miR-3145-5p	N/A	N/A	N/A
mfa-miR-3146	N/A	N/A	N/A
mfa-miR-3151	N/A	N/A	N/A
mfa-miR-3154	N/A	N/A	N/A
mfa-miR-3167-3p	N/A	N/A	N/A
mfa-miR-3167-5p	N/A	N/A	N/A
mfa-miR-3173	N/A	N/A	N/A
mfa-miR-3200-3p	N/A	N/A	N/A
mfa-miR-3200-5p	N/A	N/A	N/A
mfa-miR-320c	N/A	N/A	N/A
mfa-miR-323a-5p	N/A	N/A	N/A
mfa-miR-32-3p	N/A	N/A	N/A
mfa-miR-329-1-5p	N/A	N/A	N/A
mfa-miR-329-2-5p	N/A	N/A	N/A
mfa-miR-33b-3p	N/A	N/A	N/A
mfa-miR-345	N/A	N/A	N/A
mfa-miR-34c-3p	N/A	N/A	N/A
mfa-miR-3577-3p	N/A	N/A	N/A
mfa-miR-3577-5p	N/A	N/A	N/A
mfa-miR-363-5p	N/A	N/A	N/A
mfa-miR-365-1-5p	N/A	N/A	N/A
mfa-miR-365-2-5p	N/A	N/A	N/A
mfa-miR-370-5p	N/A	N/A	N/A
mfa-miR-371-3p	N/A	N/A	N/A
mfa-miR-371-5p	N/A	N/A	N/A
mfa-miR-372-5p	N/A	N/A	N/A
mfa-miR-374b-3p	N/A	N/A	N/A
mfa-miR-377-5p	N/A	N/A	N/A
mfa-miR-378j	N/A	N/A	N/A
mfa-miR-380-5p	N/A	N/A	N/A
mfa-miR-3927	N/A	N/A	N/A
mfa-miR-3938-5p	N/A	N/A	N/A
mfa-miR-410-5p	N/A	N/A	N/A
mfa-miR-412-5p	N/A	N/A	N/A
mfa-miR-422a	N/A	N/A	N/A
mfa-miR-432-3p	N/A	N/A	N/A
mfa-miR-433-5p	N/A	N/A	N/A
mfa-miR-4446-3p	N/A	N/A	N/A
mfa-miR-4446-5p	N/A	N/A	N/A
mfa-miR-449a-3p	N/A	N/A	N/A
mfa-miR-449b-3p	N/A	N/A	N/A
mfa-miR-450a-2-3p	N/A	N/A	N/A
mfa-miR-452-3p	N/A	N/A	N/A
mfa-miR-453	N/A	N/A	N/A
mfa-miR-4536	N/A	N/A	N/A
mfa-miR-454-5p	N/A	N/A	N/A
mfa-miR-4667	N/A	N/A	N/A
mfa-miR-4677-3p	N/A	N/A	N/A
mfa-miR-4677-5p	N/A	N/A	N/A
mfa-miR-4703-3p	N/A	N/A	N/A
mfa-miR-4716	N/A	N/A	N/A
mfa-miR-4743	N/A	N/A	N/A
mfa-miR-4766-3p	N/A	N/A	N/A
mfa-miR-4766-5p	N/A	N/A	N/A
mfa-miR-4796-3p	N/A	N/A	N/A
mfa-miR-4796-5p	N/A	N/A	N/A
mfa-miR-4803	N/A	N/A	N/A
mfa-miR-487b-5p	N/A	N/A	N/A
mfa-miR-488-5p	N/A	N/A	N/A
mfa-miR-490-5p	N/A	N/A	N/A
mfa-miR-494-5p	N/A	N/A	N/A
mfa-miR-498	N/A	N/A	N/A
mfa-miR-500b-3p	N/A	N/A	N/A
mfa-miR-501-3p	N/A	N/A	N/A
mfa-miR-504-3p	N/A	N/A	N/A
mfa-miR-506-5p	N/A	N/A	N/A
mfa-miR-508-5p	N/A	N/A	N/A
mfa-miR-510-3p	N/A	N/A	N/A
mfa-miR-511-5p	N/A	N/A	N/A
mfa-miR-512-3p	N/A	N/A	N/A
mfa-miR-512-5p	N/A	N/A	N/A
mfa-miR-516a-3p	N/A	N/A	N/A
mfa-miR-516a-5p	N/A	N/A	N/A
mfa-miR-517b	N/A	N/A	N/A
mfa-miR-517c	N/A	N/A	N/A
mfa-miR-518a-3p	N/A	N/A	N/A
mfa-miR-518b	N/A	N/A	N/A
mfa-miR-518c-3p	N/A	N/A	N/A
mfa-miR-518c-5p	N/A	N/A	N/A
mfa-miR-518d-3p	N/A	N/A	N/A
mfa-miR-518d-5p	N/A	N/A	N/A
mfa-miR-518f	N/A	N/A	N/A
mfa-miR-518g-3p	N/A	N/A	N/A
mfa-miR-518g-5p	N/A	N/A	N/A
mfa-miR-519a	N/A	N/A	N/A
mfa-miR-519a-5p	N/A	N/A	N/A
mfa-miR-519b	N/A	N/A	N/A
mfa-miR-519c	N/A	N/A	N/A
mfa-miR-519d	N/A	N/A	N/A
mfa-miR-519e	N/A	N/A	N/A
mfa-miR-520a-5p	N/A	N/A	N/A
mfa-miR-520g	N/A	N/A	N/A
mfa-miR-521	N/A	N/A	N/A
mfa-miR-523a	N/A	N/A	N/A
mfa-miR-523b	N/A	N/A	N/A
mfa-miR-524-3p	N/A	N/A	N/A
mfa-miR-524-5p	N/A	N/A	N/A
mfa-miR-541-3p	N/A	N/A	N/A
mfa-miR-543-5p	N/A	N/A	N/A
mfa-miR-548a	N/A	N/A	N/A
mfa-miR-548b	N/A	N/A	N/A
mfa-miR-548c	N/A	N/A	N/A
mfa-miR-548d-3p	N/A	N/A	N/A
mfa-miR-548d-5p	N/A	N/A	N/A
mfa-miR-548e	N/A	N/A	N/A
mfa-miR-548f	N/A	N/A	N/A
mfa-miR-548g-3p	N/A	N/A	N/A
mfa-miR-548g-5p	N/A	N/A	N/A
mfa-miR-548h-3p	N/A	N/A	N/A
mfa-miR-548h-5p	N/A	N/A	N/A
mfa-miR-548i-3p	N/A	N/A	N/A
mfa-miR-548i-5p	N/A	N/A	N/A
mfa-miR-548j-3p	N/A	N/A	N/A
mfa-miR-548j-5p	N/A	N/A	N/A
mfa-miR-549a	N/A	N/A	N/A
mfa-miR-549b-3p	N/A	N/A	N/A
mfa-miR-549b-5p	N/A	N/A	N/A
mfa-miR-550-3p	N/A	N/A	N/A
mfa-miR-551b-5p	N/A	N/A	N/A
mfa-miR-552	N/A	N/A	N/A
mfa-miR-553	N/A	N/A	N/A
mfa-miR-556-3p	N/A	N/A	N/A
mfa-miR-556-5p	N/A	N/A	N/A
mfa-miR-557	N/A	N/A	N/A
mfa-miR-563	N/A	N/A	N/A
mfa-miR-567	N/A	N/A	N/A
mfa-miR-568	N/A	N/A	N/A
mfa-miR-5697-3p	N/A	N/A	N/A
mfa-miR-5697-5p	N/A	N/A	N/A
mfa-miR-570	N/A	N/A	N/A
mfa-miR-571	N/A	N/A	N/A
mfa-miR-573	N/A	N/A	N/A
mfa-miR-578	N/A	N/A	N/A
mfa-miR-579	N/A	N/A	N/A
mfa-miR-580	N/A	N/A	N/A
mfa-miR-581	N/A	N/A	N/A
mfa-miR-583	N/A	N/A	N/A
mfa-miR-584-3p	N/A	N/A	N/A
mfa-miR-586	N/A	N/A	N/A
mfa-miR-587	N/A	N/A	N/A
mfa-miR-592-3p	N/A	N/A	N/A
mfa-miR-595	N/A	N/A	N/A
mfa-miR-597	N/A	N/A	N/A
mfa-miR-598-5p	N/A	N/A	N/A
mfa-miR-600	N/A	N/A	N/A
mfa-miR-603	N/A	N/A	N/A
mfa-miR-604	N/A	N/A	N/A
mfa-miR-605	N/A	N/A	N/A
mfa-miR-607	N/A	N/A	N/A
mfa-miR-609	N/A	N/A	N/A
mfa-miR-611	N/A	N/A	N/A
mfa-miR-612	N/A	N/A	N/A
mfa-miR-6127	N/A	N/A	N/A
mfa-miR-6128	N/A	N/A	N/A
mfa-miR-6129	N/A	N/A	N/A
mfa-miR-6130	N/A	N/A	N/A
mfa-miR-6131	N/A	N/A	N/A
mfa-miR-6132	N/A	N/A	N/A
mfa-miR-6133	N/A	N/A	N/A
mfa-miR-6134	N/A	N/A	N/A
mfa-miR-616	N/A	N/A	N/A
mfa-miR-619	N/A	N/A	N/A
mfa-miR-625	N/A	N/A	N/A
mfa-miR-626	N/A	N/A	N/A
mfa-miR-627-3p	N/A	N/A	N/A
mfa-miR-632	N/A	N/A	N/A
mfa-miR-636	N/A	N/A	N/A
mfa-miR-638	N/A	N/A	N/A
mfa-miR-639	N/A	N/A	N/A
mfa-miR-643	N/A	N/A	N/A
mfa-miR-644	N/A	N/A	N/A
mfa-miR-648	N/A	N/A	N/A
mfa-miR-6505-3p	N/A	N/A	N/A
mfa-miR-6505-5p	N/A	N/A	N/A
mfa-miR-650b	N/A	N/A	N/A
mfa-miR-650c	N/A	N/A	N/A
mfa-miR-650d	N/A	N/A	N/A
mfa-miR-651	N/A	N/A	N/A
mfa-miR-656-5p	N/A	N/A	N/A
mfa-miR-657	N/A	N/A	N/A
mfa-miR-661	N/A	N/A	N/A
mfa-miR-663	N/A	N/A	N/A
mfa-miR-670-3p	N/A	N/A	N/A
mfa-miR-670-5p	N/A	N/A	N/A
mfa-miR-676-5p	N/A	N/A	N/A
mfa-miR-6790-5p	N/A	N/A	N/A
mfa-miR-6794-3p	N/A	N/A	N/A
mfa-miR-6794-5p	N/A	N/A	N/A
mfa-miR-6827-3p	N/A	N/A	N/A
mfa-miR-711	N/A	N/A	N/A
mfa-miR-7163-3p	N/A	N/A	N/A
mfa-miR-7163-5p	N/A	N/A	N/A
mfa-miR-7164-3p	N/A	N/A	N/A
mfa-miR-7165-3p	N/A	N/A	N/A
mfa-miR-7165-5p	N/A	N/A	N/A
mfa-miR-7166-3p	N/A	N/A	N/A
mfa-miR-7166-5p	N/A	N/A	N/A
mfa-miR-7167-3p	N/A	N/A	N/A
mfa-miR-7167-5p	N/A	N/A	N/A
mfa-miR-7168-3p	N/A	N/A	N/A
mfa-miR-7168-5p	N/A	N/A	N/A
mfa-miR-7169-3p	N/A	N/A	N/A
mfa-miR-7169-5p	N/A	N/A	N/A
mfa-miR-7170-3p	N/A	N/A	N/A
mfa-miR-7170-5p	N/A	N/A	N/A
mfa-miR-7171-3p	N/A	N/A	N/A
mfa-miR-7171-5p	N/A	N/A	N/A
mfa-miR-7172-3p	N/A	N/A	N/A
mfa-miR-7172-5p	N/A	N/A	N/A
mfa-miR-7173-3p	N/A	N/A	N/A
mfa-miR-7173-5p	N/A	N/A	N/A
mfa-miR-7174-3p	N/A	N/A	N/A
mfa-miR-7175-3p	N/A	N/A	N/A
mfa-miR-7175-5p	N/A	N/A	N/A
mfa-miR-7176-3p	N/A	N/A	N/A
mfa-miR-7176-5p	N/A	N/A	N/A
mfa-miR-7177-3p	N/A	N/A	N/A
mfa-miR-7177-5p	N/A	N/A	N/A
mfa-miR-7178-3p	N/A	N/A	N/A
mfa-miR-7178-5p	N/A	N/A	N/A
mfa-miR-7179-3p	N/A	N/A	N/A
mfa-miR-7179-5p	N/A	N/A	N/A
mfa-miR-7181-3p	N/A	N/A	N/A
mfa-miR-7181-5p	N/A	N/A	N/A
mfa-miR-7182-3p	N/A	N/A	N/A
mfa-miR-7182-5p	N/A	N/A	N/A
mfa-miR-7183-3p	N/A	N/A	N/A
mfa-miR-7183-5p	N/A	N/A	N/A
mfa-miR-7184-3p	N/A	N/A	N/A
mfa-miR-7184-5p	N/A	N/A	N/A
mfa-miR-7185-3p	N/A	N/A	N/A
mfa-miR-7185-5p	N/A	N/A	N/A
mfa-miR-7187-3p	N/A	N/A	N/A
mfa-miR-7187-5p	N/A	N/A	N/A
mfa-miR-7188-3p	N/A	N/A	N/A
mfa-miR-7188-5p	N/A	N/A	N/A
mfa-miR-7190-3p	N/A	N/A	N/A
mfa-miR-7190-5p	N/A	N/A	N/A
mfa-miR-7191-3p	N/A	N/A	N/A
mfa-miR-7191-5p	N/A	N/A	N/A
mfa-miR-7192-3p	N/A	N/A	N/A
mfa-miR-7192-5p	N/A	N/A	N/A
mfa-miR-7193-3p	N/A	N/A	N/A
mfa-miR-7193-5p	N/A	N/A	N/A
mfa-miR-7194-3p	N/A	N/A	N/A
mfa-miR-7194-5p	N/A	N/A	N/A
mfa-miR-7195-3p	N/A	N/A	N/A
mfa-miR-7195-5p	N/A	N/A	N/A
mfa-miR-7196-3p	N/A	N/A	N/A
mfa-miR-7196-5p	N/A	N/A	N/A
mfa-miR-7197-3p	N/A	N/A	N/A
mfa-miR-7197-5p	N/A	N/A	N/A
mfa-miR-7198-3p	N/A	N/A	N/A
mfa-miR-7198-5p	N/A	N/A	N/A
mfa-miR-7199-3p	N/A	N/A	N/A
mfa-miR-7199-5p	N/A	N/A	N/A
mfa-miR-7200-3p	N/A	N/A	N/A
mfa-miR-7200-5p	N/A	N/A	N/A
mfa-miR-7201-3p	N/A	N/A	N/A
mfa-miR-7201-5p	N/A	N/A	N/A
mfa-miR-7202-3p	N/A	N/A	N/A
mfa-miR-7202-5p	N/A	N/A	N/A
mfa-miR-7203-3p	N/A	N/A	N/A
mfa-miR-7203-5p	N/A	N/A	N/A
mfa-miR-7204-3p	N/A	N/A	N/A
mfa-miR-7204-5p	N/A	N/A	N/A
mfa-miR-7205-3p	N/A	N/A	N/A
mfa-miR-7205-5p	N/A	N/A	N/A
mfa-miR-7206-5p	N/A	N/A	N/A
mfa-miR-7207-3p	N/A	N/A	N/A
mfa-miR-7207-5p	N/A	N/A	N/A
mfa-miR-7208-3p	N/A	N/A	N/A
mfa-miR-7208-5p	N/A	N/A	N/A
mfa-miR-758-5p	N/A	N/A	N/A
mfa-miR-759	N/A	N/A	N/A
mfa-miR-760	N/A	N/A	N/A
mfa-miR-761	N/A	N/A	N/A
mfa-miR-762	N/A	N/A	N/A
mfa-miR-764	N/A	N/A	N/A
mfa-miR-765	N/A	N/A	N/A
mfa-miR-769-3p	N/A	N/A	N/A
mfa-miR-873-3p	N/A	N/A	N/A
mfa-miR-875-3p	N/A	N/A	N/A
mfa-miR-877-3p	N/A	N/A	N/A
mfa-miR-889-5p	N/A	N/A	N/A
mfa-miR-890-3p	N/A	N/A	N/A
mfa-miR-890-5p	N/A	N/A	N/A
mfa-miR-891b-3p	N/A	N/A	N/A
mfa-miR-891b-5p	N/A	N/A	N/A
mfa-miR-892c-3p	N/A	N/A	N/A
mfa-miR-892c-5p	N/A	N/A	N/A
mfa-miR-920	N/A	N/A	N/A
mfa-miR-922	N/A	N/A	N/A
mfa-miR-924	N/A	N/A	N/A
mfa-miR-92a-5p	N/A	N/A	N/A
mfa-miR-936	N/A	N/A	N/A
mfa-miR-937	N/A	N/A	N/A
mfa-miR-938	N/A	N/A	N/A
mfa-miR-942-3p	N/A	N/A	N/A
mfa-miR-942-5p	N/A	N/A	N/A
mfa-miR-944	N/A	N/A	N/A
mfa-miR-95-5p	N/A	N/A	N/A
mfa-miR-99a-3p	N/A	N/A	N/A
mfa-miR-99b-3p	N/A	N/A	N/A
