# Supplementary material for: Identification of microRNAs in Macaca fascicularis (Cynomolgus Monkey) by Homology Search and Experimental Validation by Small RNA-Seq and RT-qPCR Using Kidney Cortex Tissues
Source: PLoS One. 2015 Nov 12;10(11):e0142708. doi: 10.1371/journal.pone.0142708 (PMC4642959; doi:10.1371/journal.pone.0142708)
Supplement: S11 Table — M. fascicularis miRNAs ortholog to human miRNAs were used for target identification. (XLSX) [file pone.0142708.s011.xlsx]

## Sheet: S Table 11
Supplementary Table 11. EdgR normalized miRNA values from three kidney cortex samples of M. fascicularis miRNAs homolog to human miRNAs were used for target identification
M. fascicularis miRNA	Human miRNA	K1	K2	K3	Average of K1, K2 and K3
mfa-miR-99b-5p	hsa-miR-99b-5p	8082.1	12665.6	18251.2	12999.6
mfa-miR-99a-5p	hsa-miR-99a-5p	14582.4	24062.1	27451.2	22031.9
mfa-miR-96	hsa-miR-96-5p	170.149	335.583	232.872	246.201
mfa-miR-9-5p	hsa-miR-9-5p	258.192	304.211	207.352	256.585
mfa-miR-95-3p	hsa-miR-95-3p	679.609	769.083	765.606	738.099
mfa-miR-940	hsa-miR-940	6.9247	7.6053	3.19	5.90667
mfa-miR-9-3p	hsa-miR-9-3p	42.5374	84.6087	59.5472	62.2311
mfa-miR-9-3-3p	hsa-miR-9-3p	18.7956	54.1876	28.7102	33.8978
mfa-miR-93-5p	hsa-miR-93-5p	20.7741	50.3849	15.9501	29.0364
mfa-miR-934-5p	hsa-miR-934	6.9247	0.9507	8.5067	5.4607
mfa-miR-93-3p	hsa-miR-93-3p	45.5051	106.474	122.284	91.4211
mfa-miR-92b-5p	hsa-miR-92b-5p	8.9032	9.5066	1.0633	6.49103
mfa-miR-92b-3p	hsa-miR-92b-3p	180.042	263.333	299.863	247.746
mfa-miR-92a-3p	hsa-miR-92a-3p	5962.16	6945.52	7656.06	6854.58
mfa-miR-889-3p	hsa-miR-889-3p	58.3652	49.4343	35.0903	47.6299
mfa-miR-887	hsa-miR-887-3p	37.5912	37.0757	23.3935	32.6868
mfa-miR-885-5p	hsa-miR-885-5p	50.4513	63.6942	52.1038	55.4164
mfa-miR-877-5p	hsa-miR-877-5p	46.4943	52.2863	23.3935	40.7247
mfa-miR-876-5p	hsa-miR-876-5p	53.419	32.3224	20.2035	35.315
mfa-miR-876-3p	hsa-miR-876-3p	65.2899	29.4704	15.9501	36.9035
mfa-miR-875-5p	hsa-miR-875-5p	630.146	1250.12	734.769	871.678
mfa-miR-874-5p	hsa-miR-874-5p	96.9456	181.576	31.9003	103.474
mfa-miR-873-5p	hsa-miR-873-5p	10.8817	10.4573	4.2534	8.5308
mfa-miR-769-5p	hsa-miR-769-5p	68.2576	79.8554	28.7102	58.9411
mfa-miR-7	hsa-miR-7-5p	233.461	424.945	546.558	401.654
mfa-miR-758-3p	hsa-miR-758-3p	33.6342	27.5691	21.2668	27.49
mfa-miR-708-5p	hsa-miR-708-5p	1005.07	785.245	780.493	856.936
mfa-miR-708-3p	hsa-miR-708-3p	45.5051	30.4211	29.7736	35.2333
mfa-miR-6827-5p	hsa-miR-6827-5p	39.5696	41.829	8.5067	29.9684
mfa-miR-6790-3p	hsa-miR-6790-3p	2.9677	14.2599	19.1402	12.1226
mfa-miR-676-3p	hsa-miR-676-3p	88.0424	167.316	60.6105	105.323
mfa-miR-675-5p	hsa-miR-675-5p	9.8924	9.5066	1.0633	6.82077
mfa-miR-675-3p	hsa-miR-675-3p	114.752	126.438	98.8908	113.36
mfa-miR-671-5p	hsa-miR-671-5p	30.6665	41.829	15.9501	29.4819
mfa-miR-664	hsa-miR-664a-3p	297.762	483.885	322.193	367.947
mfa-miR-660-5p	hsa-miR-660-5p	9713.36	12932.8	11793.5	11479.9
mfa-miR-660-3p	hsa-miR-660-3p	735.995	834.679	861.307	810.66
mfa-miR-656-3p	hsa-miR-656-3p	191.913	102.671	72.3073	122.297
mfa-miR-654-5p	hsa-miR-654-5p	6.9247	8.5559	0	5.1602
mfa-miR-654-3p	hsa-miR-654-3p	433.288	294.704	210.542	312.845
mfa-miR-653-5p	hsa-miR-653-5p	42.5374	110.276	103.144	85.3194
mfa-miR-653-3p	hsa-miR-653-3p	568.814	878.409	1014.43	820.55
mfa-miR-652	hsa-miR-652-3p	170.149	191.083	48.9137	136.715
mfa-miR-628-5p	hsa-miR-628-5p	216.644	238.615	192.465	215.908
mfa-miR-628-3p	hsa-miR-628-3p	46.4943	67.4968	51.0404	55.0105
mfa-miR-627-5p	hsa-miR-627-5p	13.8494	21.8652	27.6469	21.1205
mfa-miR-624	hsa-miR-624-3p	16.8171	14.2599	7.4434	12.8401
mfa-miR-615-3p	hsa-miR-615-3p	331.396	430.649	308.369	356.805
mfa-miR-599-3p	hsa-miR-599	20.7741	24.7171	30.8369	25.4427
mfa-miR-598-3p	hsa-miR-598-3p	289.848	316.57	356.22	320.879
mfa-miR-592-5p	hsa-miR-592	258.192	289	175.452	240.881
mfa-miR-590-5p	hsa-miR-590-5p	39.5696	77.0034	84.004	66.859
mfa-miR-590-3p	hsa-miR-590-3p	37.5912	61.7928	26.5836	41.9892
mfa-miR-584-5p	hsa-miR-584-5p	30.6665	37.0757	10.6334	26.1252
mfa-miR-582-5p	hsa-miR-582-5p	2832.2	3160.94	2614.76	2869.3
mfa-miR-582-3p	hsa-miR-582-3p	100.903	96.0166	68.0539	88.3244
mfa-miR-577-5p	hsa-miR-577	28.688	32.3224	37.217	32.7425
mfa-miR-576-5p	hsa-miR-576-5p	48.4728	10.4573	3.19	20.7067
mfa-miR-551b-3p	hsa-miR-551b-3p	22.7525	38.977	41.4703	34.3999
mfa-miR-551a	hsa-miR-551a	175.096	189.181	60.6105	141.629
mfa-miR-545	hsa-miR-545-3p	45.5051	59.8915	39.3437	48.2468
mfa-miR-544	hsa-miR-544a	10.8817	16.1612	9.5701	12.2043
mfa-miR-543-3p	hsa-miR-543	159.268	140.698	105.271	135.079
mfa-miR-542-5p	hsa-miR-542-5p	108.817	153.056	95.7008	119.191
mfa-miR-542-3p	hsa-miR-542-3p	840.855	822.32	560.381	741.185
mfa-miR-539	hsa-miR-539-5p	5.9354	13.3092	7.4434	8.896
mfa-miR-532-5p	hsa-miR-532-5p	1105.97	1679.81	1069.72	1285.17
mfa-miR-532-3p	hsa-miR-532-3p	1216.77	2452.7	2313.83	1994.43
mfa-miR-514b-5p	hsa-miR-514b-5p	29.6772	20.9145	5.3167	18.6361
mfa-miR-514b-3p	hsa-miR-514b-3p	17.8063	8.5559	17.0135	14.4586
mfa-miR-514a-5p	hsa-miR-514a-5p	36.6019	11.4079	39.3437	29.1178
mfa-miR-514a-3p	hsa-miR-514a-3p	46.4943	26.6185	47.8504	40.3211
mfa-miR-513b	hsa-miR-513c-5p	689.501	291.852	265.836	415.73
mfa-miR-513a	hsa-miR-513c-5p	614.319	325.125	109.524	349.656
mfa-miR-511-3p	hsa-miR-511-3p	103.87	116.931	86.1307	102.311
mfa-miR-510-5p	hsa-miR-510-5p	105.849	49.4343	81.8773	79.0535
mfa-miR-509	hsa-miR-509-3p	2.9677	7.6053	6.3801	5.65103
mfa-miR-508-3p	hsa-miR-508-3p	0	9.5066	24.4569	11.3212
mfa-miR-507	hsa-miR-507	0	0	60.6105	20.2035
mfa-miR-505-5p	hsa-miR-505-5p	78.15	114.079	107.398	99.8756
mfa-miR-505-3p	hsa-miR-505-3p	1283.05	1670.31	1163.3	1372.22
mfa-miR-504-5p	hsa-miR-504-5p	10.8817	12.3586	0	7.74677
mfa-miR-503-5p	hsa-miR-503-5p	3190.3	4219.98	2250.03	3220.1
mfa-miR-503-3p	hsa-miR-503-3p	83.0962	99.8192	138.234	107.05
mfa-miR-502-3p	hsa-miR-502-3p	976.381	1742.56	48.9137	922.618
mfa-miR-501-5p	hsa-miR-501-5p	69.2469	96.0166	10.6334	58.6323
mfa-miR-500b-5p	hsa-miR-500b-5p	71.2253	99.8192	10.6334	60.5593
mfa-miR-500a-5p	hsa-miR-500a-5p	772.597	1155.05	61.6738	663.107
mfa-miR-500a-3p	hsa-miR-500a-3p	784.468	1480.18	103.144	789.263
mfa-miR-499-5p	hsa-miR-499a-5p	1704.46	1225.4	1983.13	1637.67
mfa-miR-499-3p	hsa-miR-499a-3p	38.5804	38.0264	52.1038	42.9035
mfa-miR-497-5p	hsa-miR-497-5p	3716.58	3660.04	5089.16	4155.26
mfa-miR-497-3p	hsa-miR-497-3p	25.7203	34.2237	47.8504	35.9315
mfa-miR-496	hsa-miR-496	20.7741	29.4704	18.0768	22.7738
mfa-miR-495-5p	hsa-miR-495-5p	2.9677	8.5559	3.19	4.90453
mfa-miR-495-3p	hsa-miR-495-3p	798.317	597.014	441.287	612.206
mfa-miR-494-3p	hsa-miR-494-3p	11.8709	13.3092	18.0768	14.419
mfa-miR-493-5p	hsa-miR-493-5p	323.482	223.405	112.714	219.867
mfa-miR-493-3p	hsa-miR-493-3p	29.6772	35.1744	57.4205	40.7574
mfa-miR-492	hsa-miR-492	8.9032	4.7533	7.4434	7.0333
mfa-miR-491-5p	hsa-miR-491-5p	11.8709	8.5559	6.3801	8.93563
mfa-miR-491-3p	hsa-miR-491-3p	3.957	10.4573	4.2534	6.22257
mfa-miR-489-5p	hsa-miR-489-5p	98.9241	124.536	176.515	133.325
mfa-miR-489-3p	hsa-miR-489-3p	4540.62	8813.56	9755.1	7703.09
mfa-miR-487b-3p	hsa-miR-487b-3p	343.267	172.069	24.4569	179.931
mfa-miR-486-5p	hsa-miR-486-5p	88.0424	191.083	198.845	159.323
mfa-miR-486-3p	hsa-miR-486-3p	11.8709	30.4211	25.5202	22.6041
mfa-miR-485-3p	hsa-miR-485-3p	48.4728	37.0757	53.1671	46.2385
mfa-miR-484	hsa-miR-484	3320.88	5000.47	6384.31	4901.89
mfa-miR-4703-5p	hsa-miR-4703-5p	34.6234	36.125	66.9906	45.913
mfa-miR-455-5p	hsa-miR-455-5p	903.177	646.448	602.915	717.513
mfa-miR-455-3p	hsa-miR-455-3p	5500.18	4913.01	1098.43	3837.21
mfa-miR-454-3p	hsa-miR-454-3p	1260.29	1227.3	422.147	969.914
mfa-miR-452-5p	hsa-miR-452-5p	1043.65	1312.86	1648.18	1334.9
mfa-miR-451	hsa-miR-451a	18609.6	17457	22663	19576.5
mfa-miR-450b-5p	hsa-miR-450b-5p	320.514	270.938	112.714	234.722
mfa-miR-450a-5p	hsa-miR-450a-5p	997.155	717.748	452.984	722.629
mfa-miR-450a-1-3p	hsa-miR-450a-1-3p	32.645	29.4704	14.8868	25.6674
mfa-miR-433-3p	hsa-miR-433-3p	38.5804	38.977	3.19	26.9158
mfa-miR-432-5p	hsa-miR-432-5p	40.5589	38.0264	2.1267	26.904
mfa-miR-431	hsa-miR-431-5p	33.6342	19.0132	6.3801	19.6758
mfa-miR-429-3p	hsa-miR-429	37982.9	46952.1	32088.5	39007.8
mfa-miR-425	hsa-miR-425-5p	1109.93	1589.5	2152.2	1617.21
mfa-miR-424-5p	hsa-miR-424-5p	28434.7	56583.2	61419.7	48812.6
mfa-miR-424-3p	hsa-miR-424-3p	8.9032	7.6053	11.6968	9.40177
mfa-miR-423-5p	hsa-miR-423-5p	749.845	662.609	187.148	533.201
mfa-miR-423-3p	hsa-miR-423-3p	1234.57	2080.99	2641.34	1985.64
mfa-miR-421	hsa-miR-421	212.687	309.915	101.017	207.873
mfa-miR-411-5p	hsa-miR-411-5p	773.586	631.238	442.35	615.725
mfa-miR-411-3p	hsa-miR-411-3p	161.246	114.079	91.4474	122.258
mfa-miR-410-3p	hsa-miR-410-3p	35.6127	41.829	18.0768	31.8395
mfa-miR-409-5p	hsa-miR-409-5p	102.881	148.303	94.6375	115.274
mfa-miR-409-3p	hsa-miR-409-3p	76.1716	152.106	137.171	121.816
mfa-miR-382-5p	hsa-miR-382-5p	83.0962	113.128	87.1941	94.4729
mfa-miR-382-3p	hsa-miR-382-3p	123.655	142.599	130.791	132.348
mfa-miR-381-5p	hsa-miR-381-5p	36.6019	57.9902	40.407	44.9997
mfa-miR-381-3p	hsa-miR-381-3p	1363.17	784.294	187.148	778.205
mfa-miR-380-3p	hsa-miR-380-3p	110.795	65.5955	44.6604	73.6836
mfa-miR-379-5p	hsa-miR-379-5p	682.576	546.629	524.228	584.478
mfa-miR-379-3p	hsa-miR-379-3p	7.9139	11.4079	20.2035	13.1751
mfa-miR-378a	hsa-miR-378f	7432.17	9371.6	7724.12	8175.96
mfa-miR-378d	hsa-miR-378d	2815.38	3457.55	9073.5	5115.48
mfa-miR-377-3p	hsa-miR-377-3p	34.6234	36.125	26.5836	32.444
mfa-miR-376c-5p	hsa-miR-376c-5p	266.106	165.415	161.628	197.716
mfa-miR-376c-3p	hsa-miR-376c-3p	5862.24	5352.21	4070.47	5094.98
mfa-miR-376b-5p	hsa-miR-376b-5p	266.106	165.415	161.628	197.716
mfa-miR-376b-3p	hsa-miR-376b-3p	451.094	515.257	170.135	378.829
mfa-miR-376a-1-5p	hsa-miR-376a-5p	194.881	134.043	176.515	168.479
mfa-miR-376a-3p	hsa-miR-376a-3p	165.203	248.122	104.207	172.511
mfa-miR-376a-2-5p	hsa-miR-376a-2-5p	20.7741	12.3586	18.0768	17.0698
mfa-miR-375	hsa-miR-375	54.4083	109.326	24.4569	62.7303
mfa-miR-374b-5p	hsa-miR-374b-5p	6284.65	6880.87	7131.84	6765.78
mfa-miR-374a-5p	hsa-miR-374a-5p	803.264	618.879	500.834	640.992
mfa-miR-374a-3p	hsa-miR-374a-3p	19.7848	19.9638	22.3302	20.6929
mfa-miR-370-3p	hsa-miR-370-3p	17.8063	13.3092	3.19	11.4352
mfa-miR-369-5p	hsa-miR-369-5p	168.171	171.119	170.135	169.808
mfa-miR-369-3p	hsa-miR-369-3p	732.038	375.51	312.623	473.39
mfa-miR-365-3p	hsa-miR-365b-3p	7829.84	9814.61	5471.96	7705.47
mfa-miR-363-3p	hsa-miR-363-3p	1768.76	1058.08	1205.83	1344.23
mfa-miR-362-5p	hsa-miR-362-5p	137.505	838.481	157.375	377.787
mfa-miR-362-3p	hsa-miR-362-3p	5061.95	4541.3	5873.9	5159.05
mfa-miR-361-5p	hsa-miR-361-5p	3647.33	3077.28	345.586	2356.73
mfa-miR-361-3p	hsa-miR-361-3p	2155.56	2439.39	2588.17	2394.37
mfa-miR-34c-5p	hsa-miR-34c-5p	4.9462	6.6546	5.3167	5.63917
mfa-miR-34a-5p	hsa-miR-34a-5p	6896	8583.5	5126.37	6868.62
mfa-miR-34a-3p	hsa-miR-34a-3p	93.9779	89.362	71.2439	84.8613
mfa-miR-342-5p	hsa-miR-342-5p	19.7848	19.0132	14.8868	17.8949
mfa-miR-342-3p	hsa-miR-342-3p	11744.3	6416.95	18644.6	12268.6
mfa-miR-340-5p	hsa-miR-340-5p	4135.03	4803.68	4108.75	4349.15
mfa-miR-340-3p	hsa-miR-340-3p	595.523	857.495	836.85	763.289
mfa-miR-33b-5p	hsa-miR-33b-5p	752.812	437.303	445.54	545.219
mfa-miR-33a	hsa-miR-33a-5p	250.278	153.056	142.488	181.941
mfa-miR-339-5p	hsa-miR-339-5p	5433.9	5856.06	9929.49	7073.15
mfa-miR-339-3p	hsa-miR-339-3p	345.245	419.241	697.553	487.346
mfa-miR-338-5p	hsa-miR-338-5p	99.9133	113.128	86.1307	99.7241
mfa-miR-338-3p	hsa-miR-338-3p	1715.34	1754.92	2493.54	1987.93
mfa-miR-337-5p	hsa-miR-337-5p	277.977	190.132	186.085	218.064
mfa-miR-337-3p	hsa-miR-337-3p	1144.55	726.304	775.177	882.011
mfa-miR-335-5p	hsa-miR-335-5p	3822.43	6392.23	2473.33	4229.33
mfa-miR-335-3p	hsa-miR-335-3p	43.5266	50.3849	38.2803	44.0639
mfa-miR-331-5p	hsa-miR-331-5p	14.8386	13.3092	3.19	10.4459
mfa-miR-331-3p	hsa-miR-331-3p	10.8817	78.9047	7.4434	32.4099
mfa-miR-330-3p	hsa-miR-330-3p	37.5912	84.6087	118.031	80.077
mfa-miR-329-3p	hsa-miR-329-3p	55.3975	76.0527	70.1806	67.2103
mfa-miR-32-5p	hsa-miR-32-5p	2202.05	2055.33	1270.69	1842.69
mfa-miR-324-5p	hsa-miR-324-5p	404.6	1649.39	8.5067	687.5
mfa-miR-324-3p	hsa-miR-324-3p	16.8171	19.0132	6.3801	14.0701
mfa-miR-323b-3p	hsa-miR-323b-3p	11.8709	16.1612	14.8868	14.3063
mfa-miR-323a-3p	hsa-miR-323a-3p	22.7525	19.0132	13.8234	18.5297
mfa-miR-320b	hsa-miR-320b	13.8494	29.4704	8.5067	17.2755
mfa-miR-320a	hsa-miR-320a	823.048	1254.87	56.3571	711.425
mfa-miR-31-5p	hsa-miR-31-5p	12.8601	8.5559	30.8369	17.4176
mfa-miR-3145-3p	hsa-miR-3145-3p	5.9354	5.704	6.3801	6.0065
mfa-miR-31-3p	hsa-miR-31-3p	18.7956	16.1612	23.3935	19.4501
mfa-miR-30e-5p	hsa-miR-30e-5p	22710	22447.9	23671.1	22943
mfa-miR-30e-3p	hsa-miR-30e-3p	21.7633	21.8652	15.9501	19.8595
mfa-miR-30d-5p	hsa-miR-30d-5p	96159.2	153543	153963	134555
mfa-miR-30d-3p	hsa-miR-30d-3p	15.8279	15.2105	18.0768	16.3717
mfa-miR-30c-5p	hsa-miR-30c-5p	203458	197296	228067	209607
mfa-miR-30c-2-3p	hsa-miR-30c-2-3p	125.634	115.03	70.1806	103.615
mfa-miR-30c-1-3p	hsa-miR-30c-1-3p	30.6665	10.4573	0	13.7079
mfa-miR-30b-5p	hsa-miR-30b-5p	27711.6	27924.7	24969.4	26868.6
mfa-miR-30b-3p	hsa-miR-30b-3p	159.268	144.5	25.5202	109.763
mfa-miR-30a-5p	hsa-miR-30a-5p	242096	268370	341115	283860
mfa-miR-30a-3p	hsa-miR-30a-3p	6851.48	9211.89	9135.17	8399.51
mfa-miR-302d	hsa-miR-302a-3p	4.9462	9.5066	3.19	5.88093
mfa-miR-301b	hsa-miR-301b-3p	15.8279	4.7533	6.3801	8.9871
mfa-miR-301a-3p	hsa-miR-301a-3p	1013.97	1295.75	1185.63	1165.12
mfa-miR-29c-5p	hsa-miR-29c-5p	0.9892	4.7533	11.6968	5.8131
mfa-miR-29c-3p	hsa-miR-29c-3p	106666	122962	139707	123112
mfa-miR-29b-3p	hsa-miR-29b-3p	155007	190614	171714	172445
mfa-miR-29b-2-5p	hsa-miR-29b-2-5p	436.255	800.455	624.182	620.297
mfa-miR-29b-1-5p	hsa-miR-29b-1-5p	70.2361	112.178	34.027	72.147
mfa-miR-29a-3p	hsa-miR-29a-3p	60139.9	54983.3	64318.4	59813.9
mfa-miR-299-5p	hsa-miR-299-5p	2984.54	2620.97	1902.32	2502.61
mfa-miR-299-3p	hsa-miR-299-3p	512.427	387.869	78.6873	326.328
mfa-miR-296-5p	hsa-miR-296-5p	61.3329	57.0396	20.2035	46.192
mfa-miR-296-3p	hsa-miR-296-3p	10.8817	18.0625	5.3167	11.4203
mfa-miR-28-5p	hsa-miR-28-5p	3176.45	2890.95	3758.91	3275.44
mfa-miR-28-3p	hsa-miR-28-3p	863.607	1316.66	1463.16	1214.48
mfa-miR-27b-5p	hsa-miR-27b-5p	115.741	102.671	122.284	113.566
mfa-miR-27b-3p	hsa-miR-27b-3p	67398	59820.2	50262.1	59160.1
mfa-miR-27a-5p	hsa-miR-27a-5p	27.6987	31.3718	7.4434	22.1713
mfa-miR-27a-3p	hsa-miR-27a-3p	31359.9	27369.5	23708.3	27479.2
mfa-miR-26b-5p	hsa-miR-26b-5p	23657.7	22036.3	20218.4	21970.8
mfa-miR-26b-3p	hsa-miR-26b-3p	286.88	384.066	323.256	331.401
mfa-miR-26a-5p	hsa-miR-26a-5p	227792	220002	157999	201931
mfa-miR-26a-2-3p	hsa-miR-26a-2-3p	78.15	94.1153	113.778	95.3476
mfa-miR-26a-1-3p	hsa-miR-26a-1-3p	42.5374	53.2369	49.9771	48.5838
mfa-miR-25	hsa-miR-25-3p	851.736	832.778	875.131	853.215
mfa-miR-24-3p	hsa-miR-24-3p	32697.4	29180.5	39483	33786.9
mfa-miR-23b-5p	hsa-miR-23b-5p	41.5481	74.1514	44.6604	53.4533
mfa-miR-23b-3p	hsa-miR-23b-3p	77391.3	92695	13526.8	61204.3
mfa-miR-23a-3p	hsa-miR-23a-3p	44462.4	47505.4	8728.98	33565.6
mfa-miR-224-5p	hsa-miR-224-5p	409.546	456.316	576.332	480.731
mfa-miR-22	hsa-miR-22-3p	14239.1	13523.1	16461.6	14741.3
mfa-miR-223	hsa-miR-223-3p	598.491	1096.11	673.096	789.232
mfa-miR-222-3p	hsa-miR-222-3p	2577.96	1983.08	1564.18	2041.74
mfa-miR-221-5p	hsa-miR-221-5p	418.449	341.287	403.007	387.581
mfa-miR-221-3p	hsa-miR-221-3p	9177.19	8873.45	1692.84	6581.16
mfa-miR-219	hsa-miR-219a-5p	7.9139	8.5559	8.5067	8.3255
mfa-miR-219-5p	hsa-miR-219a-5p	7.9139	8.5559	8.5067	8.3255
mfa-miR-218-5p	hsa-miR-218-5p	9829.1	14807.5	12004.1	12213.5
mfa-miR-21-5p	hsa-miR-21-5p	63024.5	63197.9	63332.7	63185
mfa-miR-215-5p	hsa-miR-215-5p	102.881	79.8554	61.6738	81.4701
mfa-miR-214-5p	hsa-miR-214-5p	1338.44	1914.63	1244.11	1499.06
mfa-miR-214-3p	hsa-miR-214-3p	1630.27	2513.54	2128.81	2090.87
mfa-miR-21-3p	hsa-miR-21-3p	425.374	224.356	94.6375	248.122
mfa-miR-212-3p	hsa-miR-212-3p	18.7956	16.1612	9.5701	14.8423
mfa-miR-210-3p	hsa-miR-210-3p	283.912	464.872	371.106	373.297
mfa-miR-20b-5p	hsa-miR-20b-5p	1387.91	1640.84	2019.29	1682.68
mfa-miR-20b-3p	hsa-miR-20b-3p	9.8924	15.2105	0	8.36763
mfa-miR-20a-5p	hsa-miR-20a-5p	3728.45	4626.86	3067.74	3807.68
mfa-miR-20a-3p	hsa-miR-20a-3p	183.999	204.392	124.411	170.934
mfa-miR-206	hsa-miR-206	10.8817	9.5066	17.0135	12.4673
mfa-miR-205	hsa-miR-205-5p	7.9139	27.5691	17.0135	17.4988
mfa-miR-204-5p	hsa-miR-204-5p	201705	239790	182803	208099
mfa-miR-211	hsa-miR-204-5p	1210.83	2774.02	1276.01	1753.62
mfa-miR-204-3p	hsa-miR-204-3p	432.298	502.899	20.2035	318.467
mfa-miR-203	hsa-miR-203a-3p	94.9671	69.3981	91.4474	85.2709
mfa-miR-200c-5p	hsa-miR-200c-5p	8.9032	7.6053	8.5067	8.3384
mfa-miR-200c-3p	hsa-miR-200c-3p	11.8709	23.7665	7.4434	14.3603
mfa-miR-200a-5p	hsa-miR-200a-5p	187.956	271.889	355.156	271.667
mfa-miR-200a-3p	hsa-miR-200a-3p	50841.1	45170.6	36040.9	44017.5
mfa-miR-19b	hsa-miR-19a-3p	67830.3	79662.4	74119.2	73870.6
mfa-miR-19a-3p	hsa-miR-19a-3p	8390.74	9907.77	8279.18	8859.23
mfa-miR-199a	hsa-miR-199b-5p	12608.9	13676.2	12783.5	13022.8
mfa-miR-199a-5p	hsa-miR-199a-5p	12608.9	13676.2	12783.5	13022.8
mfa-miR-199a-3p	hsa-miR-199a-3p	30247	36355.1	26438.9	31013.7
mfa-miR-197-3p	hsa-miR-197-3p	1072.34	1446.9	2477.59	1665.61
mfa-miR-196b-5p	hsa-miR-196b-5p	2184.24	1864.24	1849.15	1965.88
mfa-miR-196b-3p	hsa-miR-196b-3p	26.7095	53.2369	79.7507	53.2324
mfa-miR-196a-5p	hsa-miR-196a-5p	3388.15	3720.88	4889.25	3999.43
mfa-miR-195-5p	hsa-miR-195-5p	6638.8	5600.33	6535.3	6258.14
mfa-miR-195-3p	hsa-miR-195-3p	23.7418	25.6678	17.0135	22.141
mfa-miR-194-5p	hsa-miR-194-5p	20862.1	19860.2	22093.1	20938.5
mfa-miR-193b-5p	hsa-miR-193b-5p	11.8709	15.2105	4.2534	10.4449
mfa-miR-193b-3p	hsa-miR-193b-3p	2119.94	1581.9	2012.91	1904.92
mfa-miR-193a-5p	hsa-miR-193a-5p	181.031	231.961	63.8005	158.931
mfa-miR-193a-3p	hsa-miR-193a-3p	493.631	622.682	511.468	542.594
mfa-miR-192-5p	hsa-miR-192-5p	19933.2	17173.7	18343.7	18483.5
mfa-miR-191-5p	hsa-miR-191-5p	16843.8	32562.9	31398.4	26935
mfa-miR-191-3p	hsa-miR-191-3p	10.8817	15.2105	5.3167	10.4696
mfa-miR-190a-5p	hsa-miR-190a-5p	8529.24	7324.83	5692.07	7182.05
mfa-miR-190a-3p	hsa-miR-190a-3p	461.976	549.481	473.187	494.881
mfa-miR-18b	hsa-miR-18b-5p	644.985	741.514	580.585	655.695
mfa-miR-18a-5p	hsa-miR-18a-5p	1800.42	1973.57	1437.64	1737.21
mfa-miR-188-5p	hsa-miR-188-5p	2019.04	2085.75	653.955	1586.25
mfa-miR-187-3p	hsa-miR-187-3p	198.837	173.02	429.59	267.149
mfa-miR-186-5p	hsa-miR-186-5p	894.274	2543.01	607.168	1348.15
mfa-miR-185-5p	hsa-miR-185-5p	3597.87	4387.29	3985.41	3990.19
mfa-miR-183-5p	hsa-miR-183-5p	1561.02	2182.71	1665.19	1802.98
mfa-miR-183-3p	hsa-miR-183-3p	28.688	34.2237	5.3167	22.7428
mfa-miR-182	hsa-miR-182-5p	718.189	922.139	595.472	745.267
mfa-miR-181c-5p	hsa-miR-181c-5p	128.601	228.158	193.528	183.429
mfa-miR-181b-5p	hsa-miR-181b-5p	1509.58	2489.78	768.796	1589.38
mfa-miR-181d	hsa-miR-181b-5p	6.9247	16.1612	2.1267	8.4042
mfa-miR-181a-5p	hsa-miR-181a-5p	9353.27	14638.2	11738.2	11909.9
mfa-miR-181a-3p	hsa-miR-181a-3p	270.063	352.695	377.486	333.415
mfa-miR-17-5p	hsa-miR-17-5p	6023.49	7560.59	7157.36	6913.81
mfa-miR-17-3p	hsa-miR-17-3p	713.243	824.221	457.237	664.9
mfa-miR-16-5p	hsa-miR-16-5p	38382.6	40612.2	31726.9	36907.2
mfa-miR-16-2-3p	hsa-miR-16-2-3p	48.4728	53.2369	32.9636	44.8911
mfa-miR-16-1-3p	hsa-miR-16-1-3p	11.8709	16.1612	7.4434	11.8252
mfa-miR-1-1-5p	hsa-miR-1-5p	8.9032	10.4573	9.5701	9.64353
mfa-miR-15b-5p	hsa-miR-15b-5p	8867.56	12317.7	4991.33	8725.53
mfa-miR-15b-3p	hsa-miR-15b-3p	104.859	139.747	121.221	121.942
mfa-miR-15a-5p	hsa-miR-15a-5p	19231.8	20689.2	14690.1	18203.7
mfa-miR-15a-3p	hsa-miR-15a-3p	18.7956	31.3718	24.4569	24.8748
mfa-miR-155	hsa-miR-155-5p	317.546	317.52	145.678	260.248
mfa-miR-154-5p	hsa-miR-154-5p	655.867	800.455	691.172	715.831
mfa-miR-154-3p	hsa-miR-154-3p	141.462	82.7074	76.5606	100.243
mfa-miR-152-3p	hsa-miR-152-3p	2855.94	3090.59	3285.73	3077.42
mfa-miR-151-5p	hsa-miR-151b	16821.1	16095.6	18956.2	17291
mfa-miR-151-3p	hsa-miR-151a-3p	196.859	231.961	303.053	243.957
mfa-miR-150-5p	hsa-miR-150-5p	2193.15	2046.77	2673.24	2304.39
mfa-miR-149-5p	hsa-miR-149-5p	482.75	821.37	1019.75	774.621
mfa-miR-148b-5p	hsa-miR-148b-5p	73.2038	146.401	143.551	121.052
mfa-miR-148b-3p	hsa-miR-148b-3p	2312.85	2046.77	1990.58	2116.73
mfa-miR-148a-5p	hsa-miR-148a-5p	60.3437	77.0034	142.488	93.2783
mfa-miR-148a-3p	hsa-miR-148a-3p	20875	16783.9	16835.9	18164.9
mfa-miR-147b	hsa-miR-147b	7.9139	14.2599	2.1267	8.10017
mfa-miR-146b-5p	hsa-miR-146b-5p	942.747	1926.99	1827.89	1565.87
mfa-miR-146b-3p	hsa-miR-146b-3p	16.8171	26.6185	36.1536	26.5297
mfa-miR-146a-5p	hsa-miR-146a-5p	2390.01	1538.17	974.021	1634.06
mfa-miR-145-5p	hsa-miR-145-5p	84303.1	118780	159861	120981
mfa-miR-145-3p	hsa-miR-145-3p	1502.66	1188.32	1100.56	1263.85
mfa-miR-144	hsa-miR-144-3p	2694.69	1896.57	1370.65	1987.3
mfa-miR-143-5p	hsa-miR-143-5p	8.9032	4.7533	190.338	67.9983
mfa-miR-143-3p	hsa-miR-143-3p	34371.2	22284.4	25725.4	27460.3
mfa-miR-142-5p	hsa-miR-142-5p	221.59	221.504	130.791	191.295
mfa-miR-142-3p	hsa-miR-142-3p	3890.68	4364.48	2909.3	3721.49
mfa-miR-140-5p	hsa-miR-140-5p	999.133	2035.36	1606.71	1547.07
mfa-miR-140-3p	hsa-miR-140-3p	1847.9	2187.47	610.358	1548.58
mfa-miR-1-3p	hsa-miR-1-3p	2310.87	1679.81	1380.22	1790.3
mfa-miR-139-5p	hsa-miR-139-5p	5482.37	5260	6900.03	5880.8
mfa-miR-138-5p	hsa-miR-138-5p	6451.83	6456.88	3116.66	5341.79
mfa-miR-137-3p	hsa-miR-137	4.9462	7.6053	4.2534	5.60163
mfa-miR-136	hsa-miR-136-5p	709.286	1139.84	1328.11	1059.08
mfa-miR-135b-5p	hsa-miR-135b-5p	628.168	1389.86	949.565	989.199
mfa-miR-135a-5p	hsa-miR-135a-5p	2548.28	6297.17	2716.84	3854.1
mfa-miR-134-5p	hsa-miR-134-5p	130.58	196.786	186.085	171.15
mfa-miR-133c-5p	hsa-miR-133a-5p	10.8817	8.5559	6.3801	8.6059
mfa-miR-133d-5p	hsa-miR-133a-5p	10.8817	8.5559	6.3801	8.6059
mfa-miR-133c-3p	hsa-miR-133a-3p	78.15	148.303	157.375	127.942
mfa-miR-133b-3p	hsa-miR-133a-3p	42.5374	65.5955	85.0674	64.4001
mfa-miR-132-5p	hsa-miR-132-5p	59.3545	83.658	77.624	73.5455
mfa-miR-132-3p	hsa-miR-132-3p	430.32	902.176	936.804	756.433
mfa-miR-130b-5p	hsa-miR-130b-5p	104.859	75.1021	34.027	71.3295
mfa-miR-130b-3p	hsa-miR-130b-3p	60.3437	38.0264	1.0633	33.1445
mfa-miR-130a-5p	hsa-miR-130a-5p	105.849	85.5593	87.1941	92.8674
mfa-miR-130a-3p	hsa-miR-130a-3p	795.35	1292.9	163.755	750.667
mfa-miR-1306-5p	hsa-miR-1306-5p	11.8709	23.7665	36.1536	23.9303
mfa-miR-1304	hsa-miR-1304-5p	6.9247	14.2599	3.19	8.12487
mfa-miR-1296-5p	hsa-miR-1296-5p	106.838	69.3981	22.3302	66.1888
mfa-miR-1296-3p	hsa-miR-1296-3p	11.8709	2.852	1.0633	5.26207
mfa-miR-129-2-3p	hsa-miR-129-2-3p	0.9892	12.3586	13.8234	9.05707
mfa-miR-129-1-3p	hsa-miR-129-1-3p	16.8171	21.8652	22.3302	20.3375
mfa-miR-128a-3p	hsa-miR-128-3p	3186.35	2531.61	3451.61	3056.52
mfa-miR-128b-3p	hsa-miR-128-3p	2900.45	2240.7	3006.07	2715.74
mfa-miR-1277	hsa-miR-1277-3p	171.139	76.0527	28.7102	91.9672
mfa-miR-127-5p	hsa-miR-127-5p	10.8817	17.1119	0	9.3312
mfa-miR-127-3p	hsa-miR-127-3p	278.966	157.809	253.075	229.95
mfa-miR-1271-5p	hsa-miR-1271-5p	71.2253	71.2994	47.8504	63.4584
mfa-miR-126	hsa-miR-126-3p	212311	178678	171589	187526
mfa-miR-1260b	hsa-miR-1260b	105.849	305.162	103.144	171.385
mfa-miR-125b-5p	hsa-miR-125b-5p	91124.9	103039	160670	118278
mfa-miR-125b-2-3p	hsa-miR-125b-2-3p	70.2361	130.24	119.094	106.524
mfa-miR-125b-1-3p	hsa-miR-125b-1-3p	23.7418	30.4211	21.2668	25.1432
mfa-miR-125a-5p	hsa-miR-125a-5p	81694.5	101548	119737	100993
mfa-miR-125a-3p	hsa-miR-125a-3p	73.2038	51.3356	40.407	54.9821
mfa-miR-1226	hsa-miR-1226-3p	1.9785	12.3586	20.2035	11.5135
mfa-miR-122a-5p	hsa-miR-122-5p	37.5912	31.3718	17.0135	28.6588
mfa-miR-1185-5p	hsa-miR-1185-5p	47.4836	34.2237	26.5836	36.097
mfa-miR-1180-3p	hsa-miR-1180-3p	246.321	298.507	82.9407	209.256
mfa-miR-10b-5p	hsa-miR-10b-5p	389958	398473	424157	404196
mfa-miR-10b-3p	hsa-miR-10b-3p	306.665	232.911	34.027	191.201
mfa-miR-10a-5p	hsa-miR-10a-5p	140712	133178	160086	144659
mfa-miR-10a-3p	hsa-miR-10a-3p	79.1393	53.2369	5.3167	45.8976
mfa-miR-106b-5p	hsa-miR-106b-5p	12658.3	14038.4	10603.6	12433.5
mfa-miR-106b-3p	hsa-miR-106b-3p	182.02	270.938	59.5472	170.835
mfa-miR-106a-5p	hsa-miR-106a-5p	2316.8	3351.07	3025.21	2897.69
mfa-miR-106a-3p	hsa-miR-106a-3p	195.87	153.056	165.881	171.602
mfa-miR-103-3p	hsa-miR-103a-3p	45076.7	63643.8	5735.67	38152.1
mfa-miR-107-3p	hsa-miR-103a-3p	25218.7	30094.1	2005.46	19106.1
mfa-miR-107-5p	hsa-miR-103a-2-5p	356.127	488.639	521.038	455.268
mfa-miR-101-3p	hsa-miR-101-3p	61857.2	63734.1	64043	63211.4
mfa-miR-100-5p	hsa-miR-100-5p	22533.9	26329.5	38364.3	29075.9
mfa-let-7i-5p	hsa-let-7i-5p	12217.1	7564.4	7383.85	9055.12
mfa-let-7i-3p	hsa-let-7i-3p	11.8709	1.9013	4.2534	6.00853
mfa-let-7g-5p	hsa-let-7g-5p	101494	88430.3	74101.1	88008.5
mfa-let-7g-3p	hsa-let-7g-3p	107.827	110.276	95.7008	104.602
mfa-let-7f-5p	hsa-let-7f-5p	179854	143350	125104	149436
mfa-let-7e-5p	hsa-let-7e-5p	19656.2	22155.1	7955.93	16589.1
mfa-let-7e-3p	hsa-let-7e-3p	176.085	235.763	164.818	192.222
mfa-let-7c-5p	hsa-let-7c-5p	14386.5	13416.7	5040.24	10947.8
mfa-let-7c-3p	hsa-let-7c-3p	31.6557	40.8783	49.9771	40.837
mfa-let-7b-5p	hsa-let-7b-5p	22110.5	17009.2	12893	17337.6
mfa-miR-98	hsa-let-7b-5p	7527.13	5731.52	5528.32	6262.33
mfa-let-7b-3p	hsa-let-7b-3p	403.61	538.073	412.577	451.42
mfa-let-7f-3p	hsa-let-7b-3p	151.354	195.836	146.741	164.644
mfa-let-7a-5p	hsa-let-7a-5p	212050	152522	74479.7	146350
mfa-let-7d	hsa-let-7a-5p	14130.3	12820.6	10428.2	12459.7
mfa-let-7a-3p	hsa-let-7a-3p	972.424	1223.5	838.977	1011.63
mfa-let-7a-2-3p	hsa-let-7a-2-3p	39.5696	40.8783	54.2305	44.8928
mfa-miR-101-1-5p	0	821.07	886.014	882.574	863.219
mfa-miR-6529-5p	0	275.998	551.382	725.199	517.527
mfa-miR-24-5p	0	576.727	410.685	529.544	505.652
mfa-miR-599-5p	0	362.062	520.011	180.768	354.28
mfa-miR-133d-3p	0	153.332	188.231	212.668	184.744
mfa-miR-124a-3p	0	203.784	143.549	153.121	166.818
mfa-miR-7180-3p	0	136.515	125.487	77.624	113.209
mfa-miR-7186-3p	0	20.7741	48.4836	46.7871	38.6816
mfa-miR-6529-3p	0	26.7095	35.1744	42.5337	34.8059
mfa-miR-7189-5p	0	21.7633	19.9638	38.2803	26.6691
mfa-miR-133a	0	18.7956	21.8652	35.0903	25.2504
mfa-miR-7174-5p	0	8.9032	16.1612	43.597	22.8871
mfa-miR-103-5p	0	19.7848	20.9145	25.5202	22.0732
mfa-miR-7180-5p	0	30.6665	13.3092	18.0768	20.6842
mfa-miR-7164-5p	0	12.8601	24.7171	14.8868	17.488
mfa-miR-1262-5p	0	20.7741	19.9638	11.6968	17.4782
mfa-miR-934-3p	0	9.8924	7.6053	29.7736	15.7571
mfa-miR-101-2-5p	0	13.8494	11.4079	12.7601	12.6725
mfa-miR-7189-3p	0	9.8924	9.5066	18.0768	12.4919
mfa-miR-1262-3p	0	8.9032	19.0132	6.3801	11.4322
mfa-miR-1240	0	15.8279	0.9507	12.7601	9.84623
mfa-miR-7186-5p	0	5.9354	9.5066	9.5701	8.33737
mfa-miR-135a-2-3p	0	2.9677	12.3586	8.5067	7.94433
mfa-miR-7206-3p	0	3.957	12.3586	5.3167	7.21077
mfa-miR-577-3p	0	5.9354	13.3092	2.1267	7.12377
mfa-miR-429-5p	0	6.9247	6.6546	5.3167	6.29867
mfa-miR-3938-3p	0	5.9354	0.9507	10.6334	5.83983
